# Supplementary material for: Doxorubicin resistance involves modulation of interferon signaling, transcriptional bursting, and gene co-expression patterns of U-ISGF3-related genes
Source: Neoplasia. 2024 Oct 13;58:101071. doi: 10.1016/j.neo.2024.101071 (PMC11574522; doi:10.1016/j.neo.2024.101071)
Supplement: Supplementary file 2 — Table S1. A list of differentially expressed genes upon DOX treatment; based on bulk mRNA-Seq. Table S2. A list of differentially expressed genes involved in IFN signaling upon DOX treatment; based on bulk mRNA-Seq. Table S3. Correlation matrix – DOX-treated cells from cluster 1; based on scRNA-Seq. Table S4. Correlation matrix – untreated cells from cluster 1, based on scRNA-Seq. Table S5. Transcriptional bursting parameters – DOX-treated and untreated cells from cluster 1; based on scRNA-Seq. [file mmc2.xls]

## Sheet: HCT_doxorubicin_fdroutput_list
baseMean	log2FoldChange	lfcSE	pvalue	padj	refseq_name	category
339.947	0.769791	0.10883	1.51256e-12	4.84681e-12	ACOT8	up
2016.7	0.668789	0.0478465	2.13022e-44	1.69812e-43	SNHG8	up
8980.55	1.55808	0.0312834	0	0	CDH3	up
242.79	-0.655275	0.130748	5.39436e-07	1.2911e-06	MCTS2P	down
128.088	-1.12766	0.17885	2.88034e-10	8.30029e-10	TMPO-AS1	down
1289.49	1.71896	0.062238	6.54656e-168	2.57825e-166	FAM83H-AS1	up
142.077	1.83703	0.188326	1.76485e-22	8.03754e-22	LOC100128770	up
353.804	0.954103	0.114145	6.3426e-17	2.41679e-16	ZBTB42	up
105.811	0.754418	0.194419	0.000104296	0.000211107	LOC100130238	up
1424.74	-0.8476	0.0618164	8.65782e-43	6.69827e-42	LOC100130331	down
163.379	0.879725	0.149186	3.70579e-09	1.00984e-08	TMEM221	up
353.553	1.17965	0.107586	5.64958e-28	3.05191e-27	LOC100130899	up
155.136	1.24972	0.174254	7.39987e-13	2.40947e-12	SYCE1L	up
172.476	0.692645	0.156365	9.4382e-06	2.07465e-05	CKMT2-AS1	up
261.093	1.7106	0.129832	1.2138e-39	8.75601e-39	TNRC6C-AS1	up
155.033	1.15687	0.158264	2.67581e-13	8.84858e-13	LINC01405	up
139.626	0.815457	0.162947	5.60271e-07	1.33981e-06	ZNF503-AS2	up
267.957	1.14411	0.137639	9.37895e-17	3.54843e-16	LOC100131564	up
201.14	1.02074	0.141765	6.01079e-13	1.9622e-12	CLUHP3	up
242.638	1.8824	0.134428	1.49333e-44	1.19619e-43	CD24	up
1087.36	0.715478	0.0657587	1.43014e-27	7.61867e-27	BCL2L11	up
5495.88	-0.58723	0.0359154	4.32439e-60	4.59999e-59	TOMM6	down
603.677	-1.26897	0.0836944	6.32145e-52	5.84805e-51	GNE	down
126.625	-0.821351	0.185056	9.06358e-06	1.99548e-05	HCN4	down
103.494	0.763995	0.191205	6.45045e-05	0.000132873	KMT2E-AS1	up
125.108	1.4707	0.210667	2.9271e-12	9.28776e-12	LINC01004	up
2225.17	-1.35695	0.0532393	2.70156e-143	8.3215e-142	TROAP	down
3293.14	-0.9498	0.0438675	5.87353e-104	1.15111e-102	MED16	down
982.383	-0.816639	0.0673075	7.06463e-34	4.44996e-33	PIGK	down
257.492	1.16798	0.127011	3.71758e-20	1.5735e-19	LOC100287015	up
146.93	-1.56215	0.181671	8.05393e-18	3.16663e-17	LOC100287098	down
111.004	-0.79034	0.192672	4.09618e-05	8.55923e-05	LOC100288123	down
143.473	1.08497	0.160745	1.48233e-11	4.54479e-11	LOC100288181	up
1343.55	-0.854847	0.0570623	9.78428e-51	8.81011e-50	ERVMER34-1	down
471	-1.86724	0.108632	3.22483e-66	3.79387e-65	LOC100288637	down
137.83	-0.830349	0.171115	1.21875e-06	2.85583e-06	LOC100289092	down
276.336	-0.689548	0.125081	3.53186e-08	9.11113e-08	FAM95C	down
167.65	-0.586423	0.151094	0.000103949	0.000210456	PET117	down
4025.34	-1.31003	0.0459909	1.82283e-178	7.85194e-177	CHAF1A	down
2468.38	-1.05035	0.0457688	1.50583e-116	3.47877e-115	PARP2	down
931.065	0.938868	0.073607	2.91826e-37	2.01213e-36	PARP3	up
1798.98	-0.620359	0.0500952	3.20571e-35	2.08763e-34	HMGXB4	down
955.748	1.09393	0.0689922	1.28045e-56	1.29146e-55	LINC00673	up
111.362	-0.958709	0.185424	2.33657e-07	5.73091e-07	LOC100506100	down
284.942	0.609049	0.119442	3.41213e-07	8.27444e-07	LINC00963	up
120.519	0.679745	0.180664	0.000168232	0.000333581	HOTAIRM1	up
2221.3	0.598168	0.0499789	5.20114e-33	3.20896e-32	LOC100506548	up
625.639	0.676193	0.0791549	1.3118e-17	5.12119e-17	OCLN	up
2147.17	0.727152	0.0497003	1.78872e-48	1.54181e-47	EBLN3	up
134.377	1.36604	0.179782	3.00021e-14	1.03432e-13	NUP50-AS1	up
226.987	1.61145	0.135566	1.38593e-32	8.44996e-32	BZRAP1-AS1	up
157.842	-0.744556	0.169151	1.07393e-05	2.346e-05	MAGOH2	down
261.794	2.05823	0.140576	1.52831e-48	1.31871e-47	GFY	up
139.85	1.23478	0.178922	5.15507e-12	1.61619e-11	LOC100507053	up
103.368	-0.758734	0.190465	6.7884e-05	0.000139574	LOC100507065	down
210.225	0.859418	0.132286	8.21137e-11	2.435e-10	LOC100507316	up
193.258	0.936317	0.143799	7.45095e-11	2.21308e-10	ERVK13-1	up
146.332	-1.39877	0.177124	2.85406e-15	1.02539e-14	LOC100507373	down
6114.78	-1.66975	0.0362099	0	0	SMC4	down
2737.09	-1.61033	0.0462426	1.07153e-265	8.4401e-264	GJC1	down
4428.51	1.62868	0.0364481	0	0	AP1M2	up
3717.28	-0.667482	0.0424466	1.01575e-55	1.01031e-54	UBA2	down
10031.7	-0.596947	0.0272548	2.46035e-106	4.99344e-105	SAE1	down
1337.64	0.63987	0.0582898	4.90874e-28	2.65692e-27	ABCC5	up
4305.13	1.18055	0.0368591	4.36172e-225	2.67212e-223	PTPRU	up
2311.06	1.4736	0.0489071	1.92989e-199	9.94462e-198	ATP9A	up
529.054	1.3578	0.0877444	5.15732e-54	4.97709e-53	USH1C	up
143.729	0.723658	0.161944	7.87483e-06	1.74163e-05	PRRT3-AS1	up
428.476	0.998093	0.0968152	6.39884e-25	3.14541e-24	UST	up
106.591	1.46927	0.199682	1.86657e-13	6.21725e-13	DNAH17-AS1	up
1168.96	5.01567	0.107828	0	0	TSPAN1	up
3114.73	-1.5534	0.0439415	9.50704e-274	8.02326e-272	KIF20A	down
1409.58	0.630629	0.0564894	6.14125e-29	3.40082e-28	ACTR1B	up
107.285	-0.614681	0.194515	0.00157728	0.00283863	NPTN-IT1	down
178.191	1.0713	0.147695	4.062e-13	1.33445e-12	CDH15	up
1296.09	2.11247	0.0667578	9.22424e-220	5.44922e-218	OPTN	up
5137.13	-0.873089	0.0353607	1.33847e-134	3.82377e-133	RBM12	down
3541.61	1.04192	0.0500205	2.3172e-96	4.12581e-95	TOB1	up
1481	0.946938	0.053505	4.33594e-70	5.44577e-69	MMP24-AS1	up
2447.46	-0.696199	0.0451686	1.33175e-53	1.2785e-52	ABI2	down
47218.3	-0.600657	0.0278224	2.28077e-103	4.42276e-102	TRIM28	down
212.461	-0.675815	0.138035	9.78132e-07	2.30638e-06	AASS	down
2448.41	0.765004	0.049101	9.92103e-55	9.71603e-54	ATP6AP2	up
1334.02	-0.660261	0.0631368	1.35206e-25	6.80597e-25	SLC25A15	down
165.835	3.6618	0.204244	7.05965e-72	9.11583e-71	BLACAT1	up
4282.97	-0.933244	0.0363844	4.27843e-145	1.35056e-143	CDK2	down
273.626	-0.787342	0.147417	9.2484e-08	2.3256e-07	PRNCR1	down
11936.5	-1.11761	0.0316222	1.30419e-273	1.08953e-271	ALYREF	down
582.426	-0.679294	0.0892429	2.70435e-14	9.34071e-14	LOC101928378	down
121.674	1.93706	0.190498	2.74345e-24	1.32186e-23	LOC101928483	up
928.618	-1.1905	0.0697526	2.58951e-65	3.01217e-64	MPHOSPH9	down
1656.26	-0.660225	0.0534087	4.20924e-35	2.73146e-34	MPHOSPH10	down
804.795	0.9217	0.0721455	2.24519e-37	1.55323e-36	CDK5	up
441.296	1.63429	0.0970267	1.16746e-63	1.3101e-62	DHRS2	up
566.734	1.08116	0.0823718	2.35613e-39	1.69006e-38	MPZL2	up
6280.97	-0.704221	0.0342103	3.73709e-94	6.45926e-93	DDX39A	down
5222.21	-0.630875	0.0366081	1.49618e-66	1.76899e-65	PSMD14	down
185.963	-0.718531	0.143809	5.83997e-07	1.39493e-06	PCBP2-OT1	down
514.598	-0.633838	0.0997715	2.11296e-10	6.12951e-10	AK6	down
533.361	0.698295	0.0904202	1.13823e-14	3.99905e-14	GDF11	up
4667.62	2.52359	0.0456569	0	0	MSLN	up
7809.7	-1.0804	0.0305238	2.0151e-274	1.70932e-272	HNRNPR	down
1386.95	-0.622926	0.0554548	2.80689e-29	1.57173e-28	GPHN	down
4317.05	-0.76788	0.0395788	7.52635e-84	1.12055e-82	SRRM1	down
124.114	2.0705	0.191157	2.44309e-27	1.29151e-26	SPRY1	up
28999.4	3.12046	0.0270486	0	0	CDKN1A	up
5048.02	-0.646204	0.0343331	5.02216e-79	7.06391e-78	SF3B4	down
761.94	-0.795552	0.0745756	1.44103e-26	7.44878e-26	THRIL	down
766.479	0.770703	0.0799364	5.34238e-22	2.39936e-21	RAMP1	up
1123.37	-0.815591	0.0668092	2.82545e-34	1.79408e-33	CDKN1B	down
2518.79	0.759733	0.0463261	1.92232e-60	2.0594e-59	FSTL3	up
253.969	0.855175	0.124113	5.56778e-12	1.74359e-11	LINC01315	up
1899.8	-1.06518	0.0526294	4.4237e-91	7.30264e-90	STAG1	down
3257.23	-0.746432	0.0445224	4.37783e-63	4.88951e-62	UBE4B	down
2571.57	-0.639	0.0520011	1.04798e-34	6.73452e-34	SMNDC1	down
1431.42	-0.660361	0.0595077	1.2962e-28	7.11123e-28	CDKN2A	down
2980.92	1.1216	0.0476668	2.01621e-122	5.03779e-121	SPEG	up
747.936	-1.05546	0.0799825	9.22754e-40	6.66518e-39	TRAIP	down
308.954	1.15395	0.11535	1.46591e-23	6.88656e-23	CDKN2B	up
535.458	-0.899815	0.08735	6.95476e-25	3.41564e-24	DLEU1	down
545.303	0.719917	0.0881202	3.09115e-16	1.1503e-15	APBB3	up
282.331	-1.42374	0.125931	1.22865e-29	6.91731e-29	CDKN2C	down
2740.66	1.08889	0.0444878	2.65781e-132	7.3887e-131	TNIP1	up
1211.76	1.60908	0.0651878	1.59565e-134	4.55064e-133	LAMC3	up
3495.06	0.631734	0.0384002	8.20819e-61	8.8393e-60	AKR1A1	up
887.618	-0.73478	0.069648	5.08527e-26	2.59376e-25	TMEM5	down
922.755	-1.43663	0.0710662	7.17788e-91	1.17904e-89	CDKN3	down
934.99	1.43074	0.0702482	3.28178e-92	5.53354e-91	B3GNT3	up
139.068	-0.608376	0.191235	0.00146619	0.00264762	TLR6	down
638.619	-0.593595	0.0803403	1.48487e-13	4.97089e-13	LOC103344931	down
137.206	4.63304	0.278938	5.94275e-62	6.54455e-61	TRIM22	up
5099.41	0.928212	0.0428489	4.63803e-104	9.10056e-103	ABCA7	up
364.727	0.612371	0.112767	5.62324e-08	1.43253e-07	WARS2	up
4966.87	-0.868963	0.0376765	1.06915e-117	2.50848e-116	NPM3	down
188.346	1.14813	0.154162	9.50683e-14	3.204e-13	NPM2	up
1659.51	-1.00573	0.0541903	6.86504e-77	9.43929e-76	KLF2	down
2093.06	0.923359	0.048241	1.16083e-81	1.68285e-80	CITED2	up
356.73	0.597113	0.112798	1.19892e-07	2.99341e-07	SEMA3A	up
21647.4	-1.26594	0.0254471	0	0	TUBA1B	down
1061.33	2.46256	0.07758	4.06576e-221	2.43666e-219	IRF9	up
6935.56	0.609097	0.0370956	1.3835e-60	1.48505e-59	TUBB3	up
1986.47	0.889909	0.0597492	3.60179e-50	3.20652e-49	TUBB4A	up
21177.8	-0.740502	0.0280675	2.15405e-153	7.30126e-152	TUBB4B	down
161.98	1.9697	0.166144	2.01694e-32	1.22475e-31	BTN3A3	up
399.597	0.590898	0.0960256	7.57665e-10	2.13574e-09	BTN2A2	up
261.842	-1.73105	0.143125	1.12653e-33	7.0583e-33	SCML2	down
204.915	-1.0017	0.145058	5.00193e-12	1.56937e-11	CORO2B	down
8817.03	2.14316	0.125439	1.90893e-65	2.22363e-64	NDRG1	up
1233.44	-1.30488	0.0638713	9.07109e-93	1.5405e-91	NDC80	down
9801.13	1.77297	0.0331222	0	0	IFITM3	up
2349.76	-1.28561	0.0480585	1.20532e-157	4.26008e-156	TUBGCP3	down
3430.37	-1.10472	0.0437002	5.37408e-141	1.61918e-139	RBM14	down
3631.76	-0.817504	0.0387904	1.35276e-98	2.47796e-97	EMG1	down
3595.09	0.684147	0.0403804	2.18403e-64	2.49662e-63	IFI30	up
276.256	-0.624932	0.124215	4.87838e-07	1.17083e-06	C1D	down
4488.55	-0.654587	0.0359554	4.66491e-74	6.17793e-73	TIMM17A	down
1290.42	1.19401	0.0576375	2.48781e-95	4.3731e-94	ZER1	up
3908.59	-0.590856	0.0366616	1.95418e-58	2.02152e-57	MCRS1	down
325.169	-1.05863	0.112369	4.4662e-21	1.9395e-20	ACAA2	down
8144.7	-0.816826	0.0353323	3.0246e-118	7.12677e-117	TOMM40	down
1636.92	-0.58929	0.0520457	1.01485e-29	5.73121e-29	HAX1	down
5834.87	-1.16561	0.0395557	7.52072e-191	3.60581e-189	TACC3	down
1962.9	-1.03737	0.0561967	4.36777e-76	5.9365e-75	PPIH	down
3447.89	-0.670886	0.0411435	8.94608e-60	9.46751e-59	TIMM44	down
802.638	1.23056	0.0733981	4.3629e-63	4.87613e-62	TRIM38	up
524.884	0.746109	0.0921948	5.83381e-16	2.14676e-15	HOXB13	up
3386.94	-0.877202	0.0493887	1.41181e-70	1.78812e-69	SEC23A	down
292.296	-1.0601	0.11993	9.63183e-19	3.89631e-18	CAP2	down
11565.7	-0.884633	0.0323575	1.44598e-164	5.48578e-163	SYNCRIP	down
8315.37	0.811928	0.0336002	5.27604e-129	1.41904e-127	VAT1	up
572.789	-0.633104	0.0901152	2.13305e-12	6.81003e-12	ENOX2	down
2633.72	0.981884	0.106835	3.90592e-20	1.65153e-19	SEMA4B	up
1429.7	-0.918044	0.0592404	3.6385e-54	3.52781e-53	SEMA3C	down
5122.14	-0.685408	0.0341014	7.50609e-90	1.20659e-88	CHERP	down
7760.39	-0.775931	0.0345661	1.34638e-111	2.88852e-110	IPO7	down
1410.72	1.75848	0.0610381	1.62731e-182	7.19713e-181	NEBL	up
8147.28	-1.08583	0.0301058	7.40268e-285	6.87909e-283	ANP32B	down
3112.41	0.665283	0.0394659	9.29348e-64	1.04503e-62	PROCR	up
1469.39	-0.84776	0.0585741	1.78708e-47	1.51202e-46	RPP30	down
760.318	-0.639686	0.07285	1.62222e-18	6.52083e-18	SLC19A2	down
242.341	7.38832	0.469699	9.43515e-56	9.39031e-55	IFI44	up
1789.64	1.42071	0.0568622	8.88259e-138	2.61902e-136	RABAC1	up
337.6	0.671379	0.116162	7.48385e-09	2.00438e-08	DPYSL4	up
2319.11	-0.619722	0.0535083	5.09721e-31	2.98453e-30	SIVA1	down
16577.4	-0.661334	0.030403	6.57936e-105	1.30962e-103	CCT4	down
17841.3	-0.809432	0.0259809	4.36123e-213	2.49616e-211	CCT2	down
639.416	-1.44409	0.0840618	3.82226e-66	4.49035e-65	CENPA	down
1952.88	1.26605	0.0525848	4.41929e-128	1.17902e-126	IFITM2	up
1644.05	-1.34095	0.0572872	3.58418e-121	8.75714e-120	SMC2	down
32349.5	-0.773794	0.0234995	8.68811e-238	5.7484e-236	PRPF8	down
404.307	-0.787223	0.0977248	7.91451e-16	2.89889e-15	CENPC	down
2074.55	-0.60197	0.0488687	7.23627e-35	4.66648e-34	USP16	down
14783.1	-0.654112	0.0339497	1.01509e-82	1.49383e-81	PAICS	down
1911.67	2.34709	0.0540954	0	0	MXD4	up
229.473	1.72308	0.137379	4.36675e-36	2.9184e-35	ST6GALNAC2	up
4499.04	-0.641384	0.0395768	4.57079e-59	4.77006e-58	PDLIM5	down
4420.82	-0.782085	0.0366842	7.50369e-101	1.40724e-99	ERLIN1	down
3938.49	-1.58285	0.044665	4.40351e-275	3.79367e-273	SPAG5	down
1541.12	-1.25349	0.0590046	3.74548e-100	6.96895e-99	CENPE	down
2400.95	-0.831758	0.0505193	6.63939e-61	7.16855e-60	POLR3G	down
947.158	-0.627717	0.0734744	1.30386e-17	5.09162e-17	TAF6L	down
7136.51	-1.61671	0.0339065	0	0	CENPF	down
852.254	-1.33054	0.074779	8.01082e-71	1.01694e-69	RAD51AP1	down
449.968	0.923384	0.0951051	2.75785e-22	1.24809e-21	RGS14	up
2082.98	-0.648313	0.0527673	1.07348e-34	6.89571e-34	EXOC5	down
15278.9	0.685803	0.0275545	9.79417e-137	2.85221e-135	SPINT2	up
10090.8	-0.792187	0.0294541	2.4693e-159	8.91807e-158	KHDRBS1	down
3477.3	-0.701302	0.0386382	1.27321e-73	1.67543e-72	CTCF	down
179.762	1.46024	0.152793	1.21237e-21	5.39079e-21	CGREF1	up
3771.12	-0.668788	0.0495663	1.72386e-41	1.29493e-40	GNA13	down
226.947	1.18384	0.129334	5.51893e-20	2.32168e-19	CSPG5	up
1960.02	-0.80876	0.0506236	1.87936e-57	1.91892e-56	EBP	down
814.839	0.751348	0.073098	8.79655e-25	4.30739e-24	CETN2	up
13414.6	-0.619879	0.0304894	6.83891e-92	1.14962e-90	CCT8	down
5221.61	-0.777641	0.0341955	1.75966e-114	3.94933e-113	USP39	down
773.916	-1.04411	0.0744545	1.11935e-44	8.98797e-44	POLD3	down
1362.6	-1.31269	0.0599661	3.19445e-106	6.4675e-105	POLQ	down
8645.82	-0.716901	0.0356898	9.59439e-90	1.53929e-88	NUDC	down
12681.4	-0.829187	0.0381436	8.86171e-105	1.75547e-103	PTGES3	down
1686.44	-1.55435	0.0579751	2.42446e-158	8.6429e-157	CFL2	down
1514.35	-1.50521	0.0580133	2.02018e-148	6.57791e-147	PLK4	down
3788.18	-0.806365	0.0462039	3.30537e-68	4.03797e-67	STAG2	down
109.702	-1.03415	0.191367	6.5172e-08	1.6539e-07	PTTG2	down
338.667	-0.789024	0.11272	2.56219e-12	8.15024e-12	PHTF1	down
4192.98	-1.176	0.0400403	1.31503e-189	6.17954e-188	NUP50	down
2114.94	1.59401	0.0522055	9.4225e-205	5.11009e-203	KDM5B	up
8807.46	1.61179	0.0332364	0	0	PLK2	up
1055.54	-0.924106	0.0720438	1.15762e-37	8.05225e-37	WDR4	down
6648.51	-0.655789	0.0394957	6.51274e-62	7.15795e-61	NCKAP1	down
190.411	-0.792672	0.14447	4.09341e-08	1.0522e-07	ZNF273	down
9013.36	-0.752626	0.0329256	1.2065e-115	2.75644e-114	MTHFD2	down
11697.3	-1.10377	0.0349854	1.83098e-218	1.07019e-216	HSPH1	down
1328.17	0.827451	0.060407	1.04474e-42	8.06392e-42	STARD10	up
459.379	2.13705	0.100859	1.21975e-99	2.26186e-98	NOXA1	up
225.736	1.04103	0.132824	4.59134e-15	1.63711e-14	FRS3	up
8169.84	-0.672797	0.0326425	2.18421e-94	3.79107e-93	SRCAP	down
2712.59	0.764347	0.0444307	2.51691e-66	2.96315e-65	PPP1R13L	up
745.349	-0.717695	0.0794947	1.74505e-19	7.20722e-19	CD3EAP	down
637.333	-1.00364	0.0832339	1.75974e-33	1.09758e-32	HPSE	down
328.296	2.75984	0.129403	6.30442e-101	1.18636e-99	SLC26A1	up
953.28	0.861334	0.0692004	1.45281e-35	9.5741e-35	USP20	up
1490.75	-1.16656	0.0547979	1.45398e-100	2.71755e-99	NMU	down
102.552	-0.81382	0.195533	3.15381e-05	6.65737e-05	C1QL1	down
5418.6	-0.650416	0.0364281	2.65367e-71	3.38953e-70	WDR3	down
2166.75	-1.23972	0.0492344	6.65096e-140	1.98222e-138	MALT1	down
280.315	-0.719558	0.119759	1.87352e-09	5.17707e-09	MTMR11	down
2264.84	1.10742	0.0475096	3.55074e-120	8.54916e-119	BLCAP	up
11992.3	-0.753955	0.0326765	8.58298e-118	2.01663e-116	PAPOLA	down
4967.15	-1.07679	0.0369839	2.31163e-186	1.05046e-184	TCERG1	down
2859.27	-0.60682	0.0471377	6.35867e-38	4.45107e-37	SUB1	down
1096.8	-1.38075	0.0634871	7.12697e-105	1.41691e-103	DBF4	down
11162.7	-0.87164	0.0312547	3.7049e-171	1.4947e-169	PRDX3	down
4772.05	-0.697022	0.0362327	1.80037e-82	2.64007e-81	AFG3L2	down
3142.12	-1.02925	0.0455573	5.13095e-113	1.11967e-111	POP1	down
5272.43	-0.724253	0.035683	1.37022e-91	2.28246e-90	SF3A3	down
1097	-0.67451	0.0630692	1.07708e-26	5.59022e-26	AP3M2	down
9855.34	-0.596764	0.0290628	1.07904e-93	1.84957e-92	HNRNPA0	down
5285.69	-0.963075	0.0352078	9.67136e-165	3.68604e-163	CBX1	down
2434.6	0.644126	0.0518191	1.78977e-35	1.17572e-34	SERINC3	up
1156.91	3.32306	0.081043	0	0	PNRC1	up
19420.9	-0.860402	0.0255345	6.7024e-249	4.79932e-247	STIP1	down
608.452	0.93943	0.0807914	2.97497e-31	1.7481e-30	RAB40B	up
5542.97	-0.730735	0.0359601	8.4328e-92	1.41324e-90	EBNA1BP2	down
7037.61	2.77187	0.0341115	0	0	ADIRF	up
1437.74	-1.24064	0.059744	8.81702e-96	1.55317e-94	FERMT2	down
1553.39	-0.713422	0.0568554	4.07691e-36	2.7269e-35	MAPRE2	down
231.135	1.02141	0.130703	5.50594e-15	1.95815e-14	KCNQ1OT1	up
19386.4	-0.74808	0.0286441	2.37497e-150	7.84118e-149	GCN1L1	down
3248.77	-0.640528	0.0397467	1.99344e-58	2.06084e-57	COPS5	down
116.483	0.917248	0.184002	6.19666e-07	1.47885e-06	SLC38A3	up
16673.7	-0.688903	0.0252454	5.841e-164	2.18095e-162	SF3B2	down
699.933	0.739169	0.0759104	2.08851e-22	9.48805e-22	SLC27A2	up
4448.16	-1.39812	0.0381554	5.95042e-294	5.7559e-292	KIF2C	down
107.494	-0.696581	0.193983	0.000329497	0.000634188	RCBTB2	down
1861.57	0.942605	0.049901	1.39125e-79	1.97365e-78	ADAP1	up
9842.66	-0.877111	0.0289279	6.1399e-202	3.2344e-200	RCC1	down
2291.04	-0.626482	0.0510244	1.18784e-34	7.61256e-34	PAPD7	down
3155.45	-1.06064	0.0430769	7.34937e-134	2.0745e-132	CHD1	down
7185.81	-0.874864	0.0316491	3.42048e-168	1.35032e-166	NUDT21	down
4714.19	-0.761307	0.0381117	8.96562e-89	1.42459e-87	CPSF6	down
2408.62	-0.688931	0.0498207	1.7228e-43	1.3512e-42	DDX52	down
2432.71	-0.632939	0.0437008	1.54109e-47	1.30676e-46	ABHD2	down
402.002	-1.14939	0.102278	2.6549e-29	1.48813e-28	CNTRL	down
3465.67	-0.973497	0.0415609	2.47132e-121	6.06501e-120	UBE2C	down
158.418	2.90641	0.187605	3.91638e-54	3.79279e-53	C10orf10	up
3369.2	-1.11742	0.0470832	1.64911e-124	4.21607e-123	CHD3	down
3458.85	-1.27837	0.046841	5.33293e-164	1.99575e-162	TOPBP1	down
7720.59	0.889003	0.0293577	1.99526e-201	1.04112e-199	TRIOBP	up
4102.02	-0.61015	0.0400685	2.31698e-52	2.15916e-51	DIDO1	down
4542.35	-0.836819	0.0353711	9.70263e-124	2.454e-122	WDR5	down
506.798	1.93209	0.0937955	2.80646e-94	4.85582e-93	ADAMTS13	up
297.425	0.728885	0.112071	7.83358e-11	2.32422e-10	CACFD1	up
246.118	-0.643432	0.126061	3.32302e-07	8.06545e-07	PRSS23	down
12209.3	-0.824865	0.0306993	5.03525e-159	1.81061e-157	HNRNPUL1	down
3558.19	-0.583727	0.0428725	3.24361e-42	2.48737e-41	KRR1	down
1876.69	-1.10678	0.0512789	2.56836e-103	4.97462e-102	CHEK1	down
1874.1	-1.16441	0.0501373	2.58011e-119	6.15839e-118	CIT	down
515.06	0.86877	0.0915416	2.30055e-21	1.01125e-20	BTN3A2	up
273.068	1.83572	0.124288	2.2926e-49	2.0139e-48	BTN3A1	up
2479.84	-0.651332	0.0460285	1.85119e-45	1.50691e-44	FAF1	down
3709.17	-1.37456	0.0403154	8.69578e-255	6.50846e-253	ZWINT	down
1545.82	0.686811	0.0552233	1.6461e-35	1.08392e-34	TBC1D8	up
521.968	-0.717544	0.0963531	9.54688e-14	3.21685e-13	GLMN	down
138.638	0.895104	0.165675	6.56202e-08	1.66502e-07	HHLA3	up
150.585	-0.830984	0.160733	2.34129e-07	5.74162e-07	CORO1A	down
893.287	1.53123	0.068699	4.72609e-110	1.00352e-108	WDR45	up
306.44	1.53642	0.120861	5.05016e-37	3.45613e-36	PTP4A3	up
969.572	-1.13581	0.0669766	1.66854e-64	1.91528e-63	LSM6	down
3358.55	-1.03564	0.0416202	1.1316e-136	3.28959e-135	PSIP1	down
2019.97	-1.27467	0.0511616	5.18406e-137	1.51234e-135	WDHD1	down
8049.28	-0.600954	0.037496	8.26009e-58	8.46008e-57	STRAP	down
946.106	2.18189	0.0740687	1.00268e-190	4.79344e-189	ADAMTS7	up
191.504	-1.03414	0.14734	2.23862e-12	7.14432e-12	LZTS1	down
579.692	0.595035	0.0855703	3.55696e-12	1.12454e-11	ZNF277	up
719.433	0.904726	0.0765521	3.1348e-32	1.89106e-31	SLC2A6	up
6103.61	0.716763	0.0384237	1.16752e-77	1.61878e-76	PKP3	up
11813.3	-0.966661	0.0290319	4.3397e-243	2.96624e-241	SUPT16H	down
137.09	-1.79025	0.185613	5.15516e-22	2.31653e-21	ANXA10	down
2025.65	2.86142	0.0590244	0	0	KLK8	up
356.717	1.02351	0.11051	2.01352e-20	8.60167e-20	MST1P2	up
1407.6	-0.650626	0.0581048	4.19599e-29	2.33847e-28	DDX20	down
215.278	3.17324	0.167087	2.00305e-80	2.86117e-79	DUSP10	up
5826.68	-0.847853	0.0345823	9.73274e-133	2.72402e-131	MRPL3	down
115.268	0.740079	0.186987	7.56091e-05	0.000154783	MST1L	up
4725.29	2.50855	0.0417633	0	0	GALNT5	up
366.066	-1.01536	0.112051	1.28479e-19	5.33561e-19	RASSF8	down
169.222	-0.916949	0.161085	1.25318e-08	3.31556e-08	CHN1	down
675.768	0.861076	0.0766251	2.66798e-29	1.49496e-28	PRAF2	up
298.913	1.4252	0.151203	4.27191e-21	1.85805e-20	EGLN3	up
620.366	-0.591097	0.0833281	1.3066e-12	4.19985e-12	PMF1	down
618.174	-0.762375	0.08044	2.60305e-21	1.14153e-20	GTF3C6	down
409.723	-0.751032	0.102393	2.22009e-13	7.37104e-13	LINC00152	down
165.378	0.60055	0.151225	7.15027e-05	0.000146754	RWDD2A	up
3347.87	1.05042	0.0430645	2.09271e-131	5.74054e-130	CMTM7	up
794.035	-0.777511	0.0725577	8.58554e-27	4.47005e-26	DUSP12	down
285.554	1.23125	0.121928	5.62937e-24	2.68731e-23	FAM71E1	up
275.716	1.50778	0.122938	1.40287e-34	8.97327e-34	USP18	up
470.789	-0.636393	0.091674	3.86825e-12	1.22108e-11	TREX1	down
966.293	0.599147	0.0670401	3.99364e-19	1.63068e-18	B4GALT7	up
9638.33	1.29429	0.0304915	0	0	PLCD3	up
556.613	-0.859454	0.0997338	6.84459e-18	2.69755e-17	MTFR2	down
4595.35	-1.45633	0.041822	1.12326e-265	8.80561e-264	CDCA5	down
6083.27	2.32423	0.0451267	0	0	AHNAK2	up
1360.98	-0.950463	0.0587924	8.69921e-59	9.04992e-58	SAAL1	down
1945.87	-0.604835	0.0496306	3.65734e-34	2.31874e-33	GPN1	down
2704.41	0.772844	0.0428278	8.57643e-73	1.12056e-71	TMC6	up
127.598	0.896549	0.170444	1.43996e-07	3.57633e-07	KIF12	up
4347.74	-0.831955	0.0419649	1.81068e-87	2.82818e-86	LARP4	down
213.368	0.960697	0.132655	4.41897e-13	1.45028e-12	GLCCI1	up
513.046	1.15113	0.0888748	2.2801e-38	1.60901e-37	SLC52A3	up
16895.4	-0.752811	0.0246693	1.59346e-204	8.58547e-203	PHB2	down
7023.32	-0.742321	0.035676	3.71688e-96	6.58254e-95	CBX3	down
15994.1	-0.664281	0.0305952	1.58126e-104	3.11747e-103	U2AF2	down
535.707	-1.342	0.090714	1.60706e-49	1.41395e-48	OIP5	down
1302.24	-1.08135	0.0624813	4.18733e-67	5.00814e-66	EXOSC8	down
171.229	0.725214	0.152242	1.90203e-06	4.40206e-06	AZIN2	up
547.294	3.22797	0.105918	5.39453e-204	2.88773e-202	SYNPO	up
246.142	0.676948	0.134671	4.99067e-07	1.19656e-06	CYP2U1	up
446.991	0.605582	0.0940982	1.2296e-10	3.61128e-10	ADPRHL1	up
1418.16	1.31421	0.0559803	7.13795e-122	1.76222e-120	MFSD3	up
1063.21	1.4727	0.0680317	6.45753e-104	1.26258e-102	SDSL	up
738.206	-0.833193	0.0747108	6.9829e-29	3.8656e-28	CHRNA5	down
961.756	-1.03464	0.0705212	9.83853e-49	8.52037e-48	TOE1	down
131.89	-1.14985	0.179104	1.3626e-10	3.99057e-10	MCM3AP-AS1	down
138.997	-0.945986	0.168709	2.05605e-08	5.36845e-08	TRIM9	down
8993.1	1.38205	0.0374894	1.67137e-297	1.66543e-295	MAL2	up
170.939	0.669684	0.157308	2.07053e-05	4.43578e-05	ERMAP	up
3166.87	-0.674609	0.046828	4.73717e-47	3.98361e-46	CHUK	down
2031.81	1.28737	0.0472297	1.34654e-163	5.0052e-162	LMTK3	up
120.435	1.61333	0.183356	1.38164e-18	5.56865e-18	PSMG3-AS1	up
1227.34	-0.664875	0.0613009	2.08123e-27	1.10303e-26	TMEM200A	down
2814.7	1.31491	0.0464109	1.39836e-176	5.9461e-175	RHPN1	up
189.526	0.965916	0.139842	4.94363e-12	1.55166e-11	FHAD1	up
1648.36	1.17358	0.0511239	1.2968e-116	3.00848e-115	OSBPL5	up
558.923	-0.688526	0.0868344	2.20588e-15	7.958e-15	OSBPL6	down
1338.74	1.21382	0.0602979	3.99222e-90	6.45506e-89	OSBPL7	up
192.402	1.32236	0.146396	1.6742e-19	6.9198e-19	C1QTNF1	up
333.83	0.757674	0.108879	3.43077e-12	1.08547e-11	C1QTNF6	up
180.389	1.95464	0.156767	1.10913e-35	7.33554e-35	FBXO32	up
754.84	0.819858	0.0783061	1.18755e-25	5.99065e-25	EPB41L4A-AS1	up
947.013	0.58969	0.0670198	1.38367e-18	5.57547e-18	FLYWCH2	up
467.489	0.627936	0.0928918	1.3812e-11	4.24181e-11	VASN	up
819.321	-1.25195	0.0793527	4.47943e-56	4.48784e-55	HAUS1	down
129.578	1.37501	0.184357	8.757e-14	2.95491e-13	ZNF554	up
142.869	1.39845	0.165465	2.8734e-17	1.10893e-16	DDIT4L	up
379.613	1.68028	0.110189	1.66947e-52	1.56104e-51	PCMTD1	up
196.857	-0.591896	0.138873	2.02471e-05	4.34211e-05	CISH	down
894.332	-0.692736	0.0683756	4.01137e-24	1.92381e-23	ZNF689	down
728.219	0.6827	0.0799315	1.32996e-17	5.19085e-17	FCHO2	up
640.138	-1.44965	0.0948724	1.03954e-52	9.76437e-52	ARHGAP33	down
982.564	0.709625	0.0674587	7.03274e-26	3.56945e-25	EVI5L	up
1583.33	-0.652404	0.052176	7.10575e-36	4.73173e-35	DIS3L	down
688.289	0.752716	0.0845941	5.6872e-19	2.31762e-18	DHRS1	up
331.043	-0.606584	0.119762	4.08615e-07	9.85838e-07	WDFY2	down
3845.85	-1.04535	0.0414482	2.37284e-140	7.11034e-139	LRRC58	down
204.932	3.69448	0.18725	1.18666e-86	1.82082e-85	BATF2	up
1347.6	-0.66366	0.0568259	1.63516e-31	9.66663e-31	NUS1	down
1005.07	2.0875	0.0703734	2.28871e-193	1.11674e-191	FAM210B	up
2790.9	-0.590371	0.0549851	6.82752e-27	3.56259e-26	ZMYND19	down
431.894	-0.917504	0.100242	5.54358e-20	2.33146e-19	CKS1B	down
3177.78	-0.907766	0.0400858	1.54316e-113	3.39885e-112	CKS2	down
813.108	-0.849454	0.0756647	3.02035e-29	1.68783e-28	TSEN15	down
2339.33	-0.633045	0.0466092	5.12346e-42	3.89642e-41	CNTROB	down
683.052	0.592215	0.0770288	1.49195e-14	5.213e-14	ARAP2	up
1077.3	0.864397	0.0644699	5.44554e-41	4.05012e-40	AGAP2	up
2131.93	-1.05268	0.0488182	3.97657e-103	7.67519e-102	SSX2IP	down
7268.2	-0.657548	0.030835	6.69512e-101	1.25702e-99	FTSJ3	down
6827.46	-0.678315	0.0408681	7.24371e-62	7.94024e-61	AP3S1	down
227.859	-0.844593	0.133906	2.83861e-10	8.18291e-10	CLCN4	down
539.655	-1.2246	0.0899696	3.43252e-42	2.62858e-41	CLCN5	down
182.509	0.686688	0.146401	2.72583e-06	6.24314e-06	RPL23AP7	up
136.971	0.607722	0.164005	0.000210976	0.000414412	PSTK	up
245.403	-0.768714	0.12905	2.57347e-09	7.06988e-09	ZNF488	down
566.886	0.881455	0.0868782	3.45665e-24	1.66114e-23	PIK3AP1	up
219.999	0.979994	0.132327	1.30318e-13	4.37506e-13	MORN4	up
361.502	0.763079	0.112816	1.34295e-11	4.12741e-11	C10orf32	up
139.049	3.3032	0.210732	2.2456e-55	2.21626e-54	AGAP11	up
1524.11	0.655949	0.0546106	3.09647e-33	1.91974e-32	ADD3	up
3868.13	0.62208	0.036242	4.88626e-66	5.72e-65	GYLTL1B	up
453.339	-0.678215	0.0975684	3.62244e-12	1.1448e-11	LRIG3	down
364.755	0.620825	0.102759	1.52646e-09	4.23503e-09	ZNF641	up
1225.07	-1.12743	0.0666346	3.2257e-64	3.67214e-63	NEDD1	down
493.819	0.629068	0.0927958	1.20962e-11	3.72386e-11	BTBD11	up
633.385	1.37989	0.0817447	6.26565e-64	7.08893e-63	C14orf79	up
252.397	2.15415	0.133477	1.36328e-58	1.41557e-57	ADSSL1	up
1195.74	-1.28861	0.0615922	3.40292e-97	6.15167e-96	LRR1	down
524.153	-0.607128	0.0855617	1.28615e-12	4.13894e-12	FRMD6	down
1636.72	0.63581	0.0521364	3.30017e-34	2.0939e-33	SLC25A29	up
1624.63	-0.669931	0.0576253	3.05309e-31	1.79336e-30	LEO1	down
514.643	-0.63091	0.0957074	4.3373e-11	1.303e-10	TARSL2	down
2562.22	-1.12984	0.0461955	4.16193e-132	1.14929e-130	FOPNL	down
752.884	1.26007	0.0745476	4.28773e-64	4.8611e-63	DCUN1D3	up
787.5	-0.702112	0.0715967	1.05593e-22	4.84229e-22	SPATA33	down
470.363	1.87655	0.101515	2.70639e-76	3.6936e-75	CCDC78	up
248.16	0.896537	0.144134	4.96624e-10	1.41291e-09	PRSS30P	up
3501.63	-0.761595	0.04712	9.21677e-59	9.5763e-58	ZC3H18	down
1741.48	0.659347	0.0588389	3.81129e-29	2.1255e-28	UBALD1	up
1043.3	0.629359	0.0632153	2.37907e-23	1.1107e-22	TMEM219	up
128.464	1.43001	0.193858	1.62402e-13	5.42577e-13	USH1G	up
370.46	0.617686	0.0995397	5.45495e-10	1.54849e-09	HEXIM2	up
378.029	-0.744005	0.103989	8.39013e-13	2.72485e-12	SGK494	down
1889.45	1.70825	0.0552947	1.46019e-209	8.07795e-208	SLC43A2	up
534.884	0.937434	0.090114	2.40858e-25	1.204e-24	CYB5D2	up
480.186	2.2822	0.102425	5.56983e-110	1.18116e-108	SPNS2	up
328.736	1.90072	0.115958	2.19878e-60	2.35252e-59	GJD3	up
6510.58	-1.06632	0.032863	5.87356e-231	3.78033e-229	RAVER1	down
2861.54	1.2588	0.0436128	3.46832e-183	1.54635e-181	PLK3	up
1202.63	0.761218	0.0588602	2.94473e-38	2.0736e-37	MOB3A	up
5029.61	0.668507	0.0334649	8.84279e-89	1.40643e-87	MISP	up
1285.11	2.19967	0.0619195	2.04918e-276	1.79341e-274	RINL	up
413.733	-0.719342	0.0973786	1.5011e-13	5.02319e-13	FBXO27	down
907.291	-0.793835	0.0688888	1.0053e-30	5.84485e-30	C19orf47	down
900.106	-0.676359	0.072369	9.10464e-21	3.92289e-20	ANKLE1	down
192.073	-1.00505	0.150599	2.49447e-11	7.5625e-11	GABPB2	down
850.021	-0.933178	0.0707089	9.07366e-40	6.56263e-39	CCSAP	down
133.196	2.6303	0.19551	2.93515e-41	2.19486e-40	WDR63	up
321.625	0.87876	0.111543	3.32066e-15	1.18993e-14	SLC44A3	up
464.818	-0.827027	0.100094	1.42645e-16	5.3649e-16	ATXN7L2	down
1767.01	-0.797691	0.0577642	2.23584e-43	1.75026e-42	TYW3	down
2225.33	1.04811	0.046358	3.53859e-113	7.7423e-112	TPRG1L	up
579.226	1.76078	0.0868556	2.25176e-91	3.73585e-90	MYOM3	up
162.547	-1.44768	0.160517	1.90034e-19	7.82901e-19	DMBX1	down
134.078	-1.1763	0.173418	1.17688e-11	3.62713e-11	ZNF684	down
202.344	3.43419	0.179901	3.09339e-81	4.45712e-80	GJB4	up
1713.87	0.58241	0.0496785	9.64995e-32	5.73347e-31	RNF19B	up
1423.11	0.590386	0.0584436	5.42354e-24	2.59055e-23	COL1A1	up
1504.63	0.674184	0.0524327	7.74746e-38	5.40949e-37	ARL8A	up
159.547	1.69059	0.158918	1.98126e-26	1.02093e-25	GOLT1A	up
8588.19	-0.633643	0.0320878	8.48266e-87	1.30766e-85	UHMK1	down
742.632	-0.826058	0.076056	1.76446e-27	9.3785e-27	LIX1L	down
422.7	2.50922	0.108248	7.18558e-119	1.71017e-117	TMEM125	up
2245.84	-1.06049	0.101772	2.00526e-25	1.00512e-24	IQGAP3	down
101.602	0.956379	0.199815	1.6987e-06	3.94916e-06	COL4A3	up
1043.93	0.793961	0.0696951	4.58826e-30	2.61435e-29	COL4A5	up
128.103	0.632821	0.171325	0.000221022	0.000433269	COL4A6	up
209.844	1.15101	0.137396	5.41604e-17	2.07089e-16	SGSM1	up
489.331	2.31456	0.100433	1.61834e-117	3.78627e-116	EMID1	up
7454.23	1.04713	0.0305136	4.41271e-258	3.36362e-256	COL6A1	up
5625.66	0.982581	0.0335279	8.59606e-189	3.97172e-187	COL6A2	up
433.082	0.899756	0.0943366	1.46006e-21	6.47476e-21	TMEM150A	up
483.074	0.860953	0.095025	1.3012e-19	5.40241e-19	COL7A1	up
971.494	-1.07096	0.07107	2.58477e-51	2.36083e-50	NUP35	down
121.055	2.39321	0.202583	3.3266e-32	2.00529e-31	CMPK2	up
2135.17	1.19372	0.0462925	1.25673e-146	4.04428e-145	COL9A3	up
118.43	0.612706	0.181038	0.000713335	0.00133355	AADAC	up
7070.85	-0.824601	0.0311724	3.37668e-154	1.15162e-152	FAM168B	down
162.958	0.810788	0.151857	9.33762e-08	2.34696e-07	CLHC1	up
7246.89	-1.68209	0.0383389	0	0	COL12A1	down
579.645	1.1081	0.0901647	1.02831e-34	6.61067e-34	COL13A1	up
2311.88	-0.713748	0.0492413	1.30455e-47	1.10773e-46	UBR3	down
681.763	0.737552	0.0815592	1.52214e-19	6.30233e-19	ZNF513	up
129.775	-0.832749	0.179496	3.49474e-06	7.93284e-06	LYPD6	down
416	0.905818	0.0994806	8.58876e-20	3.59117e-19	TMEM198	up
149.486	1.1564	0.189975	1.14961e-09	3.21211e-09	COL16A1	up
1649.32	5.05403	0.0913284	0	0	COL17A1	up
462.523	0.784219	0.0988402	2.11833e-15	7.65216e-15	PQLC3	up
278.016	1.08904	0.127351	1.21485e-17	4.74829e-17	TMEM182	up
1097.75	-0.665804	0.0644018	4.72989e-25	2.33613e-24	CCDC58	down
2846.59	0.616542	0.0413963	3.62406e-50	3.22462e-49	COMT	up
791.41	-0.595925	0.0782627	2.64871e-14	9.15237e-14	CHCHD4	down
31071.8	-0.705405	0.0300253	4.72886e-122	1.17096e-120	DCBLD2	down
6078.53	0.782615	0.0327366	2.62474e-126	6.8914e-125	KLF6	up
503.653	1.13712	0.0922486	6.50718e-35	4.20286e-34	IL17RE	up
106.506	0.836214	0.19615	2.01585e-05	4.32423e-05	RPL32P3	up
422.96	-0.599284	0.0966715	5.67579e-10	1.60952e-09	SCLT1	down
104.08	1.80601	0.205191	1.34873e-18	5.43733e-18	MAP3K8	up
987.886	-1.11333	0.0727799	7.98729e-53	7.51523e-52	LIN54	down
143.97	2.67659	0.203507	1.65004e-39	1.18718e-38	CPEB2	up
1121.55	-0.599125	0.0629116	1.67808e-21	7.4217e-21	PPARGC1B	down
3005.66	1.23085	0.0480032	5.33705e-145	1.68153e-143	CMBL	up
3337.52	-0.700099	0.0459465	2.00134e-52	1.86713e-51	WDR36	down
762.934	-0.66549	0.0781254	1.62004e-17	6.30223e-17	SHROOM1	down
6603.3	0.838566	0.0389565	8.94851e-103	1.72113e-101	CD109	up
2316.21	-0.681406	0.0456738	2.4817e-50	2.21412e-49	PM20D2	down
162.887	-1.44692	0.172476	4.89815e-17	1.87547e-16	C6orf141	down
209.942	1.46758	0.143267	1.26377e-24	6.16093e-24	TMEM139	up
4747.66	-0.633028	0.0402424	9.36567e-56	9.32677e-55	CPD	down
1217.8	0.917852	0.0613456	1.3009e-50	1.16947e-49	CPE	up
10051.2	2.26649	0.0339586	0	0	CLDN4	up
478.065	1.51876	0.100567	1.57245e-51	1.44259e-50	CLDN3	up
8451.38	1.52082	0.0305395	0	0	CLDN7	up
1527.15	-0.955831	0.063508	3.42373e-51	3.11678e-50	FAM92A1	down
522.269	-1.04286	0.093229	4.77307e-29	2.65472e-28	LETM2	down
243.502	1.40507	0.136496	7.50907e-25	3.68459e-24	CR2	up
524.6	1.17424	0.0878744	9.99228e-41	7.36552e-40	HGSNAT	up
10688.1	1.96374	0.0319673	0	0	CRABP2	up
242.777	0.831087	0.124296	2.28817e-11	6.95109e-11	C9orf85	up
869.206	1.08789	0.0700403	2.09417e-54	2.04244e-53	PTRH1	up
184.679	0.921709	0.148882	5.98364e-10	1.69507e-09	PIP5KL1	up
1855.04	0.75206	0.0525553	1.89826e-46	1.57468e-45	CRIP1	up
1124.93	1.17592	0.0671865	1.37533e-68	1.69015e-67	CRIP2	up
5211.79	-0.744839	0.0343091	1.66336e-104	3.27543e-103	CRKL	down
928.537	1.32175	0.0669031	7.10423e-87	1.09926e-85	ZNF358	up
111.461	1.72962	0.197641	2.10851e-18	8.44474e-18	APOBEC3D	up
6041.03	0.793062	0.0319269	3.32239e-136	9.62444e-135	S100A16	up
1573.64	0.932094	0.0572353	1.25511e-59	1.32403e-58	SELM	up
316.001	0.906937	0.114137	1.92612e-15	6.96698e-15	NOL4L	up
180.026	0.974665	0.14953	7.11543e-11	2.11494e-10	SAMD10	up
223.246	0.906445	0.132352	7.44911e-12	2.31739e-11	ABHD16B	up
1069.68	-0.622252	0.070572	1.17299e-18	4.73693e-18	BRI3BP	down
2259.84	1.70318	0.0476689	1.38073e-279	1.23453e-277	ADAMTS14	up
416.775	-0.901736	0.0979626	3.42007e-20	1.45055e-19	ZNF280B	down
14117.4	-0.879404	0.0299799	3.922e-189	1.82743e-187	PARP1	down
2653.19	-0.903491	0.0462391	5.06207e-85	7.61197e-84	MPP7	down
7035.74	-0.689458	0.0342238	2.9417e-90	4.77046e-89	CS	down
2025.69	-0.750242	0.0539134	5.08663e-44	4.0296e-43	EIF5AL1	down
186.836	-0.614294	0.141934	1.50442e-05	3.2512e-05	HECTD2	down
11814.1	-0.983366	0.0309239	6.56582e-222	3.96369e-220	CSE1L	down
233.894	0.940038	0.126046	8.79041e-14	2.96558e-13	CSF1	up
1268.29	-1.3396	0.0640973	5.40859e-97	9.71374e-96	KDELC2	down
3254.73	-0.599062	0.0449526	1.62315e-40	1.19221e-39	C11orf84	down
437.129	1.67423	0.10664	1.51622e-55	1.50449e-54	PLEKHA7	up
138.608	-0.744599	0.187885	7.39984e-05	0.000151636	PRICKLE1	down
104.653	0.795861	0.194804	4.39916e-05	9.17032e-05	AMDHD1	up
146.407	0.637323	0.157726	5.329e-05	0.000110405	BCDIN3D	up
105.687	0.712714	0.186059	0.000127841	0.000256753	LYRM5	up
1501.26	-0.75555	0.0609821	2.97146e-35	1.93965e-34	E2F7	down
1162.49	1.42429	0.062717	3.58602e-114	8.01572e-113	KRT80	up
246.099	1.58239	0.134301	4.808e-32	2.88045e-31	LACC1	up
277.485	-1.14679	0.125433	6.09632e-20	2.55937e-19	B3GALTL	down
633.288	0.680571	0.0815686	7.20969e-17	2.74024e-16	PTGR2	up
412.497	-1.49344	0.104789	4.36292e-46	3.59577e-45	CEP128	down
1091.36	-0.993306	0.0642749	7.08699e-54	6.82339e-53	CDAN1	down
882.067	0.830549	0.0688548	1.66995e-33	1.04276e-32	ZFP90	up
7981.42	-1.82458	0.0365142	0	0	VCAN	down
1759.64	1.43802	0.0539758	2.21482e-156	7.76173e-155	SLC22A31	up
829.873	2.3014	0.0780619	4.93877e-191	2.37477e-189	CCDC64B	up
2335.73	1.8845	0.0492185	0	0	TOM1L2	up
842.445	1.13009	0.0715821	3.80067e-56	3.81012e-55	LOC146880	up
3455.39	-1.59244	0.0511487	8.49099e-213	4.84308e-211	KIF18B	down
862.249	-1.18148	0.0696702	1.67405e-64	1.92028e-63	EME1	down
482.183	-0.71497	0.0993732	6.25515e-13	2.04116e-12	DHRS13	down
471.547	1.55242	0.0930907	1.94525e-62	2.1566e-61	KCTD11	up
8638.02	2.09574	0.0309869	0	0	CST3	up
346.62	0.729465	0.107195	1.01037e-11	3.12559e-11	TMC8	up
202.979	-0.589824	0.135827	1.40899e-05	3.05094e-05	TRIM16L	down
1847.83	0.976812	0.0524997	2.86989e-77	3.95921e-76	CST6	up
120.013	1.22311	0.180843	1.348e-11	4.14217e-11	ANKRD29	up
213.687	0.59606	0.131041	5.39948e-06	1.2084e-05	ZNF548	up
1400.15	2.2144	0.0665314	6.67178e-243	4.54148e-241	TMC4	up
2213.98	-0.803669	0.045581	1.40746e-69	1.7544e-68	CSTF2	down
457.65	0.937344	0.095876	1.41859e-22	6.47843e-22	ZNF524	up
284.872	-1.30855	0.124227	6.05132e-26	3.07322e-25	SPC24	down
1313.48	0.699936	0.0585054	5.51192e-33	3.3969e-32	FAM98C	up
210.579	1.09724	0.138661	2.51099e-15	9.03507e-15	CAPN12	up
2322.54	0.942862	0.0503573	3.18837e-78	4.45053e-77	TICAM1	up
803.732	0.775391	0.0788148	7.71269e-23	3.55364e-22	ZNF558	up
618.801	-1.0927	0.0892165	1.7285e-34	1.10136e-33	ZNF714	down
111.633	2.76151	0.225011	1.26825e-34	8.11846e-34	SAMD11	up
1526.15	-0.830401	0.056216	2.23294e-49	1.96255e-48	PHF13	down
326.156	1.20312	0.115058	1.36536e-25	6.87083e-25	MOB3C	up
294.399	1.06533	0.122343	3.10028e-18	1.2363e-17	ZNF362	up
291.929	0.679339	0.120941	1.94162e-08	5.07767e-08	CTH	up
426.649	0.76346	0.0972293	4.08946e-15	1.46099e-14	SHISA4	up
441.612	-0.606354	0.104854	7.34435e-09	1.96861e-08	PDIK1L	down
138.79	2.3236	0.186608	1.36847e-35	9.03269e-35	C1orf210	up
571.57	1.26154	0.0839147	4.41951e-51	4.01445e-50	CCDC24	up
342.601	2.88291	0.130913	1.79153e-107	3.70421e-106	BTBD19	up
1770	0.622196	0.0549707	1.06057e-29	5.98327e-29	SIK1	up
199.961	1.12278	0.139634	8.92074e-16	3.26095e-15	AIFM3	up
1682.97	-0.894015	0.0540593	1.96485e-61	2.13679e-60	CCDC117	down
4469.73	-0.885145	0.0349328	1.20375e-141	3.64673e-140	CTPS1	down
181.424	-0.654694	0.145168	6.48543e-06	1.44343e-05	PNPLA5	down
838.486	-1.43642	0.0734927	4.54772e-85	6.84475e-84	CKAP2L	down
191.422	-1.04225	0.147123	1.39827e-12	4.48753e-12	CTRL	down
632.399	4.12245	0.116636	1.21013e-273	1.01608e-271	PROM2	up
636.987	-1.50759	0.0884671	4.05894e-65	4.7049e-64	ITPRIPL1	down
1202.04	-0.607379	0.0594321	1.61824e-24	7.85887e-24	LOC150776	down
10026.6	0.613149	0.0301736	8.43116e-92	1.41324e-90	CTSB	up
422.673	0.772406	0.0966721	1.34982e-15	4.90713e-15	FAM117B	up
8387.41	1.21921	0.0305541	0	0	CTSD	up
586.603	-0.770029	0.0831392	2.00787e-20	8.57974e-20	PKI55	down
2246.07	-1.06137	0.0536633	4.58175e-87	7.10944e-86	2024-09-10	down
1108.72	-0.916822	0.0638879	1.05804e-46	8.83892e-46	ARL6IP6	down
1517.26	-1.4722	0.0616267	3.98287e-126	1.04407e-124	SGOL2	down
170.321	0.652721	0.155924	2.83737e-05	6.00781e-05	SLC23A3	up
587.02	-0.830982	0.0871208	1.45233e-21	6.44223e-21	SLC16A14	down
403.238	-1.17932	0.106796	2.37827e-28	1.29575e-27	CTSV	down
212.692	1.20179	0.135435	7.08823e-19	2.88075e-18	GPR155	up
1252.12	2.26	0.0706749	2.24889e-224	1.37265e-222	DTX3L	up
495.477	-1.31772	0.102517	8.20617e-38	5.72252e-37	SGOL1	down
270.775	-0.764479	0.120805	2.48061e-10	7.17715e-10	MB21D2	down
4437.4	0.607631	0.0351272	4.87e-67	5.80783e-66	CUX1	up
140.83	0.683511	0.182643	0.000182315	0.000360467	CIDECP	up
250.444	0.592495	0.1233	1.54493e-06	3.59723e-06	NIPAL1	up
1577.76	-0.715236	0.0574521	1.41145e-35	9.3052e-35	PAQR3	down
855.106	1.43225	0.0741273	3.54408e-83	5.23883e-82	CYB5A	up
3108.62	0.620086	0.0423159	1.27495e-48	1.10068e-47	DAB2IP	up
267.376	1.72232	0.129649	2.84882e-40	2.0869e-39	CREBRF	up
314.835	0.968653	0.113976	1.91658e-17	7.43309e-17	MBLAC2	up
9381.53	1.17373	0.0340537	2.50417e-260	1.94467e-258	CYBA	up
296.85	0.905201	0.116674	8.60058e-15	3.0359e-14	BTNL9	up
251.373	-0.643732	0.127599	4.53593e-07	1.09053e-06	ARSK	down
1442.45	-0.768015	0.0540164	7.06655e-46	5.798e-45	SNRNP48	down
252.9	2.45114	0.145454	1.01891e-63	1.14419e-62	SLC2A12	up
368.85	-0.776263	0.105031	1.45989e-13	4.88826e-13	CCDC167	down
278.155	0.621696	0.12341	4.71249e-07	1.13183e-06	C7orf60	up
155.002	0.74103	0.168235	1.05918e-05	2.31646e-05	FEZF1-AS1	up
134.318	1.71426	0.173897	6.33768e-23	2.92499e-22	ZNF425	up
333.858	0.802056	0.10839	1.36457e-13	4.57745e-13	LOC155060	up
451.314	1.10982	0.105729	8.93668e-26	4.52054e-25	WBSCR27	up
1238.51	-0.694946	0.0587444	2.73189e-32	1.65041e-31	SBDSP1	down
374.737	0.931432	0.102308	8.69096e-20	3.63298e-19	VPS37D	up
828.656	-0.676408	0.071865	4.8582e-21	2.10751e-20	MGC27345	down
1923.1	-1.56225	0.0521603	4.2809e-197	2.13929e-195	CDCA2	down
1212.55	-1.3098	0.0628906	2.48041e-96	4.41167e-95	ESCO2	down
202.43	0.645403	0.147761	1.25456e-05	2.7287e-05	FBXO16	up
1589.08	1.47382	0.0539274	1.88386e-164	7.11436e-163	FAM84B	up
272.298	-0.704246	0.119402	3.6772e-09	1.00238e-08	C8orf37	down
150.359	0.642031	0.173199	0.000209818	0.000412234	FAM201A	up
315.324	-0.60908	0.112627	6.37534e-08	1.61889e-07	SLC35G1	down
364.952	1.62457	0.107797	2.52414e-51	2.30673e-50	KRT19P2	up
1230.46	-0.689405	0.0639751	4.46242e-27	2.34476e-26	DENND5B	down
1775.59	1.47004	0.0536686	3.51091e-165	1.34431e-163	DGKA	up
2728.02	0.742123	0.0502486	2.32074e-49	2.03755e-48	DGKQ	up
5081.27	0.606834	0.0373904	3.11175e-59	3.25769e-58	DAP	up
102.044	2.72636	0.22103	5.88379e-35	3.80468e-34	TMEM229B	up
199.563	0.744945	0.13685	5.22383e-08	1.33324e-07	DAPK1	up
1050.59	0.668926	0.06114	7.34818e-28	3.95144e-27	ZFPM1	up
4247.17	0.83748	0.0369199	6.49047e-114	1.44494e-112	ITPRIPL2	up
835.952	3.1108	0.0865395	5.72458e-283	5.23151e-281	SLFN5	up
226.562	1.23988	0.141199	1.61877e-18	6.50854e-18	TMEM92	up
108.207	0.690624	0.18231	0.000151757	0.000302	PHOSPHO1	up
212.979	-0.761674	0.146868	2.14725e-07	5.28143e-07	RHBDL3	down
119.101	-0.789562	0.180906	1.2742e-05	2.76887e-05	ZNF519	down
432.194	-1.06438	0.096212	1.89833e-28	1.03631e-27	C18orf54	down
616.91	0.957971	0.0815184	6.93042e-32	4.1355e-31	DBP	up
402.364	1.23457	0.102133	1.22377e-33	7.66468e-33	ZNF600	up
579.889	0.918318	0.087125	5.63555e-26	2.86735e-25	ZNF320	up
181.555	0.8294	0.152271	5.12602e-08	1.30949e-07	ZNF564	up
144.728	0.625647	0.167792	0.000192472	0.000379708	ZNF383	up
523.448	-1.15677	0.090828	3.73779e-37	2.57183e-36	PRR22	down
735.136	0.626412	0.0761416	1.92071e-16	7.18628e-16	SYNE4	up
321.358	-1.21217	0.11799	9.27495e-25	4.53762e-24	ZNF100	down
1232.54	-1.1362	0.0641998	4.34916e-70	5.45823e-69	DCK	down
295.196	-0.750546	0.123473	1.21207e-09	3.38236e-09	DENND1B	down
194.535	0.881809	0.139002	2.24048e-10	6.49375e-10	ACE	up
127.536	1.13412	0.182311	4.9468e-10	1.40762e-09	CITED4	up
841.805	-1.52099	0.0798611	7.17089e-81	1.03053e-79	SASS6	down
1084.23	0.662969	0.0617017	6.27426e-27	3.27907e-26	PAQR7	up
1755.33	0.989628	0.0520554	1.38202e-80	1.9775e-79	DDB2	up
3319.19	1.66332	0.042949	0	0	GADD45A	up
334.789	1.38805	0.119547	3.62853e-31	2.1276e-30	LONRF2	up
633.997	0.912218	0.0793708	1.42868e-30	8.24846e-30	DDIT3	up
520.446	-0.99052	0.0937698	4.40819e-26	2.25327e-25	CCDC138	down
7537.79	-0.656028	0.0340897	1.58019e-82	2.31924e-81	DDX1	down
638.13	-0.614779	0.0786559	5.45049e-15	1.9401e-14	UBXN2A	down
14271.1	-0.938416	0.0279728	9.79575e-247	6.89495e-245	DDX3X	down
5583.59	-0.689231	0.0389319	3.94155e-70	4.95796e-69	DDX6	down
1288.4	-0.707187	0.0619514	3.51131e-30	2.00832e-29	RNF168	down
14117.7	-0.770838	0.0266794	1.47888e-183	6.6293e-182	DHX9	down
1908.18	-1.19224	0.0578551	2.35823e-94	4.08884e-93	DDX11	down
742.081	-1.02259	0.074909	1.98867e-42	1.52856e-41	SPATA5	down
9549.53	-0.644093	0.0301289	2.14627e-101	4.06661e-100	DHX15	down
121.374	-0.60577	0.186759	0.00118034	0.00215449	DCLK2	down
3140.57	-0.589745	0.041054	8.56678e-47	7.16758e-46	GPR125	down
1047.24	-0.797622	0.0694494	1.57041e-30	9.05092e-30	MIER3	down
1675.75	-0.968277	0.0535686	4.9735e-73	6.51359e-72	DCP2	down
128	1.04901	0.16914	5.57344e-10	1.58104e-09	DES	up
390.093	-0.705961	0.111652	2.56765e-10	7.41859e-10	ZNF92	down
357.871	1.99385	0.110844	2.42759e-72	3.15681e-71	ZNF467	up
271.376	0.942599	0.120139	4.29889e-15	1.53481e-14	DFNA5	up
121.744	0.922895	0.178837	2.46241e-07	6.03151e-07	ZNF596	up
238.421	0.604872	0.131697	4.37105e-06	9.84632e-06	OLFML2A	up
210.179	1.10418	0.143313	1.3119e-14	4.59844e-14	ADAMTS17	up
188.71	1.84629	0.151091	2.43869e-34	1.55088e-33	ANKRD24	up
265.867	0.818255	0.13598	1.77187e-09	4.90028e-09	CLYBL	up
671.123	-0.910147	0.0848111	7.24406e-27	3.77874e-26	DHFR	down
1519.35	-0.975723	0.0621979	1.84465e-55	1.8249e-54	AFG3L1P	down
13339.9	-0.667788	0.0280745	4.63434e-125	1.19403e-123	DIAPH1	down
6461.72	-0.667436	0.0327259	1.86157e-92	3.1485e-91	DKC1	down
4542.68	-0.710662	0.0435838	8.99799e-60	9.51636e-59	DLAT	down
794.453	0.715314	0.0721383	3.55177e-23	1.65074e-22	DLG4	up
110.416	-0.76519	0.1859	3.8529e-05	8.07844e-05	DLX1	down
319.724	1.05552	0.109205	4.22627e-22	1.90481e-21	DLX4	up
229.068	1.62998	0.134601	9.381e-34	5.88885e-33	SARDH	up
1787.36	0.841732	0.0582405	2.41045e-47	2.03632e-46	DMPK	up
737.62	-1.3033	0.0863326	1.71248e-51	1.57018e-50	DNA2	down
466.361	1.24616	0.094318	7.45331e-40	5.39778e-39	DNASE1L1	up
13053.7	-1.11331	0.030026	6.29532e-301	6.42784e-299	DNMT1	down
267.465	-1.23195	0.12262	9.4833e-24	4.49079e-23	TRDMT1	down
1541.4	-1.36201	0.0615965	2.43597e-108	5.09397e-107	DNMT3B	down
583.097	1.0989	0.0865067	5.68689e-37	3.88225e-36	DOCK3	up
1560.08	-0.953294	0.0561894	1.47233e-64	1.69241e-63	DPYSL3	down
3626.02	-0.764449	0.0426553	8.00435e-72	1.03196e-70	DR1	down
3024.23	0.90516	0.0448492	1.40054e-90	2.2869e-89	JAG1	up
9526.81	-0.613325	0.0340417	1.43616e-72	1.87199e-71	ATN1	down
1949.93	0.70973	0.0567738	7.37097e-36	4.90439e-35	DSC2	up
183.607	1.09727	0.153105	7.67666e-13	2.49763e-12	DTNA	up
576.532	1.13637	0.0820168	1.18051e-43	9.27641e-43	HBEGF	up
2473.8	-1.14199	0.0471094	8.17636e-130	2.20628e-128	DTYMK	down
1071.91	0.962726	0.0682971	4.01036e-45	3.24696e-44	DUSP1	up
12612.6	1.444	0.0312755	0	0	DUSP4	up
3828.82	0.786182	0.0401095	1.52038e-85	2.30509e-84	DUSP6	up
752.758	1.34287	0.077102	6.15484e-68	7.48033e-67	DUSP8	up
757.013	-1.19395	0.0760072	1.32534e-55	1.31588e-54	DUSP9	down
2137.17	-0.897117	0.0486232	5.17614e-76	7.02367e-75	DUT	down
1680.66	-1.08586	0.0540625	9.93051e-90	1.59167e-88	E2F1	down
1317.71	-0.951878	0.0590406	1.77481e-58	1.83826e-57	E2F2	down
329.099	0.968851	0.113143	1.09912e-17	4.30104e-17	E2F5	up
1989.76	1.57079	0.0511704	6.19142e-207	3.39113e-205	TYMP	up
129.417	-0.77725	0.177774	1.23041e-05	2.67687e-05	ECM1	down
4309.98	-1.38531	0.0430428	2.90302e-227	1.79175e-225	ECT2	down
41317.5	0.83908	0.0271381	6.66025e-210	3.70933e-208	EEF1A2	up
7306.8	-0.763728	0.0334275	1.554e-115	3.53573e-114	PGAM5	down
410.548	0.698198	0.0997231	2.53482e-12	8.06627e-12	AGO4	up
426.644	1.15931	0.102668	1.4399e-29	8.10117e-29	SCAMP5	up
600.234	1.08284	0.0807627	5.45189e-41	4.05302e-40	EFNA1	up
386.433	-1.1727	0.103557	9.96014e-30	5.62673e-29	EFNA2	down
2046.42	1.10992	0.0511054	1.37948e-104	2.72616e-103	EFNB1	up
762.714	0.772134	0.0789677	1.40164e-22	6.40633e-22	CELSR3	up
2481.87	1.57221	0.0607782	1.525e-147	4.93642e-146	MEGF6	up
14214.7	1.23296	0.0360594	3.14374e-256	2.37446e-254	EGR1	up
1299.54	-1.4941	0.0598345	1.27659e-137	3.75065e-136	ZNF367	down
299.917	3.40754	0.150596	2.34877e-113	5.15949e-112	EGR2	up
1702.26	0.638706	0.054558	1.17475e-31	6.96971e-31	AHR	up
368.787	2.78147	0.129749	5.99324e-102	1.1421e-100	EGR3	up
359.639	0.692417	0.115861	2.28307e-09	6.28671e-09	MPZL3	up
141.312	0.98493	0.164407	2.08825e-09	5.75985e-09	DNAH10	up
1961.5	-0.710003	0.052861	3.95349e-41	2.94969e-40	EIF1AX	down
549.709	1.229	0.0952935	4.68164e-38	3.28688e-37	METTL7B	up
2300.91	0.825089	0.0446288	2.58924e-76	3.53664e-75	PLBD2	up
626.199	0.94551	0.0801223	3.86446e-32	2.32359e-31	DCP1B	up
2924.23	-0.646475	0.0443937	4.87794e-48	4.17198e-47	ANO6	down
1729.76	-1.02685	0.0535644	6.55293e-82	9.52478e-81	ARID2	down
100.91	1.58792	0.197481	8.91886e-16	3.26095e-15	PAOX	up
355.592	0.604064	0.105857	1.15378e-08	3.05943e-08	GRAMD2	up
130.644	2.29969	0.187182	1.07894e-34	6.92806e-34	LDHD	up
862.976	0.692422	0.0684774	4.90326e-24	2.34407e-23	FUK	up
2428.41	-0.658034	0.0611003	4.7835e-27	2.50948e-26	WDR90	down
702.538	1.22489	0.0808303	7.14554e-52	6.59935e-51	EME2	up
1050.13	-0.61227	0.0645406	2.38713e-21	1.04847e-20	EIF4E	down
40237.2	-0.794325	0.0279383	8.27075e-178	3.55341e-176	EIF4G1	down
49895.7	-0.831547	0.0230549	7.16989e-285	6.7004e-283	EIF4G2	down
10204.5	-1.01698	0.0312889	9.74659e-232	6.29759e-230	EIF5	down
29301.7	-0.631901	0.0303676	3.63515e-96	6.4447e-95	EIF5A	down
2139.17	1.97674	0.056303	4.90714e-270	4.01827e-268	SERPINB1	up
202.909	-0.590701	0.138264	1.93504e-05	4.15466e-05	DZIP1L	down
6732.83	-0.628554	0.0320121	7.78283e-86	1.1876e-84	ELAVL1	down
469.43	-0.809435	0.0960239	3.47099e-17	1.33582e-16	ADM5	down
5099.51	2.66076	0.0784285	2.75864e-252	2.04622e-250	ELF3	up
3173.97	-0.607548	0.0439412	1.76692e-43	1.38515e-42	TMEM201	down
1445.54	1.34604	0.0648088	8.18032e-96	1.44408e-94	FLJ23867	up
113.728	2.79638	0.220687	8.53548e-37	5.79103e-36	TMEM51-AS1	up
715.941	1.32907	0.0767201	3.11942e-67	3.74172e-66	RNF215	up
703.351	2.54327	0.0985038	5.42658e-147	1.74973e-145	APOBEC3F	up
2177.35	-0.83193	0.0481561	7.17054e-67	8.52068e-66	TET3	down
191.458	0.652817	0.138165	2.3022e-06	5.30223e-06	TIGD1	up
410.93	1.85605	0.105176	1.0714e-69	1.33651e-68	LIPH	up
374.46	-0.843063	0.112685	7.34116e-14	2.49036e-13	ARL13B	down
2241.33	-0.759787	0.0516105	4.68725e-49	4.08492e-48	FBXO45	down
790.728	1.09724	0.0729887	4.46538e-51	4.05389e-50	KLHDC8B	up
239.834	-0.889745	0.13699	8.30631e-11	2.46183e-10	CEP112	down
1389.21	-1.3413	0.0593849	5.87036e-113	1.27934e-111	CENPV	down
5337.89	1.15536	0.0425697	3.28081e-162	1.20864e-160	EMP1	up
4021.78	-0.922788	0.0441139	3.64769e-97	6.58694e-96	STRA13	down
1244.94	0.592197	0.0602342	8.23283e-23	3.78907e-22	SLC39A11	up
339.699	0.639073	0.111199	9.07712e-09	2.42169e-08	AMZ2P1	up
1347.6	-0.719948	0.0615451	1.30669e-31	7.74418e-31	EMP2	down
1920.42	-0.626853	0.04885	1.08265e-37	7.5339e-37	EMP3	down
1393.91	-0.622533	0.0576188	3.28343e-27	1.73131e-26	RAB12	down
873.198	-0.931832	0.0714858	7.71535e-39	5.49374e-38	PTPLB	down
628.462	-0.844748	0.0805989	1.05743e-25	5.34237e-25	C4orf46	down
236.839	2.1397	0.14045	2.08314e-52	1.94234e-51	SMIM14	up
950.905	0.679547	0.067114	4.26841e-24	2.0453e-23	AIM1	up
2500.1	0.756282	0.103111	2.223e-13	7.37921e-13	ENO2	up
245.498	0.642432	0.123229	1.85501e-07	4.58376e-07	ENO3	up
220.147	0.833635	0.132958	3.61246e-10	1.03559e-09	PAXIP1-AS1	up
134.957	0.606154	0.185201	0.00106433	0.00195309	ENPEP	up
2468.25	1.11921	0.0466525	3.51157e-127	9.29358e-126	AK1	up
4930.4	-0.792077	0.0368908	2.91694e-102	5.59086e-101	SLC29A1	down
858.298	0.723795	0.068203	2.61053e-26	1.3406e-25	ADCK5	up
472.458	0.678425	0.0916706	1.35487e-13	4.54673e-13	TSNARE1	up
498.921	-0.799424	0.0894156	3.87265e-19	1.58167e-18	C9orf91	down
237.335	1.40594	0.137342	1.35674e-24	6.60635e-24	SUSD3	up
2234.25	1.64444	0.0471635	2.37946e-266	1.88319e-264	EPAS1	up
204.216	1.05397	0.139881	4.89286e-14	1.67182e-13	DDX26B	up
3094.55	0.858878	0.0468974	6.40116e-75	8.55955e-74	EPB41L1	up
3731.91	-0.890968	0.039684	1.23516e-111	2.65335e-110	EPB41L2	down
2293.21	0.774305	0.04725	2.35223e-60	2.51345e-59	DMTN	up
1372.18	1.03514	0.0591114	1.16507e-68	1.43389e-67	EPHA1	up
183.618	1.34986	0.164127	1.96007e-16	7.33022e-16	EPHA4	up
1216.77	1.21037	0.0601083	3.53675e-90	5.7242e-89	EPHB2	up
2442.89	-0.679428	0.0453163	8.15725e-51	7.36512e-50	HIPK1	down
391.7	0.990324	0.100239	5.10296e-23	2.36041e-22	EPHB3	up
232.275	2.41773	0.148083	6.35629e-60	6.73539e-59	SLC44A5	up
1860.79	0.974091	0.0523036	2.06108e-77	2.84815e-76	AK4	up
1024.28	-0.950768	0.064397	2.49398e-49	2.18616e-48	STX2	down
1080.96	-0.69213	0.0694767	2.23402e-23	1.04328e-22	KIAA2018	down
2953.77	-0.611121	0.0437081	2.01096e-44	1.60382e-43	EPS8	down
6420.56	-0.649862	0.0369733	3.72879e-69	4.62353e-68	ERH	down
110.164	1.05757	0.188019	1.8571e-08	4.86125e-08	ERV3-1	up
11258	-0.830869	0.0271316	5.92295e-206	3.23339e-204	FBL	down
563.561	2.39745	0.108842	1.59419e-107	3.30031e-106	ABCA3	up
10140.2	-0.731534	0.0321575	1.48641e-114	3.34058e-113	ETF1	down
430.624	-0.679136	0.105869	1.4092e-10	4.12266e-10	ETFDH	down
1873.76	-0.68929	0.051893	2.90883e-40	2.12993e-39	ETV4	down
833.095	1.24221	0.0747841	5.84012e-62	6.43581e-61	ETV6	up
10120.6	-0.64981	0.0283776	4.78654e-116	1.09964e-114	EWSR1	down
2768.33	-1.20654	0.0431916	1.01504e-171	4.12526e-170	EZH2	down
640.258	1.51357	0.0872467	2.03485e-67	2.45324e-66	ABCD1	up
138.64	1.02796	0.178135	7.89534e-09	2.11322e-08	F8	up
1113.85	0.759802	0.0659454	1.02577e-30	5.95972e-30	ALDH2	up
119.728	1.60937	0.188202	1.21739e-17	4.75709e-17	FABP6	up
3707.66	-1.69312	0.0435005	0	0	FANCA	down
767.351	-1.07431	0.0747082	6.90007e-47	5.78187e-46	FANCC	down
2236.62	-1.44877	0.0511668	2.28106e-176	9.62524e-175	FANCD2	down
921.003	-1.05595	0.0715915	3.09342e-49	2.70731e-48	FANCE	down
3445.11	-0.921326	0.0443779	9.76376e-96	1.71811e-94	ACSL3	down
412.135	0.632536	0.0954825	3.48124e-11	1.04964e-10	FAH	up
528.908	0.957517	0.0873334	5.69665e-28	3.07634e-27	PTK2B	up
222.138	-1.46254	0.137048	1.37992e-26	7.14182e-26	FANCB	down
2047.76	-1.4558	0.057182	5.60619e-143	1.72045e-141	FANCG	down
133.803	1.11489	0.173481	1.3052e-10	3.82721e-10	ATAD3C	up
1690.74	-0.583895	0.0542128	4.74816e-27	2.49173e-26	USP12	down
2579.9	1.26154	0.0528755	8.23513e-126	2.14516e-124	UNC5B	up
808.657	1.48659	0.0752779	8.33043e-87	1.28539e-85	TYSND1	up
389.146	-1.08437	0.108289	1.32687e-23	6.24582e-23	RTKN2	down
134.053	0.829007	0.169638	1.02423e-06	2.41028e-06	C11orf45	up
597.622	-1.14724	0.0856934	7.13822e-41	5.28528e-40	HYLS1	down
240.848	0.893853	0.130194	6.62467e-12	2.06674e-11	SLC37A2	up
2879.92	-0.882447	0.0436041	4.55705e-91	7.51527e-90	PATL1	down
33300.8	1.9361	0.0274771	0	0	ALDH1A3	up
1035.11	-1.29064	0.0700631	8.90081e-76	1.20285e-74	DDIAS	down
860.834	-1.47783	0.0717969	3.85933e-94	6.64971e-93	SKA1	down
159.693	0.722952	0.150371	1.52599e-06	3.55513e-06	OTUD1	up
1388.11	1.31876	0.0580885	4.22354e-114	9.41531e-113	OAF	up
4943.53	-0.644409	0.0376731	1.35512e-65	1.57963e-64	HNRNPA3	down
1010.52	0.907811	0.0636576	3.83782e-46	3.16931e-45	ALDH3B1	up
1240.44	0.66067	0.0578843	3.57541e-30	2.04428e-29	RASGEF1A	up
1892.95	0.710865	0.0575076	4.23596e-35	2.74773e-34	REEP3	up
2859.66	-1.0178	0.0432559	2.03021e-122	5.06512e-121	FAM171A1	down
1851.91	-0.754882	0.0565677	1.27081e-40	9.35491e-40	HNRNPUL2	down
1946.57	-1.41355	0.0527888	5.91316e-158	2.09892e-156	SKA3	down
493.552	2.67641	0.634324	2.45039e-05	5.2205e-05	C6orf223	up
419.543	-1.27372	0.100757	1.2459e-36	8.43574e-36	RBM24	down
399.326	0.629562	0.0992957	2.29352e-10	6.64397e-10	RNF182	up
640.846	0.845334	0.0845487	1.55195e-23	7.28872e-23	VWDE	up
114.406	-0.998174	0.189083	1.2987e-07	3.23472e-07	PRPS1L1	down
1923.49	-0.656453	0.0599483	6.62175e-28	3.56893e-27	TWISTNB	down
1719.89	0.741083	0.0536314	1.98276e-43	1.55362e-42	TMED4	up
666.001	1.55561	0.0893993	8.15171e-68	9.89269e-67	MTURN	up
666.361	-0.846861	0.0842517	9.04203e-24	4.28551e-23	RSBN1L	down
4703.79	0.583787	0.039793	9.94544e-49	8.60845e-48	FDFT1	up
1815.46	-0.783577	0.0563068	5.04957e-44	4.00215e-43	KCTD20	down
893.385	0.997325	0.0673985	1.52188e-49	1.33972e-48	SLC29A4	up
5797.53	1.38858	0.0368397	0	0	FDXR	up
4913.92	-1.19575	0.0458638	7.61195e-150	2.4982e-148	FEN1	down
375.549	0.617136	0.110713	2.48656e-08	6.47413e-08	FES	up
444.543	-1.01964	0.103427	6.2907e-23	2.90492e-22	FGF2	down
231.593	0.711133	0.128601	3.20658e-08	8.29399e-08	FGF11	up
1346.67	1.14381	0.0629021	6.92359e-74	9.14721e-73	MAPK15	up
69634.1	0.753205	0.0570732	9.1094e-40	6.58273e-39	ALDOA	up
3069.4	-0.672213	0.0441593	2.50925e-52	2.33571e-51	FGFR1	down
2057.08	-0.994322	0.0486375	6.8638e-93	1.16685e-91	FH	down
202.001	1.87032	0.14934	5.52319e-36	3.68681e-35	FHIT	up
5207.85	1.5683	0.0367182	0	0	FHL2	up
860.228	0.629222	0.0784394	1.04247e-15	3.8023e-15	FHL3	up
4747.19	-0.669639	0.0355785	5.03866e-79	7.08109e-78	CASC3	down
196.276	0.714039	0.137961	2.27101e-07	5.57507e-07	FKBP1B	up
1632.06	-0.74975	0.0561957	1.32272e-40	9.73273e-40	MTF2	down
2935.44	-0.659069	0.0414847	7.78949e-57	7.87567e-56	DNAJC8	down
4070.27	-0.58237	0.0406699	1.65511e-46	1.37436e-45	RHOBTB3	down
203.078	-0.902146	0.139873	1.12038e-10	3.29579e-10	COBLL1	down
1757.43	-0.778883	0.0615049	9.3903e-37	6.36578e-36	ZNF507	down
176.864	0.710122	0.143482	7.45111e-07	1.76929e-06	CPEB3	up
3383.53	-0.804431	0.0402354	6.32024e-89	1.00716e-87	ADNP2	down
334.883	2.40735	0.120871	2.91588e-88	4.59786e-87	NLRP1	up
1400.35	-0.591311	0.0564903	1.21849e-25	6.14483e-25	INPP5F	down
524.683	1.33241	0.0939967	1.30669e-45	1.06631e-44	ZHX2	up
3242.03	-1.16256	0.0478551	2.30298e-130	6.24484e-129	FKBP5	down
235.695	1.33745	0.132166	4.52947e-24	2.16788e-23	ZNF365	up
327.273	0.84525	0.110609	2.14256e-14	7.42979e-14	ARSG	up
10549.8	-0.606412	0.0270927	5.78353e-111	1.2328e-109	DHX30	down
1526.44	-0.589374	0.0571369	6.02058e-25	2.96124e-24	SACM1L	down
260.715	1.07896	0.129294	7.12429e-17	2.70903e-16	MSRB2	up
2025.61	-0.876032	0.0508528	1.67111e-66	1.973e-65	SEPHS1	down
2477.18	-0.707814	0.0475086	3.36411e-50	2.99654e-49	RPIA	down
179.474	0.812307	0.145642	2.44112e-08	6.35884e-08	FOXF1	up
592.491	1.10941	0.0849008	5.07588e-39	3.62366e-38	SHANK2	up
10288.1	-0.758751	0.0276028	2.42782e-166	9.40483e-165	DKK1	down
19539.6	-0.831313	0.0262963	2.42723e-219	1.42878e-217	CCT5	down
956.176	-0.977366	0.0685676	4.23002e-46	3.48798e-45	SCMH1	down
11015.5	-1.36612	0.0287184	0	0	TPX2	down
1208.95	-0.665741	0.0607474	6.00507e-28	3.24078e-27	PAXIP1	down
887.948	0.76448	0.0691431	2.03923e-28	1.11286e-27	MAST1	up
8839.47	-0.601061	0.0328663	1.03003e-74	1.37512e-73	ACIN1	down
585.143	-0.922129	0.0928921	3.18047e-23	1.479e-22	MYH15	down
840.428	-0.911184	0.0716066	4.30327e-37	2.95477e-36	CEP152	down
1173.61	2.2153	0.0768091	6.44789e-183	2.86706e-181	ALDOC	up
22557.7	-0.595827	0.0258434	1.3029e-117	3.05259e-116	SNRNP200	down
9911.53	-0.786139	0.0333497	7.35825e-123	1.84413e-121	PALLD	down
887.91	1.17925	0.0716386	6.97531e-61	7.52632e-60	TMCC1	up
9316.85	-0.684016	0.0300354	8.35883e-115	1.88884e-113	KDM1A	down
2989.51	1.43951	0.0413467	1.4114e-265	1.10122e-263	KDM4B	up
987.147	-1.0613	0.0692929	5.97036e-53	5.63032e-52	PHLPP2	down
1744.04	0.634508	0.0551622	1.28008e-30	7.40861e-30	TNIK	up
1092.96	-0.923585	0.0670397	3.52065e-43	2.74306e-42	PDS5B	down
6493.14	-0.583486	0.0356738	3.93191e-60	4.18518e-59	SMG1	down
5198.64	-1.66902	0.0350251	0	0	FOXM1	down
3946.87	1.05464	0.039133	5.67699e-160	2.05477e-158	ENDOD1	up
2787.74	-0.858436	0.0421531	3.43725e-92	5.78977e-91	GGA2	down
3769.05	-0.651345	0.0427406	1.93407e-52	1.80539e-51	WAPAL	down
5081.1	-0.739673	0.0354509	1.12096e-96	2.00235e-95	SETX	down
1467.93	0.677383	0.058951	1.4707e-30	8.48513e-30	ERP44	up
1094.38	-0.929907	0.0729279	3.07578e-37	2.11985e-36	UHRF1BP1L	down
1373.52	-0.89912	0.0603447	3.30942e-50	2.94941e-49	SWAP70	down
6457.16	-0.868194	0.0313316	5.31173e-169	2.11205e-167	RRP1B	down
594.328	0.656393	0.0842644	6.71783e-15	2.38046e-14	FOXO1	up
1036.36	0.584308	0.0640247	7.08809e-20	2.9682e-19	KDM4C	up
8361.19	-0.782784	0.0298073	5.28731e-152	1.76326e-150	PPRC1	down
664.186	-2.39318	0.0896781	6.77777e-157	2.38534e-155	PEG10	down
3136.5	-0.604116	0.0491304	9.49897e-35	6.11134e-34	ZC3H13	down
1670.87	-1.23466	0.0541885	6.52692e-115	1.47893e-113	ARHGAP26	down
3025.42	-0.658113	0.0436894	2.81658e-51	2.57038e-50	KIF1B	down
689.347	-0.59118	0.0769476	1.55551e-14	5.42591e-14	ZBTB43	down
1154.47	-0.735833	0.0634818	4.56448e-31	2.6745e-30	DDN	down
1525.12	-0.710133	0.0552761	8.9384e-38	6.23052e-37	CLASP2	down
871.521	-0.702686	0.0714758	8.27137e-23	3.80469e-22	RAD54L2	down
3079.01	0.888234	0.0545641	1.39751e-59	1.4705e-58	KDM6B	up
1960.92	-1.14171	0.0533863	1.81191e-101	3.44492e-100	SMC5	down
186.829	3.73999	0.204073	5.06474e-75	6.78347e-74	SSPO	up
929.744	1.16367	0.0701163	7.41957e-62	8.12762e-61	GRAMD4	up
56466.1	-0.914895	0.0270614	1.50118e-250	1.08908e-248	FLNA	down
5420.02	-0.922374	0.0369339	1.18172e-137	3.47808e-136	NUP205	down
1876.8	-0.586116	0.0485555	1.50222e-33	9.39086e-33	FAM175B	down
1478.92	-1.13725	0.0565184	4.75228e-90	7.66155e-89	PASK	down
299.739	1.37275	0.115161	9.28158e-33	5.67776e-32	RFTN1	up
1983.4	-0.732599	0.0489802	1.40136e-50	1.25841e-49	MESDC2	down
7060.34	-0.80518	0.0328746	1.77774e-132	4.95044e-131	MDN1	down
7789.5	-0.766599	0.0327339	2.72897e-121	6.6874e-120	ARL6IP1	down
2898.15	-0.673196	0.0407195	2.13965e-61	2.32535e-60	JMJD6	down
3059.09	-0.656294	0.045725	1.01933e-46	8.51981e-46	RRS1	down
11657.5	-0.631639	0.0310922	9.47378e-92	1.58449e-90	PRRC2C	down
552.586	0.605952	0.0868615	3.03542e-12	9.62593e-12	DTX4	up
1535.81	-1.13708	0.055242	3.85389e-94	6.64726e-93	DNAJC9	down
318.423	0.662588	0.121866	5.41857e-08	1.38167e-07	PLCB1	up
1012.42	0.979572	0.0660756	1.00962e-49	8.90196e-49	ARC	up
2662.82	0.618813	0.0422818	1.66878e-48	1.43917e-47	PACS2	up
8821.72	-0.857254	0.0341423	4.03735e-139	1.19896e-137	PDS5A	down
353.944	1.86557	0.440474	2.28175e-05	4.87503e-05	ASTN2	up
1561.66	0.645468	0.0521154	3.13698e-35	2.04448e-34	KIAA0556	up
158.37	-0.85147	0.161657	1.38555e-07	3.44585e-07	KIAA1024	down
1278.65	-0.621287	0.0574854	3.16359e-27	1.66865e-26	OTUD3	down
1337.41	-0.688746	0.0606197	6.48329e-30	3.67638e-29	MTCL1	down
1745.6	-0.718723	0.0588244	2.48799e-34	1.58163e-33	PPIP5K2	down
358.134	0.624834	0.105719	3.41413e-09	9.32207e-09	MCF2L	up
626.893	0.9617	0.0803583	5.24885e-33	3.23718e-32	TSPYL4	up
2606.57	-0.684954	0.0461016	6.22008e-50	5.50784e-49	CAMSAP2	down
4308.35	-0.963026	0.0392167	3.68472e-133	1.03479e-131	NUP160	down
1497.7	-0.881217	0.0542643	2.65718e-59	2.78886e-58	TMEM194A	down
5019.83	-1.24988	0.040957	1.5532e-204	8.39593e-203	NCAPD3	down
2199.33	-0.675273	0.0503532	5.23186e-41	3.8947e-40	DNAJC13	down
1781.86	1.88108	0.0581482	1.39483e-229	8.87377e-228	TRIM2	up
1438.13	-0.912888	0.0565869	1.50746e-58	1.56429e-57	TBC1D30	down
787.854	-0.637722	0.0724411	1.32837e-18	5.35656e-18	WDR7	down
3843.54	-0.997543	0.0389222	7.21425e-145	2.26434e-143	SMCHD1	down
6469.1	-0.925943	0.0339155	4.07025e-164	1.52667e-162	U2SURP	down
1502.48	-0.921462	0.0557423	2.2042e-61	2.39394e-60	HAUS5	down
3857.67	-0.776778	0.0386517	7.86397e-90	1.26289e-88	USP24	down
3377.2	-0.622341	0.0451879	3.74218e-43	2.91291e-42	ICE1	down
5609.78	-0.704889	0.0354629	6.46364e-88	1.01534e-86	SMG5	down
982.002	-0.677404	0.0744067	8.70135e-20	3.63641e-19	SPECC1L	down
882.347	-0.709985	0.0687461	5.28486e-25	2.60557e-24	ZDHHC17	down
2138.78	-0.679227	0.04905	1.31457e-43	1.032e-42	LARS2	down
3147.62	-1.51007	0.0476879	4.62477e-220	2.74187e-218	NCAPH	down
939.978	-0.769046	0.0674326	3.96303e-30	2.26355e-29	PPWD1	down
4538.08	-0.728769	0.0358972	1.24531e-91	2.07648e-90	CTDNEP1	down
306.515	0.694025	0.11639	2.47791e-09	6.81302e-09	FRAT2	up
2280.35	-0.930349	0.0459347	3.29312e-91	5.45261e-90	EXOSC2	down
2822.19	-0.949865	0.044288	4.82389e-102	9.20322e-101	DICER1	down
1430.84	-0.715999	0.0570743	4.23151e-36	2.82916e-35	SIRT1	down
428.904	0.81373	0.0953772	1.44204e-17	5.61772e-17	MLYCD	up
701.335	-1.22632	0.0826563	8.51667e-50	7.52283e-49	ITGB3BP	down
2279.8	0.857621	0.0453465	8.97892e-80	1.27485e-78	TMED3	up
745.016	1.11218	0.0818688	4.92017e-42	3.74354e-41	TDRD7	up
186.881	0.938815	0.14839	2.50535e-10	7.24367e-10	SLC7A8	up
6145.33	-0.787383	0.0331929	2.16653e-124	5.51331e-123	TARDBP	down
12391.9	-0.712751	0.0265515	9.89392e-159	3.54232e-157	SF3B3	down
1149.83	-1.01621	0.0655956	3.9226e-54	3.79659e-53	ABCB10	down
571.113	0.86889	0.0991837	1.94529e-18	7.79859e-18	ABCB9	up
5203.98	-0.749018	0.0350622	2.97983e-101	5.63306e-100	ICMT	down
1388.68	1.20357	0.057805	2.78162e-96	4.94208e-95	NPTXR	up
4072.2	-0.788166	0.0401904	1.25096e-85	1.9001e-84	CBX5	down
133.483	1.69988	0.176343	5.4366e-22	2.44035e-21	FOLR1	up
290.536	1.47034	0.122068	2.05262e-33	1.27784e-32	CES3	up
812.746	0.584491	0.0747987	5.53157e-15	1.96685e-14	CBX7	up
414.614	2.87036	0.115566	3.53372e-136	1.02187e-134	TTC9	up
10338.1	-1.27758	0.0291594	0	0	NUP188	down
3343.93	-0.942872	0.0454045	8.7742e-96	1.54727e-94	SUZ12	down
6421.38	-0.687224	0.0315092	1.85565e-105	3.71153e-104	SLC39A14	down
5074.79	-0.735551	0.0363543	5.03076e-91	8.27998e-90	SKIV2L2	down
2748.85	-0.709447	0.0490929	2.46687e-47	2.08293e-46	R3HDM1	down
37480	-0.654328	0.0300183	2.4445e-105	4.88339e-104	SRRM2	down
1386.24	-1.09234	0.059412	1.70422e-75	2.2937e-74	ZNF281	down
822.379	1.07612	0.0787042	1.47198e-42	1.13352e-41	CLCF1	up
2325.7	2.22845	0.0542153	0	0	FOS	up
4158.14	-0.856056	0.038745	3.55892e-108	7.42346e-107	TNPO3	down
1740.43	2.64697	0.0739928	2.86893e-280	2.57907e-278	FOSB	up
1933.6	1.58558	0.0547796	3.27136e-184	1.47443e-182	SEC14L2	up
518.522	-0.624023	0.0891831	2.6132e-12	8.30451e-12	TTC33	down
455.692	1.38229	0.09724	7.36714e-46	6.04164e-45	PSD4	up
672.806	0.914331	0.0792663	8.79718e-31	5.12554e-30	TSPAN15	up
5802.32	-0.760852	0.0320744	2.16648e-124	5.51331e-123	GTPBP4	down
1010.87	-0.672593	0.0637112	4.71924e-26	2.41003e-25	DDAH1	down
913.736	0.742129	0.0664005	5.31108e-29	2.94702e-28	CCNDBP1	up
2821.02	0.654082	0.0418055	3.54655e-55	3.49395e-54	TMEM50A	up
1584.19	3.03328	0.0753428	0	0	DDX58	up
2049.33	-0.80776	0.0488654	2.22021e-61	2.40974e-60	ELP5	down
770.898	-0.697267	0.0740628	4.7517e-21	2.06239e-20	PDSS1	down
1524.7	-0.86345	0.0535592	1.80413e-58	1.86746e-57	LEMD3	down
1313.45	-1.07742	0.0586209	1.92131e-75	2.58377e-74	ORC6	down
2120.22	-0.641777	0.0476751	2.63641e-41	1.97414e-40	ACOT9	down
6040.56	-0.765152	0.0333098	9.14454e-117	2.12742e-115	CORO1C	down
2210.59	1.43163	0.0484874	1.34468e-191	6.48465e-190	PHLDA3	up
1172.39	0.727321	0.061214	1.47486e-32	8.98554e-32	CBLC	up
2841.64	0.945767	0.0444935	2.88412e-100	5.37232e-99	FAM89B	up
5742.11	-0.860637	0.0334971	1.40302e-145	4.43736e-144	NUP62	down
3366.33	-0.926355	0.0412061	6.36701e-112	1.37131e-110	HSPBP1	down
6738.06	-0.586903	0.031155	3.67723e-79	5.18542e-78	EDC4	down
4196	1.05197	0.0389074	5.33e-161	1.94621e-159	PPP1R15A	up
4972.15	1.10285	0.0371081	4.23023e-194	2.07633e-192	PLD3	up
1134.06	-1.08975	0.0655832	5.30575e-62	5.85083e-61	POLA2	down
1200.63	-1.15465	0.0663203	6.90171e-68	8.38188e-67	SLC7A11	down
1233.28	-0.926749	0.064358	5.18282e-47	4.35394e-46	LSM5	down
744.091	-0.721224	0.0820851	1.5458e-18	6.21816e-18	PRKD3	down
1205.4	1.21937	0.0632992	1.08643e-82	1.59739e-81	GABARAPL1	up
2074.62	-0.957969	0.0487989	8.40914e-86	1.28199e-84	SHPK	down
2725.26	-0.592872	0.0531717	7.1491e-29	3.95496e-28	SDF2L1	down
1274.5	0.917341	0.0582131	6.02199e-56	6.01872e-55	MAFF	up
752.155	1.36932	0.0851064	3.02426e-58	3.11678e-57	APOL2	up
315.29	4.8754	0.197987	6.84696e-134	1.93599e-132	ALOX5	up
2031.95	-1.41915	0.0509505	9.7863e-171	3.91003e-169	KIF4A	down
2436.82	0.947741	0.0508316	1.39337e-77	1.92707e-76	EML2	up
409.247	1.03279	0.102678	8.42115e-24	3.99353e-23	NAT6	up
1487.57	-0.718507	0.0565558	5.58987e-37	3.81917e-36	ZNF318	down
127.968	1.07375	0.177323	1.40121e-09	3.89732e-09	ALOX12B	up
104.715	1.68946	0.205522	2.02935e-16	7.58417e-16	FRK	up
148.689	-1.13003	0.166264	1.07117e-11	3.31059e-11	CDC26	down
1245.35	-0.924849	0.0593871	1.10676e-54	1.08197e-53	RNASEH1	down
5982.99	-0.595722	0.0322019	2.08054e-76	2.85121e-75	MTOR	down
367.457	-1.5904	0.10828	7.71649e-49	6.70018e-48	CENPI	down
38008.1	0.83318	0.0790569	5.71092e-26	2.90481e-25	FTH1	up
3663.44	-0.650114	0.0383696	2.15127e-64	2.46087e-63	ABL1	down
1447.45	1.744	0.0595924	2.8492e-188	1.3055e-186	FUCA1	up
17212.5	-1.05824	0.0360618	2.7548e-189	1.29086e-187	FUS	down
192	0.618922	0.153332	5.42606e-05	0.000112373	FUT2	up
506.83	-0.793361	0.0920973	7.03188e-18	2.76873e-17	FUT4	down
628.683	-0.799887	0.0940314	1.79114e-17	6.95148e-17	STXBP4	down
165.339	1.11497	0.155078	6.49096e-13	2.11644e-12	EPHX4	up
165.572	1.73693	0.158913	8.27948e-28	4.44069e-27	ZNF503-AS1	up
378.451	0.762479	0.105459	4.82532e-13	1.58176e-12	FYN	up
495.815	-1.05142	0.091334	1.15045e-30	6.66663e-30	GPATCH11	down
322.453	-0.637793	0.112119	1.28151e-08	3.3878e-08	ANKRD18A	down
6395.26	5.77124	0.0959882	0	0	IFI6	up
1479.35	-1.30395	0.0600071	1.06894e-104	2.11499e-103	MMS22L	down
431.719	-1.6542	0.108879	3.93616e-52	3.64955e-51	MSRB3	down
3394.52	-0.591526	0.041955	3.84894e-45	3.11779e-44	YTHDF3	down
401.25	0.984042	0.101783	4.12041e-22	1.85761e-21	ASPHD1	up
2010.61	-0.784283	0.0476587	7.56678e-61	8.15388e-60	SLC37A4	down
1250.1	-0.588928	0.0598628	7.72557e-23	3.55858e-22	RNF169	down
429.997	-0.762212	0.0993073	1.65045e-14	5.74738e-14	LCORL	down
432.334	1.27392	0.105032	7.42005e-34	4.6685e-33	ZDHHC24	up
590.796	-0.711916	0.0853189	7.17126e-17	2.72627e-16	MCM9	down
202.876	0.736532	0.143537	2.8772e-07	7.01116e-07	NUDT8	up
19447.6	-0.633071	0.0261619	2.32312e-129	6.25843e-128	XRCC6	down
8053.12	1.5384	0.0336816	0	0	GAA	up
764.518	0.668899	0.0816734	2.61402e-16	9.74499e-16	TMEM256	up
160.328	1.42482	0.156083	6.94042e-20	2.90784e-19	GAB1	up
432.96	-1.11098	0.104964	3.51908e-26	1.80214e-25	TMEM86B	down
849.883	-0.742482	0.0717841	4.48976e-25	2.22084e-24	GABPB1	down
234.255	-0.607771	0.136641	8.66965e-06	1.91181e-05	SDHAP1	down
661.703	1.14288	0.0852849	5.98458e-41	4.44304e-40	NUDT14	up
264.15	1.28046	0.123435	3.27346e-25	1.62699e-24	NATD1	up
578.396	1.46949	0.0959829	6.56203e-53	6.18123e-52	TMEM151A	up
104.622	1.31476	0.208552	2.89609e-10	8.34132e-10	GABRG2	up
205.444	3.91185	0.192559	9.46587e-92	1.58449e-90	MAMDC2	up
370.859	1.33803	0.114541	1.58076e-31	9.35171e-31	WDR72	up
936.245	1.58126	0.069641	3.92528e-114	8.76222e-113	KANK3	up
2176.43	0.91261	0.0480681	2.23656e-80	3.18922e-79	SERINC5	up
217.622	1.72643	0.138981	1.9849e-35	1.30235e-34	TINCR	up
435.174	0.98145	0.0983423	1.86586e-23	8.74314e-23	PLCXD2	up
329.863	0.676473	0.110555	9.42235e-10	2.6434e-09	GAD1	up
652.952	1.4617	0.0831674	3.80648e-69	4.71633e-68	SNX33	up
1297.99	0.59465	0.0571051	2.15725e-25	1.07967e-24	TAB3	up
188.866	0.607126	0.140429	1.53662e-05	3.31819e-05	C2orf72	up
167.774	4.3532	0.239805	1.21425e-73	1.59912e-72	SHC2	up
755.941	0.581453	0.0740734	4.17056e-15	1.48964e-14	CBY1	up
235.285	3.86277	0.178471	6.96571e-104	1.35712e-102	RASGRP3	up
879.566	-1.50213	0.0746767	5.44574e-90	8.76245e-89	RAD54B	down
858.145	1.9901	0.0885796	8.76537e-112	1.88541e-110	TMEM59L	up
6247.48	-0.70039	0.0341358	1.49446e-93	2.55634e-92	CIZ1	down
1048.98	0.886901	0.063484	2.36077e-44	1.88009e-43	PGLS	up
396.292	1.19038	0.116883	2.32855e-24	1.12523e-23	BAMBI	up
2266.24	7.23632	0.147702	0	0	KLK5	up
6363.42	0.606431	0.0369973	2.20959e-60	2.36256e-59	PRDX5	up
1092.28	0.728434	0.0646396	1.86343e-29	1.04733e-28	BACE2	up
370.385	0.750756	0.0997286	5.15244e-14	1.7587e-13	FBXL2	up
1050.85	-0.98772	0.0681324	1.26425e-47	1.07406e-46	B4GALNT1	down
8196.07	-0.695568	0.0323586	1.7107e-102	3.28267e-101	HECTD1	down
721.231	0.707951	0.0743357	1.67128e-21	7.39361e-21	RAB26	up
2763.17	0.735305	0.042585	8.37262e-67	9.94196e-66	YIPF3	up
953.422	0.582943	0.0702573	1.06533e-16	4.02597e-16	PARM1	up
176.604	0.612957	0.14663	2.91135e-05	6.16095e-05	FAM149A	up
588.454	0.779065	0.0852191	6.13642e-20	2.57555e-19	DFNB31	up
245.579	0.824795	0.138822	2.82626e-09	7.74892e-09	ABHD14A	up
5770.58	-0.619169	0.038239	5.73713e-59	5.9797e-58	POLR1A	down
1025.32	-1.18793	0.0674651	2.1376e-69	2.6585e-68	POC1A	down
299.162	1.11274	0.128587	4.99131e-18	1.97562e-17	METTL21B	up
1297.76	-0.582711	0.0596181	1.45514e-22	6.63801e-22	INTS7	down
930.032	-0.688815	0.0718338	8.89421e-22	3.9719e-21	RCHY1	down
284.722	-0.620777	0.123393	4.88155e-07	1.17125e-06	ANAPC15	down
2367.57	-0.686806	0.0482743	6.21682e-46	5.10841e-45	AHCTF1	down
334.936	1.41454	0.117994	4.09501e-33	2.53217e-32	GALNT3	up
718.253	-0.657913	0.0779848	3.27192e-17	1.26097e-16	POT1	down
1895.09	-1.03454	0.0548067	1.78968e-79	2.53234e-78	RTTN	down
2151.62	0.633253	0.0485422	6.74948e-39	4.81428e-38	NDUFAF3	up
1406.47	1.55547	0.0608224	2.96882e-144	9.21336e-143	ALS2CL	up
537.515	0.781729	0.0900971	4.08078e-18	1.6191e-17	GALT	up
5783.58	-0.598955	0.0358782	1.44647e-62	1.60577e-61	NELFB	down
1769.24	0.619808	0.052662	5.6025e-32	3.35278e-31	HSPA12A	up
5044.13	-1.05858	0.0369598	2.05344e-180	8.96201e-179	NOL11	down
2274.41	-1.66486	0.0516602	7.34195e-228	4.54843e-226	ASPM	down
4775.89	-0.806809	0.0372834	7.56953e-104	1.47303e-102	GEMIN5	down
3783.73	0.73867	0.0399836	3.32303e-76	4.52026e-75	GAMT	up
255.135	0.948449	0.133248	1.09554e-12	3.53586e-12	NIPSNAP3A	up
1236.69	-0.774394	0.0600922	5.34376e-38	3.74857e-37	NSL1	down
3515.16	-0.584283	0.0403898	1.98407e-47	1.67784e-46	SIN3A	down
3560.14	0.901735	0.0410578	6.57041e-107	1.34174e-105	ZNF385A	up
2038.28	-0.924714	0.0485825	8.93619e-81	1.28199e-79	KANK2	down
3089.76	0.595357	0.0461531	4.52336e-38	3.1771e-37	TIPARP	up
298.163	1.0244	0.123015	8.26166e-17	3.13288e-16	DNAH1	up
1533.2	-0.662565	0.054176	2.15352e-34	1.37058e-33	NGDN	down
1157.93	2.58288	0.0716333	1.07183e-284	9.90452e-283	KRT23	up
1478.35	0.658407	0.0586532	3.05957e-29	1.70859e-28	TSKU	up
1041.32	0.656724	0.0644471	2.19474e-24	1.06088e-23	HINFP	up
3289.76	0.679551	0.0391902	2.3541e-67	2.83194e-66	DAK	up
3658.99	1.46889	0.0442479	1.19346e-241	8.09055e-240	LRP10	up
884.25	0.783794	0.0671576	1.79346e-31	1.05911e-30	ACOT11	up
554.773	-0.683597	0.0895209	2.2378e-14	7.75518e-14	MAGI3	down
1642.81	-0.758549	0.0523079	1.18334e-47	1.00687e-46	APPL1	down
483.199	0.949717	0.0943261	7.61717e-24	3.61537e-23	DECR2	up
2811.16	-0.888747	0.0438143	1.76588e-91	2.93858e-90	RAI14	down
467.404	-1.10957	0.09444	7.15457e-32	4.26772e-31	ARHGEF26	down
1595.81	-0.590683	0.0560306	5.52131e-26	2.81009e-25	TOR1AIP1	down
2025.97	0.594376	0.0530937	4.32137e-29	2.40592e-28	WSB1	up
12239	-0.739476	0.0339862	5.78165e-105	1.15361e-103	SERBP1	down
128.64	1.21568	0.189854	1.52125e-10	4.44106e-10	TTLL3	up
2204.1	-1.79999	0.0488033	8.76871e-298	8.8441e-296	PHF19	down
621.587	-1.03752	0.0856114	8.38818e-34	5.27161e-33	C10orf12	down
240.306	3.82612	0.182782	2.69997e-97	4.88624e-96	ABCA12	up
3896.7	-0.587234	0.0431478	3.50046e-42	2.67689e-41	AMD1	down
1981.29	0.581729	0.0474263	1.37966e-34	8.82823e-34	PITPNC1	up
2169.5	-0.659453	0.0487601	1.1217e-41	8.45287e-41	ARL5A	down
1945.68	-1.26799	0.0517657	1.67723e-132	4.67841e-131	PHGDH	down
4473.41	2.22573	0.0481742	0	0	FBXO2	up
452.138	-1.2712	0.0983022	2.98596e-38	2.10173e-37	PTTG3P	down
1480.93	-1.30728	0.0621917	4.2939e-98	7.82218e-97	FBXO5	down
5955.6	-1.2524	0.0369312	4.50107e-252	3.32376e-250	SACS	down
2565.56	-0.627116	0.0455404	3.83401e-43	2.98299e-42	ERAL1	down
1038.02	0.930441	0.0680356	1.41641e-42	1.09124e-41	ARFGAP3	up
1431.8	1.14566	0.0577607	1.4979e-87	2.34184e-86	GBA	up
4964.49	1.93912	0.0446873	0	0	EHF	up
119.317	0.651602	0.176409	0.00022102	0.000433269	GBAP1	up
248.712	0.680079	0.12501	5.32265e-08	1.35804e-07	HSPB8	up
1695.94	0.794994	0.050989	8.31984e-55	8.15275e-54	FAM162A	up
250.338	0.802016	0.126919	2.63059e-10	7.59646e-10	LHX6	up
3352.83	1.21947	0.0407103	3.81102e-197	1.91605e-195	SEZ6L2	up
24475.1	0.738248	0.0260724	2.24105e-176	9.48061e-175	MYOF	up
3919.31	-0.71451	0.0493416	1.60035e-47	1.35611e-46	TIMM13	down
1036.98	-0.78377	0.0654168	4.46013e-33	2.75589e-32	TIMM10	down
2524.89	-0.634957	0.0487253	8.11602e-39	5.77407e-38	AGO1	down
8756.51	-0.644607	0.0369465	3.62495e-68	4.42186e-67	DAZAP1	down
3124.27	-0.873861	0.048701	5.40646e-72	6.9955e-71	CKAP2	down
388.459	1.2417	0.107954	1.287e-30	7.44607e-30	MDGA1	up
740.326	-0.618644	0.0848168	3.01152e-13	9.94086e-13	NUFIP1	down
666.923	0.855607	0.0765241	5.0584e-29	2.80964e-28	SH3YL1	up
355.801	0.728677	0.10864	1.98313e-11	6.03772e-11	GGT1	up
1185.3	-1.22898	0.0669097	2.38043e-75	3.19599e-74	AMH	down
430.202	-1.0446	0.106737	1.28479e-22	5.88037e-22	STEAP1	down
2032.66	1.34824	0.0545605	8.17306e-135	2.34299e-133	OPLAH	up
498.376	1.00145	0.0997508	1.0215e-23	4.829e-23	HBP1	up
182.468	1.61728	0.170064	1.90975e-21	8.42826e-21	GIPR	up
2908.52	-1.31917	0.0493963	4.02316e-157	1.41891e-155	CHORDC1	down
5352.13	1.72321	0.0340615	0	0	CYFIP2	up
2049.61	-0.734495	0.0503049	2.77312e-48	2.37916e-47	DNAJC2	down
128.368	-0.935743	0.171258	4.65676e-08	1.1933e-07	TPK1	down
2492.49	0.962907	0.0451698	7.81466e-101	1.4639e-99	GJB3	up
265.077	2.39398	0.14143	2.85057e-64	3.24957e-63	LAMP3	up
768.945	-1.35779	0.0773051	4.6451e-69	5.75109e-68	MTBP	down
162.443	0.814268	0.155555	1.65351e-07	4.0975e-07	FOXP1	up
431.21	1.46396	0.10025	2.68484e-48	2.30701e-47	GJB5	up
1610.06	-0.643076	0.0541077	1.41437e-32	8.62014e-32	TAF5L	down
3593.28	-1.21237	0.040984	2.59055e-192	1.25661e-190	CACYBP	down
1665.6	2.59015	0.0622874	0	0	BBC3	up
129.738	1.08605	0.17454	4.89674e-10	1.39362e-09	CYTH4	up
8442.09	0.615708	0.0367714	6.24317e-63	6.95878e-62	CPNE7	up
1738.38	2.56126	0.0571021	0	0	TJP3	up
1938.69	-0.590148	0.0484375	3.79698e-34	2.40635e-33	BRPF3	down
2955.09	-0.673703	0.0453723	7.13359e-50	6.30998e-49	NDOR1	down
2746.84	-1.05352	0.0437928	7.07717e-128	1.88205e-126	AGO2	down
1990.66	-0.95078	0.121646	5.45364e-15	1.94081e-14	PRELID1	down
1540.48	0.810888	0.0551976	7.40133e-49	6.43328e-48	GLB1	up
1714.08	-1.03707	0.051997	1.65985e-88	2.62732e-87	TUBGCP4	down
735.526	-0.868617	0.0799057	1.59279e-27	8.47693e-27	COQ2	down
211.162	0.754405	0.142359	1.16234e-07	2.90297e-07	BBS9	up
693.59	0.96539	0.0809702	9.00504e-33	5.51063e-32	SESN1	up
978.353	2.3545	0.0774646	6.49689e-203	3.44439e-201	PDCD4	up
1671.44	-0.72849	0.0541657	3.10916e-41	2.32393e-40	LSM3	down
252.922	2.44748	0.138006	2.26902e-70	2.86284e-69	SRPX2	up
2910.78	-0.581792	0.041743	3.75041e-44	2.97533e-43	GCLC	down
2015.12	-0.77942	0.0483307	1.65357e-58	1.71376e-57	DIMT1	down
832.905	1.59907	0.0807517	2.84253e-87	4.42317e-86	SMPDL3B	up
145.46	0.679992	0.161274	2.48254e-05	5.28695e-05	DHDH	up
2011.7	-1.27695	0.0537834	1.31434e-124	3.37062e-123	GCLM	down
5474.41	-0.678089	0.0372837	6.50809e-74	8.60514e-73	RBMX	down
3574.2	-1.46234	0.0412741	5.90423e-275	5.03411e-273	TNRC6A	down
5511.52	-1.04764	0.101384	4.97903e-25	2.45772e-24	UBE2S	down
3043.71	-1.06365	0.0420924	6.91925e-141	2.08093e-139	UTP20	down
1683.86	0.666155	0.0542371	1.12795e-34	7.23717e-34	POLL	up
184.82	1.30734	0.162689	9.29671e-16	3.39763e-15	KCNMB4	up
2490.4	-0.694346	0.0431229	2.48726e-58	2.56495e-57	TMEM97	down
1856.41	1.79468	0.0538083	6.54515e-244	4.52985e-242	APOBEC3C	up
348.478	-2.03285	0.116331	2.23638e-68	2.74015e-67	GLI2	down
827.554	0.848334	0.0711208	8.45091e-33	5.17344e-32	GLI4	up
3331.56	-0.748911	0.0388951	1.29051e-82	1.89577e-81	EML4	down
583.018	1.42658	0.087871	2.85534e-59	2.99305e-58	GLRX	up
176.165	1.11824	0.152248	2.0603e-13	6.85427e-13	AMT	up
1727.99	1.10573	0.05443	9.52215e-92	1.59097e-90	GM2A	up
382.261	-0.914496	0.108492	3.48186e-17	1.33947e-16	GNB3	down
2324.34	-0.582378	0.0483205	1.88392e-33	1.17459e-32	GNG5	down
2927.34	0.837151	0.054521	3.29671e-53	3.13757e-52	GOLGB1	up
21175.6	1.70694	0.0317224	0	0	SFN	up
266.169	0.801969	0.124267	1.09213e-10	3.21611e-10	SLCO3A1	up
358.583	0.581051	0.106701	5.16307e-08	1.31834e-07	SLCO1B3	up
307.724	0.902769	0.111203	4.73143e-16	1.74771e-15	FUOM	up
183.946	1.35893	0.15956	1.64128e-17	6.38334e-17	LOC283070	up
1041.56	-0.751005	0.064645	3.3637e-31	1.97371e-30	MKX	down
194.818	1.31956	0.146319	1.90916e-19	7.8634e-19	KRT8P41	up
436.662	1.845	0.120971	1.60628e-52	1.5045e-51	H19	up
106.51	1.21099	0.204162	3.0014e-09	8.2114e-09	SLC25A45	up
9653.07	1.42163	0.0715785	8.82346e-88	1.38209e-86	NEAT1	up
378.36	0.685352	0.109744	4.23716e-10	1.21069e-09	PGM2L1	up
106.275	1.30925	0.192027	9.22888e-12	2.85978e-11	KLHL35	up
382.906	1.97123	0.106876	5.80991e-76	7.87074e-75	CRACR2B	up
307.533	0.717233	0.112559	1.86481e-10	5.42392e-10	TMEM80	up
256.388	0.656484	0.126851	2.27634e-07	5.58649e-07	C1RL-AS1	up
6182.66	-0.893175	0.0353138	3.86118e-141	1.16547e-139	ANKRD52	down
448.207	1.01793	0.096543	5.42528e-26	2.76377e-25	SPRYD4	up
108.124	0.864983	0.189563	5.04207e-06	1.13086e-05	TRHDE-AS1	up
375.489	-1.60149	0.10864	3.49724e-49	3.05911e-48	GAS2L3	down
763.878	-1.55764	0.082638	2.99711e-79	4.23719e-78	KSR2	down
853.111	-0.612394	0.071082	6.97499e-18	2.74829e-17	GXYLT1	down
302.716	0.742446	0.114596	9.24626e-11	2.73356e-10	LINC00346	up
1922.74	-0.661835	0.0497383	2.12646e-40	1.55981e-39	CHAMP1	down
283.368	-0.646458	0.115099	1.94819e-08	5.09405e-08	TMED8	down
1077.61	-0.784777	0.0735638	1.4373e-26	7.43184e-26	LINC00641	down
1488.93	-0.768728	0.0615814	9.22885e-36	6.11842e-35	C14orf80	down
2320.44	-0.611686	0.0483342	1.04517e-36	7.08241e-36	FAM98B	down
1456.53	1.14405	0.0552667	3.42999e-95	6.01649e-94	HID1	up
2039.65	0.799563	0.0462602	6.2039e-67	7.37734e-66	UBALD2	up
124.719	0.905045	0.18679	1.26452e-06	2.95973e-06	YWHAEP7	up
776.481	0.796759	0.071179	4.376e-29	2.43551e-28	TMEM102	up
10077.2	-0.601337	0.0298568	3.24737e-90	5.261e-89	PTRF	down
266.798	0.59304	0.122155	1.20489e-06	2.82415e-06	GDPD1	up
152.377	0.863696	0.163325	1.23533e-07	3.08293e-07	LINC00482	up
516.191	0.68156	0.0900962	3.88465e-14	1.33173e-13	C19orf54	up
184.588	-0.780498	0.141959	3.8397e-08	9.88214e-08	TMEM145	down
148.099	2.43995	0.178642	1.80126e-42	1.38515e-41	C19orf82	up
1881.3	-1.7333	0.0559194	6.031e-211	3.40474e-209	WDR62	down
585.502	1.00502	0.0850158	3.0207e-32	1.82356e-31	SLC25A42	up
271.881	1.23799	0.121085	1.54518e-24	7.5151e-24	LOC284454	up
556.292	1.50867	0.0990964	2.43978e-52	2.27232e-51	EPHA10	up
1172.74	-0.667561	0.0609419	6.35288e-28	3.42513e-27	ZNF326	down
122.733	1.59182	0.183032	3.40857e-18	1.35662e-17	ESPNP	up
218.289	-0.745014	0.141507	1.40296e-07	3.48758e-07	TTC28-AS1	down
200.709	0.800167	0.135523	3.54194e-09	9.66307e-09	RPL23AP82	up
415.683	-0.879559	0.106149	1.17017e-16	4.41611e-16	CCDC150	down
133.47	0.799264	0.165534	1.37643e-06	3.21621e-06	LOC285074	up
1837.11	0.602851	0.0513152	7.23098e-32	4.30863e-31	NKIRAS2	up
925.535	-0.833771	0.0666923	7.30168e-36	4.86024e-35	AHCTF1P1	down
297.857	1.04473	0.115609	1.61398e-19	6.67754e-19	DLL1	up
134.338	0.725313	0.176008	3.77393e-05	7.9189e-05	DUSP28	up
785.466	-1.01502	0.0747161	4.91426e-42	3.74076e-41	EOGT	down
934.682	0.772888	0.0683452	1.18979e-29	6.70308e-29	SUMF1	up
134.672	0.608819	0.167599	0.000280595	0.000544053	PRRT3	up
257.006	0.777092	0.120346	1.06712e-10	3.1447e-10	CYP4V2	up
116.819	1.82153	0.190037	9.23431e-22	4.12155e-21	DOK7	up
1062.61	-0.604237	0.0631951	1.16112e-21	5.16988e-21	C5orf51	down
250.186	-1.29464	0.133013	2.17656e-22	9.87993e-22	KIF4B	down
315.653	-1.01211	0.117157	5.67533e-18	2.24208e-17	CEP57L1	down
211.33	-0.649991	0.133272	1.07618e-06	2.52964e-06	ZNF775	down
164.116	2.15482	0.163829	1.63861e-39	1.17947e-38	ATG9B	up
436.265	0.596488	0.104042	9.8581e-09	2.62285e-08	TRIQK	up
191.406	0.852474	0.1405	1.29975e-09	3.62061e-09	FAM78A	up
170.335	1.1722	0.170736	6.62291e-12	2.06658e-11	FIRRE	up
107.339	2.59202	0.22596	1.84207e-30	1.06018e-29	ILDR1	up
524.651	-1.04525	0.0954756	6.80415e-28	3.66604e-27	LIN9	down
1364.2	-1.21171	0.0586692	9.12624e-95	1.59237e-93	TRIM59	down
472.555	1.19889	0.0976029	1.11311e-34	7.14474e-34	GRK5	up
7104.33	0.880266	0.0322754	8.73246e-164	3.25324e-162	MKNK2	up
6779.02	0.864015	0.0314847	8.57265e-166	3.29768e-164	GPX1	up
1135.71	1.09773	0.069658	5.97606e-56	5.97643e-55	GRB7	up
3985.74	-0.594619	0.0395483	4.31434e-51	3.92107e-50	RAPGEF1	down
734.599	0.705839	0.0836794	3.31069e-17	1.27502e-16	TRIB2	up
9490.15	1.57209	0.031707	0	0	GRN	up
773.918	-0.773122	0.0741429	1.85808e-25	9.32198e-25	DCPS	down
780.968	0.695261	0.0745419	1.08793e-20	4.6778e-20	C11orf54	up
1198.36	-0.944197	0.0599493	6.87592e-56	6.86803e-55	FLVCR1	down
232.19	1.66381	0.134847	5.61648e-35	3.63609e-34	RGCC	up
1149.39	0.740246	0.0624799	2.21056e-32	1.34036e-31	MACROD1	up
4471.04	-1.03968	0.0409495	3.31618e-142	1.01205e-140	HIPK2	down
1929.32	-0.618122	0.0531141	2.65303e-31	1.56059e-30	MRPL13	down
1080.26	0.942141	0.0613704	3.4491e-53	3.27882e-52	GRIN1	up
7674.14	-1.37836	0.0392011	7.84402e-271	6.45512e-269	ATAD2	down
298.698	2.63605	0.133885	2.68526e-86	4.11268e-85	GRIN2C	up
2013.62	0.585019	0.0560156	1.56346e-25	7.85576e-25	TMEM230	up
467.9	-0.633852	0.0961189	4.26811e-11	1.28315e-10	ZCCHC4	down
10001.5	0.765743	0.0289266	2.04183e-154	6.99251e-153	GRINA	up
720.605	0.7018	0.0832206	3.36889e-17	1.29683e-16	CCDC113	up
959.963	0.731507	0.0686378	1.60879e-26	8.30037e-26	NR3C1	up
1307.1	-0.870576	0.0636732	1.4809e-42	1.13986e-41	CCDC59	down
3273.22	0.732001	0.0430153	6.12001e-65	7.08901e-64	PHPT1	up
1640.84	-0.96328	0.0531937	2.71099e-73	3.55611e-72	UBE2T	down
4742.3	-0.800648	0.0379042	4.89359e-99	9.01391e-98	ARHGAP35	down
1430.22	-0.871375	0.0548032	6.32926e-57	6.40712e-56	TIMM21	down
628.402	0.774182	0.0819477	3.47775e-21	1.51702e-20	ORMDL2	up
275.249	-0.80906	0.121719	2.99234e-11	9.052e-11	RANGRF	down
3443.69	-0.789896	0.0526325	6.53235e-51	5.92388e-50	FHOD1	down
260.623	0.99448	0.122154	3.91278e-16	1.4479e-15	MYLIP	up
1340.75	-0.595545	0.0610492	1.75303e-22	7.9881e-22	BRD7	down
179.713	-0.651656	0.171941	0.000150653	0.000300018	CLEC2D	down
3990.57	-1.03303	0.0434731	8.17993e-125	2.10427e-123	RACGAP1	down
3455.54	-1.50616	0.0397741	0	0	UHRF1	down
4748.91	2.12032	0.0362566	0	0	GSN	up
2987.83	-1.21688	0.0457601	8.28298e-156	2.86629e-154	MSH6	down
1730.2	-0.61171	0.0588029	2.40941e-25	1.20405e-24	GTF2A1	down
1878.58	-0.622832	0.0505856	7.76567e-35	5.00202e-34	GTF2A2	down
140.752	-0.910476	0.169932	8.4206e-08	2.12196e-07	GTF2H2	down
458.706	1.14351	0.0952681	3.42267e-33	2.1188e-32	TMOD2	up
2352.48	-0.764453	0.0497727	3.08926e-53	2.94182e-52	CARD10	down
3690.1	-1.18927	0.0412522	9.25871e-183	4.10585e-181	NCAPH2	down
1357.08	0.720944	0.0598877	2.23632e-33	1.39116e-32	CYP2S1	up
293.739	1.51999	0.124002	1.52683e-34	9.75485e-34	ZDHHC1	up
722.827	-0.745229	0.0746094	1.71312e-23	8.03421e-23	TFCP2L1	down
890.866	-1.12573	0.0694174	3.83511e-59	4.01243e-58	SENP1	down
4571.48	0.647365	0.0350243	2.8129e-76	3.82948e-75	GUK1	up
3816.18	-0.711542	0.0428441	6.12803e-62	6.73962e-61	CNOT7	down
1953.79	-0.590489	0.050431	1.14834e-31	6.81544e-31	SNX8	down
5232.45	-0.594684	0.0414629	1.18631e-46	9.88551e-46	GNL2	down
554.28	-1.38163	0.0950805	7.69059e-48	6.56738e-47	PSMC3IP	down
1182.82	-1.51861	0.0651029	2.40009e-120	5.80409e-119	GPSM2	down
2439.52	0.585976	0.0478073	1.54035e-34	9.83744e-34	HOOK2	up
3100.05	-0.916492	0.0411123	4.37783e-110	9.30766e-109	PKN3	down
1195.59	-0.607488	0.0609152	2.00747e-23	9.39071e-23	ANAPC4	down
1679.11	1.00497	0.051596	1.69891e-84	2.53626e-83	SERTAD1	up
1743.91	-0.69763	0.0519003	3.44271e-41	2.56976e-40	FTSJ2	down
390.979	1.93926	0.10648	4.11597e-74	5.45969e-73	PRICKLE4	up
785.408	0.668676	0.0732461	6.90337e-20	2.89378e-19	CDIP1	up
1441.24	-1.09718	0.0570645	2.19906e-82	3.219e-81	DONSON	down
1979.67	0.935575	0.0503575	4.78367e-77	6.58292e-76	RHOD	up
2005.91	0.593795	0.0561501	3.88611e-26	1.98886e-25	ACAA1	up
539.91	2.35831	0.305899	1.26363e-14	4.43302e-14	HIST1H1C	up
8265.58	-0.951028	0.0319875	3.03249e-194	1.49287e-192	H2AFX	down
11561.5	-1.30863	0.0351504	2.28804e-303	2.35071e-301	H2AFZ	down
569.494	3.73683	0.294247	5.9399e-37	4.04828e-36	HIST1H2BD	up
34182.6	0.732881	0.0243233	1.91455e-199	9.89645e-198	ANXA2	up
1140.21	0.974514	0.062565	1.05926e-54	1.03615e-53	HAGH	up
981.133	0.734377	0.0688184	1.38768e-26	7.17973e-26	ANXA2P1	up
6681.57	0.652043	0.0332421	1.15135e-85	1.75041e-84	HAS3	up
11810.6	0.67656	0.0296112	1.52637e-115	3.47763e-114	ANXA2P2	up
2256.31	0.751893	0.0465178	9.11372e-59	9.47517e-58	ANXA2P3	up
8452.61	-1.11458	0.0315947	1.30119e-272	1.07615e-270	HCFC1	down
2146.12	0.989072	0.0527344	1.73861e-78	2.43097e-77	ANXA4	up
1371.08	-0.928416	0.0613443	9.58967e-52	8.832e-51	HELLS	down
1578.42	0.863239	0.0575886	8.566e-51	7.72996e-50	HEXA	up
7331.89	-0.899996	0.0327977	8.93392e-166	3.42868e-164	ANXA5	down
342.825	0.622428	0.110087	1.56799e-08	4.1247e-08	SOX8	up
1929.35	0.837832	0.0494855	2.66456e-64	3.04382e-63	ST6GALNAC6	up
864.04	1.22521	0.0682428	4.48579e-72	5.815e-71	EMR2	up
1938.23	-0.623769	0.0509076	1.61966e-34	1.0332e-33	NT5C	down
3776.38	-0.587274	0.0397689	2.38505e-49	2.0929e-48	DNTTIP2	down
198.688	0.842446	0.139278	1.46058e-09	4.05585e-09	NRG1	up
1792.31	-0.742601	0.0499615	5.69054e-50	5.04703e-49	PIK3R4	down
2823.19	-0.861549	0.0429863	2.35136e-89	3.76149e-88	ANXA6	down
6394.79	-0.582184	0.0368748	3.75678e-56	3.77069e-55	UBE2K	down
452.354	1.75997	0.101638	3.55731e-67	4.26079e-66	MR1	up
2991.65	-1.47732	0.0440143	5.50247e-247	3.88959e-245	HMGB1	down
7366.7	-1.25068	0.0379193	1.43609e-238	9.53989e-237	HMGB2	down
2637.82	-0.760385	0.0461827	6.57621e-61	7.10497e-60	HMGB3	down
1600.11	-1.03793	0.0646921	6.27857e-58	6.44255e-57	HMGN2	down
666.531	0.628106	0.0809191	8.3507e-15	2.94958e-14	HMGCL	up
1675.68	-1.23965	0.0523127	3.88593e-124	9.85845e-123	HMMR	down
4624.11	1.86872	0.049618	0	0	NR4A1	up
608.91	0.752751	0.0943928	1.52801e-15	5.54517e-15	NOP14-AS1	up
2965.58	-0.640575	0.0467906	1.16099e-42	8.95707e-42	CCDC85C	down
41618	-1.05118	0.0310688	6.25132e-251	4.5552e-249	HNRNPA2B1	down
15004.4	-0.856599	0.0310879	3.94818e-167	1.5439e-165	HNRNPAB	down
10664.7	-0.807983	0.0275899	1.58923e-188	7.30209e-187	HNRNPC	down
15528.3	-1.31789	0.033572	0	0	HNRNPD	down
14494.4	-0.796373	0.0306753	1.35459e-148	4.41939e-147	HNRNPF	down
18565.1	-1.25996	0.0264779	0	0	HNRNPH1	down
5238.93	-0.968673	0.0344695	9.1702e-174	3.80161e-172	HNRNPH3	down
15012.4	-0.671014	0.0273513	6.54001e-133	1.83353e-131	HNRNPL	down
26950.1	-1.09423	0.0256694	0	0	HNRNPU	down
122.909	-0.92416	0.178264	2.16905e-07	5.33348e-07	HOXA1	down
268.025	-0.645074	0.122123	1.2766e-07	3.18112e-07	HOXA5	down
661.331	-0.632351	0.0861862	2.18381e-13	7.2564e-13	HOXA9	down
528.958	-0.710325	0.0866269	2.40755e-16	8.98336e-16	HOXA10	down
482.963	-0.822969	0.0894845	3.68842e-20	1.56196e-19	HOXA11	down
1689.77	0.704528	0.0539356	5.4008e-39	3.85395e-38	HOXB9	up
173.81	0.812198	0.152714	1.04677e-07	2.62302e-07	HOXD8	up
3671.53	-0.667167	0.0389422	8.53316e-66	9.97505e-65	HPCAL1	down
356.085	1.96879	0.126949	3.03867e-54	2.95315e-53	RAB37	up
2877.33	3.14192	0.0537157	0	0	HES1	up
2078.22	0.606735	0.0510698	1.49469e-32	9.09962e-32	BIRC2	up
528.661	1.24234	0.0958336	1.96899e-38	1.39303e-37	HSF4	up
606.427	3.56049	0.116891	8.85544e-204	4.7099e-202	BIRC3	up
1535.88	0.617803	0.0584291	3.95315e-26	2.02255e-25	DNAJB2	up
10103	-0.632236	0.0379905	3.46152e-62	3.83246e-61	DNAJA1	down
184.81	-1.08478	0.148146	2.43626e-13	8.07578e-13	HSPA2	down
78414.8	-0.674755	0.0222662	1.01667e-201	5.32176e-200	HSPA8	down
19343.3	-0.639068	0.0298263	7.59013e-102	1.44474e-100	HSPA9	down
6669.56	-1.39723	0.0358972	0	0	BIRC5	down
89967.7	-0.685073	0.0313784	1.1367e-105	2.28182e-104	HSP90AA1	down
123653	-0.639909	0.0250166	2.58996e-144	8.05272e-143	HSP90AB1	down
27468.1	-0.721032	0.0282074	4.05979e-144	1.25755e-142	HSPD1	down
1706.54	0.958362	0.052743	8.85542e-74	1.16715e-72	APLP1	up
2327.67	-1.01784	0.051015	1.44877e-88	2.29762e-87	HSPE1	down
5752.19	2.26294	0.0392369	0	0	HSPG2	up
321.053	0.989598	0.112082	1.05381e-18	4.26084e-18	PPM1J	up
107.388	1.04302	0.195572	9.64992e-08	2.42361e-07	SNAI3	up
1138.63	-0.597158	0.0696115	9.61682e-18	3.77216e-17	FOXN2	down
1134.76	-0.873278	0.0632969	2.67454e-43	2.09171e-42	HTR7	down
1068.18	3.72336	0.0844167	0	0	HYAL1	up
16401	-0.643601	0.0307908	5.0957e-97	9.17171e-96	IARS	down
380.225	1.53021	0.104165	7.44984e-49	6.47205e-48	ICA1	up
378.239	1.69534	0.107536	5.38395e-56	5.3908e-55	ICAM1	up
2502.16	1.36136	0.0567825	5.07726e-127	1.33944e-125	ANO9	up
264.32	0.592217	0.133882	9.71489e-06	2.13037e-05	ANKRD42	up
835.241	0.798193	0.0705353	1.09085e-29	6.15199e-29	OXLD1	up
884.04	-0.678996	0.0711405	1.36864e-21	6.08075e-21	C17orf51	down
918.278	0.604094	0.0709612	1.69465e-17	6.58317e-17	ADAMTSL5	up
1129.75	-0.642437	0.0620653	4.14201e-25	2.05129e-24	C1orf174	down
149.415	0.944935	0.166076	1.27216e-08	3.36363e-08	MTMR9LP	up
353.306	-0.910589	0.111338	2.87119e-16	1.06941e-15	ZNF678	down
1687.66	-0.665146	0.0507993	3.58164e-39	2.56245e-38	ICT1	down
6512.86	0.871449	0.0380143	2.66384e-116	6.14542e-115	ID1	up
2442.1	0.643882	0.0479424	4.01669e-41	2.99414e-40	ID2	up
3994.67	2.24627	0.0462457	0	0	ID3	up
831.046	1.42855	0.0716719	2.15323e-88	3.40503e-87	TMEM173	up
280.239	-0.823019	0.127092	9.4341e-11	2.78709e-10	ZNF680	down
2249.87	1.23854	0.0452978	1.34119e-164	5.09993e-163	NRBP2	up
204.544	1.23649	0.147941	6.38123e-17	2.43095e-16	ZNF517	up
348.899	1.649	0.108521	3.80417e-52	3.53113e-51	TMEM249	up
209.262	1.94272	0.149003	7.42747e-39	5.29331e-38	ACER2	up
3697.8	0.979657	0.0451496	2.14275e-104	4.21441e-103	IDS	up
1014.41	3.36019	0.0869775	0	0	IDUA	up
118.427	0.953389	0.186863	3.35976e-07	8.15343e-07	SMTNL2	up
1096.07	6.63014	0.207685	1.23863e-223	7.5324e-222	IFI27	up
187.583	-2.29941	0.163191	4.35896e-45	3.52575e-44	PALM3	down
587.949	2.21135	0.0998802	1.30037e-108	2.73309e-107	IFI35	up
431.357	-0.724817	0.0991444	2.65704e-13	8.78826e-13	CCDC18	down
641.614	1.6895	0.0916897	8.08014e-76	1.09283e-74	SP110	up
826.546	5.89617	0.165255	8.32513e-279	7.36396e-277	IFIT2	up
1647.86	5.36962	0.182685	6.80273e-190	3.21497e-188	IFIT1	up
128.37	3.24587	0.225112	3.93393e-47	3.3132e-46	TCTEX1D4	up
167.379	1.3732	0.157019	2.22157e-18	8.88898e-18	ARHGAP40	up
471.298	4.76114	0.158193	5.28677e-199	2.70738e-197	IFIT3	up
111.867	1.31421	0.195211	1.67034e-11	5.10514e-11	LINC00883	up
156.554	3.03658	0.188292	1.64965e-58	1.71077e-57	SOWAHB	up
367.578	0.589483	0.101538	6.41603e-09	1.72649e-08	FAM174A	up
1763.76	-0.796357	0.0513933	3.72967e-54	3.61408e-53	MTX3	down
1075.57	0.71446	0.0701557	2.33942e-24	1.13015e-23	IFNGR1	up
1541.31	2.24216	0.0688877	2.22759e-232	1.44496e-230	MACC1	up
454.102	-0.757202	0.103386	2.40637e-13	7.98149e-13	KIF24	down
4715.44	1.58247	0.0376696	0	0	SERINC2	up
822.417	0.767464	0.0758335	4.48626e-24	2.14782e-23	IGF1R	up
144.981	1.43813	0.168384	1.33366e-17	5.20407e-17	IGF2	up
2916.52	-0.794634	0.0455274	3.21225e-68	3.92711e-67	CTU2	down
1690.91	-1.30992	0.0575153	8.0681e-115	1.82564e-113	SKA2	down
6500.95	0.628675	0.0376564	1.42466e-62	1.58263e-61	IGFBP2	up
230.68	5.31966	0.257602	9.62295e-95	1.67727e-93	IGFBP3	up
1071.14	-1.05204	0.0730644	5.26279e-47	4.41663e-46	GEN1	down
4739.14	2.6653	0.0438193	0	0	IGFBP6	up
1903.66	-1.00062	0.0557401	4.66998e-72	6.04903e-71	NUP43	down
146.023	-0.727843	0.165646	1.11301e-05	2.42911e-05	LINC00265	down
25292.5	0.775405	0.0263968	1.14858e-189	5.41274e-188	APP	up
581.608	2.8911	0.102155	3.35676e-176	1.40924e-174	GATS	up
1097.79	1.87235	0.069862	3.17744e-158	1.13028e-156	FAS	up
374.454	-0.606412	0.10574	9.7565e-09	2.59704e-08	IL1R1	down
131.749	0.650754	0.178873	0.000274677	0.000532766	IL1RAP	up
1571.98	0.707547	0.0552738	1.62352e-37	1.12598e-36	IL4R	up
519.925	0.949809	0.0932981	2.42644e-24	1.17082e-23	SHROOM2	up
400.126	-1.02192	0.100736	3.50274e-24	1.6828e-23	IL6R	down
2771.87	0.700986	0.0505429	9.74636e-44	7.6842e-43	IRF2BP2	up
275.487	0.835285	0.120368	3.93654e-12	1.24193e-11	AQP3	up
356.818	0.761597	0.111147	7.27491e-12	2.26533e-11	IL15RA	up
1889.52	0.983209	0.0526635	8.74418e-78	1.21442e-76	IL18	up
13697.6	-0.873496	0.0259617	3.62404e-248	2.58385e-246	ILF2	down
22790.5	-0.805174	0.0273759	3.88258e-190	1.84545e-188	ILF3	down
1838.68	-0.837408	0.0535643	4.29201e-55	4.22333e-54	IMPA1	down
4242.7	-0.800663	0.041717	4.25536e-82	6.21252e-81	IMPDH1	down
3799.18	-1.17068	0.0413184	1.35074e-176	5.75839e-175	INCENP	down
805.934	-0.901598	0.0716079	2.37355e-36	1.59792e-35	INPP5A	down
268.077	3.18366	0.151426	3.91524e-98	7.14024e-97	INPP5D	up
226.195	0.673894	0.132341	3.54139e-07	8.57784e-07	IRAK2	up
3050.51	-0.809465	0.0404411	4.00511e-89	6.39464e-88	IREB2	down
1139.33	1.2529	0.0640704	3.74016e-85	5.63956e-84	IRF1	up
325.547	0.860116	0.111189	1.02916e-14	3.62197e-14	IRF2	up
1518.14	1.15391	0.0594725	7.35644e-84	1.09624e-82	IRF6	up
1031.64	2.80652	0.0780812	6.37928e-283	5.79779e-281	IRF7	up
154.76	2.33549	0.171587	3.43926e-42	2.63252e-41	ISG20	up
2737.74	0.9077	0.0473281	5.55627e-82	8.09746e-81	ITGA2	up
19447.3	1.16953	0.0250664	0	0	ITGA3	up
502.769	-1.158	0.0911732	5.82615e-37	3.97403e-36	ITGAE	down
41149.4	2.34077	0.0259993	0	0	ITGB4	up
4295.26	-0.693492	0.0422477	1.49587e-60	1.60453e-59	ITGB5	down
688	1.48915	0.0828507	3.11963e-72	4.05038e-71	ITGB8	up
14045.3	0.861382	0.0278597	6.72465e-210	3.73263e-208	ACADVL	up
399.429	-0.8805	0.10184	5.33768e-18	2.11019e-17	ITPKA	down
216.324	1.50117	0.15191	4.98481e-23	2.3064e-22	JAK3	up
4414.87	1.95716	0.111247	2.7937e-69	3.46666e-68	JUN	up
6753.31	1.43973	0.0336985	0	0	JUNB	up
6734.66	1.16761	0.0373953	5.10281e-214	2.95124e-212	JUND	up
20523.1	1.79925	0.0259596	0	0	JUP	up
2227.46	0.59236	0.0462327	1.39423e-37	9.68583e-37	GSTK1	up
520.617	2.11463	0.0989018	2.00413e-101	3.80165e-100	CD82	up
147.022	0.598865	0.166097	0.000311529	0.000600724	NCR3LG1	up
1460.08	0.74847	0.0564891	4.5233e-40	3.29748e-39	TMEM179B	up
198.765	-1.03361	0.169264	1.01841e-09	2.85274e-09	KIF7	down
490.675	0.613673	0.0924247	3.14308e-11	9.50277e-11	HDDC3	up
191.961	2.08264	0.153304	4.9142e-42	3.74076e-41	HSD11B1L	up
1338.49	1.05876	0.0638851	1.09431e-61	1.19479e-60	TMEM205	up
511.027	1.24981	0.0887639	5.02963e-45	4.06623e-44	KCNC4	up
234.245	-0.948821	0.133201	1.05412e-12	3.40618e-12	KCND1	down
105.741	0.701955	0.205979	0.00065465	0.00122815	RBM43	up
207.498	-1.37668	0.145286	2.65103e-21	1.16192e-20	C5orf34	down
101.325	2.70988	0.221267	1.74144e-34	1.10917e-33	KCP	up
373.487	0.700488	0.117506	2.50267e-09	6.87995e-09	SWI5	up
103.576	1.34327	0.193929	4.31168e-12	1.35692e-11	PNPLA7	up
250.931	3.14927	0.155636	4.83419e-91	7.96438e-90	CYSRT1	up
1109.42	1.52761	0.0650091	4.22906e-122	1.04877e-120	SLC27A1	up
224.095	0.876377	0.133919	5.98597e-11	1.78758e-10	KCNJ11	up
137.639	1.3839	0.191804	5.38646e-13	1.76186e-12	ZC3H6	up
1184.43	0.969549	0.0607249	2.19609e-57	2.23817e-56	KCNK1	up
3816.21	1.43139	0.0390342	2.19371e-294	2.13448e-292	KCNN4	up
193.074	1.17033	0.146402	1.30687e-15	4.75201e-15	KCNQ1	up
130.712	-0.601163	0.179804	0.000827457	0.00153734	APITD1	down
278.241	0.964123	0.131298	2.0885e-13	6.94531e-13	LINC-PINT	up
14967	1.5256	0.403984	0.00015913	0.000316366	MALAT1	up
652.284	1.31404	0.0787334	1.55643e-62	1.72669e-61	ARL4D	up
1888.52	-0.641184	0.0538301	1.03409e-32	6.31875e-32	KIF2A	down
410.963	1.04738	0.105369	2.78463e-23	1.29712e-22	KIF3C	up
10766.3	-0.717764	0.0327782	2.73921e-106	5.5526e-105	KIF5B	down
392.943	-0.798654	0.114661	3.27568e-12	1.03759e-11	KIF5C	down
1654.14	-0.875489	0.0535208	3.81917e-60	4.0678e-59	KIFC3	down
2768.54	-1.62825	0.0442236	9.29086e-297	9.2024e-295	KIF11	down
5472.43	-1.24703	0.0343572	1.86334e-288	1.76122e-286	KIF22	down
25363.5	-0.952614	0.0268844	5.18306e-275	4.44212e-273	KPNB1	down
15161.9	-1.0134	0.0270679	8.97179e-307	9.39255e-305	KPNA2	down
3761.05	-0.701592	0.0441235	6.27349e-57	6.35455e-56	KPNA3	down
7133.21	-0.962786	0.0328102	2.84095e-189	1.32746e-187	TNPO1	down
14388	-1.05389	0.0315584	1.63123e-244	1.13849e-242	IPO5	down
124.479	5.65456	0.384313	5.28468e-49	4.60073e-48	KRT5	up
409.018	6.65231	0.285887	9.14145e-120	2.1851e-118	KRT6A	up
2976.47	2.87577	0.0476085	0	0	KRT7	up
75294.9	1.4276	0.0256348	0	0	KRT8	up
651.253	5.09293	0.148329	2.33621e-258	1.79736e-256	KRT13	up
1385.94	1.08884	0.0564107	5.15746e-83	7.61693e-82	KRT15	up
549.564	-1.683	0.0910463	2.72315e-76	3.71341e-75	CENPW	down
296.22	0.664162	0.125053	1.09007e-07	2.727e-07	CEP85L	up
31534.8	1.41636	0.0246227	0	0	KRT18	up
620.518	1.81423	0.0927333	3.13822e-85	4.73625e-84	GPR153	up
1258.1	0.662563	0.0656833	6.29143e-24	2.99731e-23	TMEM189	up
2029.1	-0.607031	0.0469701	3.30538e-38	2.32557e-37	C12orf75	down
65844.6	1.59807	0.0241684	0	0	KRT19	up
1210.94	1.70143	0.0665122	2.50191e-144	7.79361e-143	C15orf52	up
1654.05	0.629872	0.0535619	6.29591e-32	3.76095e-31	SBK1	up
299.455	1.82889	0.126827	3.85315e-47	3.24682e-46	YPEL2	up
701.927	1.8216	0.090214	1.15177e-90	1.88628e-89	TMEM238	up
2773.58	1.8943	0.0445056	0	0	TRNP1	up
102.372	0.846768	0.206274	4.04213e-05	8.45336e-05	LRRC75B	up
185.667	0.62698	0.145529	1.64525e-05	3.54581e-05	C2orf81	up
6858.32	0.798513	0.0302977	4.43399e-153	1.4907e-151	RHOC	up
296.965	1.50478	0.12117	2.06871e-35	1.3568e-34	ARHGEF37	up
385.964	1.42956	0.110008	1.30561e-38	9.25284e-38	SAMD5	up
131.043	0.634969	0.173062	0.000243475	0.000475199	MGC72080	up
1912.52	-0.856602	0.0482563	1.68985e-70	2.13699e-69	RBM12B	down
2023.16	1.95011	0.0509159	0	0	L1CAM	up
6125.06	0.711843	0.0417184	2.796e-65	3.25008e-64	IER5L	up
177.594	0.614896	0.147494	3.05982e-05	6.4664e-05	LOC389906	up
886.155	-0.929783	0.0774486	3.33788e-33	2.06786e-32	ACAT2	down
1184.29	0.817855	0.0621105	1.34576e-39	9.69523e-39	RND3	up
152.468	1.63203	0.166175	9.13077e-23	4.19417e-22	GDPGP1	up
1079.45	1.22878	0.0658917	1.29883e-77	1.79782e-76	ONECUT3	up
836.277	2.43519	0.0768897	3.87053e-220	2.30296e-218	LAMA3	up
152.474	1.72925	0.173307	1.90354e-23	8.91717e-23	LAMA4	up
320.168	-0.890963	0.121676	2.43505e-13	8.07338e-13	FRRS1	down
2728.25	1.08342	0.0456474	1.589e-124	4.06868e-123	LAMB1	up
6234.52	1.13831	0.0367797	2.58642e-210	1.45517e-208	LAMB2	up
5890.2	1.25686	0.0356077	6.44102e-273	5.35382e-271	LAMB3	up
2058.25	0.958866	0.0470145	1.84741e-92	3.12774e-91	LAMC2	up
739.563	0.644649	0.0750894	9.0766e-18	3.56364e-17	FLJ44635	up
7358.24	-1.30295	0.0397331	7.50357e-236	4.90579e-234	STMN1	down
110.691	1.85862	0.19708	4.06949e-21	1.77094e-20	GRID2IP	up
3998.1	0.875612	0.0420746	3.44554e-96	6.11509e-95	ARHGAP4	up
3871.21	-1.52999	0.0398923	0	0	LBR	down
976.398	6.62604	0.18695	3.75224e-275	3.24952e-273	LCN2	up
252.893	-0.994809	0.133854	1.06911e-13	3.59579e-13	LEPR	down
6814.77	-0.729943	0.0342475	8.46041e-101	1.58307e-99	LETM1	down
29898.6	2.05991	0.0249235	0	0	LGALS3BP	up
229.385	5.21428	0.258363	1.40883e-90	2.29817e-89	LGALS9	up
5568.88	0.683142	0.037399	1.53401e-74	2.04465e-73	LIF	up
613.274	-1.26108	0.0885005	4.52379e-46	3.72649e-45	LIFR	down
3854.73	-0.610515	0.0407074	7.60763e-51	6.87263e-50	LIG1	down
1612.68	-0.830005	0.054032	2.97251e-53	2.83228e-52	LIG3	down
1817.87	-0.804573	0.0522077	1.38064e-53	1.32466e-52	LIMS1	down
1527.85	0.915714	0.0595863	2.68918e-53	2.56379e-52	LIPA	up
357.957	-0.886864	0.112214	2.71476e-15	9.76405e-15	LIPE	down
7576.18	0.808303	0.030708	1.06714e-152	3.57318e-151	LLGL2	up
116.617	1.76833	0.197098	2.91563e-19	1.19493e-18	SPRED3	up
2454.3	0.922226	0.0436801	6.01757e-99	1.10596e-97	FADS3	up
2040.07	1.04549	0.0483018	6.77345e-104	1.32122e-102	FAM102A	up
105.927	3.43261	0.247289	8.26246e-44	6.52359e-43	LINC00086	up
266.975	1.09296	0.130616	5.8735e-17	2.24063e-16	CASC10	up
843.779	-0.789742	0.0711874	1.34387e-28	7.37036e-28	METTL10	down
185.222	0.904839	0.148607	1.13745e-09	3.17974e-09	LINC00938	up
163.399	1.72435	0.160078	4.66942e-27	2.45197e-26	C12orf76	up
5335.56	-1.65706	0.0393336	0	0	LMNB1	down
142.208	2.40248	0.18881	4.3334e-37	2.97422e-36	LMO2	up
126.399	1.02815	0.179389	9.96222e-09	2.64928e-08	C17orf97	up
752.485	-0.785612	0.0755992	2.70199e-25	1.34741e-24	SH2D5	down
487.973	0.880869	0.0926879	2.0275e-21	8.92887e-21	LMO7	up
121.312	-0.720752	0.193529	0.000195892	0.000386159	C3orf80	down
115.742	-0.637015	0.200959	0.00152508	0.00274887	LINC01061	down
1457.4	1.27897	0.0581671	3.75947e-107	7.7153e-106	C4orf3	up
129.488	1.25961	0.170524	1.50526e-13	5.03611e-13	VWA5A	up
800.085	-0.726369	0.0761352	1.42115e-21	6.30729e-21	LINC00998	down
467.448	1.17216	0.093374	3.81089e-36	2.55206e-35	SAMD12	up
342.569	1.30286	0.107415	7.3924e-34	4.65288e-33	LOXL1	up
131.513	0.621989	0.18322	0.000686887	0.001286	GOLGA7B	up
1133.37	0.962727	0.282983	0.000668789	0.00125325	LOXL2	up
1968.41	0.784493	0.0490158	1.18111e-57	1.20821e-56	LPP	up
140.145	4.74079	0.28859	1.21699e-60	1.30886e-59	IFITM10	up
280.413	1.20791	0.124693	3.42113e-22	1.54446e-21	PPAPDC2	up
1099.93	1.94741	0.0770889	8.38008e-141	2.5157e-139	LRP1	up
653.906	-0.709766	0.0802833	9.50676e-19	3.84666e-18	LRP4	down
592.523	0.81956	0.0889524	3.15779e-20	1.34137e-19	C16orf74	up
134.918	3.2718	0.220151	5.8497e-50	5.18542e-49	CYP4F3	up
20840.9	1.87852	0.0300078	0	0	LTBP3	up
3602.61	1.35931	0.0472518	5.5049e-182	2.41529e-180	BCAM	up
4015.67	5.09221	0.06263	0	0	TACSTD2	up
3510.07	0.691831	0.0399012	2.40652e-67	2.89289e-66	NBR1	up
398.329	2.03715	0.110148	2.27752e-76	3.11858e-75	MXD1	up
2820.57	-1.3458	0.0505168	2.29962e-156	8.04188e-155	MAD2L1	down
2122.19	-0.776029	0.0506018	4.39554e-53	4.16418e-52	ARRB2	down
254.23	1.35439	0.123795	7.36953e-28	3.96163e-27	SMAD6	up
279.344	1.00025	0.12268	3.53979e-16	1.31341e-15	SMAD7	up
728.868	1.4266	0.0800651	5.12632e-71	6.51764e-70	ARSA	up
418.794	-1.01729	0.097868	2.6276e-25	1.3115e-24	ARSB	down
1768.09	-0.847877	0.0577794	9.40539e-49	8.15381e-48	MAGOH	down
129.51	1.02625	0.181643	1.60636e-08	4.22294e-08	STS	up
2310.28	0.693764	0.04865	3.86777e-46	3.19245e-45	MAN1A1	up
2443.47	0.902182	0.046985	3.59581e-82	5.25892e-81	MAN2B1	up
1002.69	1.05222	0.0704946	2.22554e-50	1.9888e-49	MANBA	up
2105.78	0.92727	0.0485707	2.9914e-81	4.31393e-80	MAOB	up
334.531	-1.42326	0.113978	8.77984e-36	5.83008e-35	MAP1A	down
192.074	1.79445	0.152368	5.12369e-32	3.06846e-31	MAP2	up
350.167	1.80274	0.117931	9.42047e-53	8.85867e-52	ARSD	up
141.643	0.691211	0.166922	3.45929e-05	7.28177e-05	TBC1D3B	up
131.498	-0.74416	0.175475	2.22697e-05	4.76168e-05	ACBD7	down
7059.23	-0.612157	0.0312344	1.58339e-85	2.39843e-84	MAT2A	down
215.43	1.7673	0.142361	2.18651e-35	1.43293e-34	MATN2	up
222.197	1.69751	0.141406	3.36296e-33	2.08262e-32	DENND6B	up
9495.89	-0.659757	0.0329043	1.98774e-89	3.18289e-88	MAZ	down
7136.81	-1.34444	0.0348066	0	0	MBNL1	down
1679.63	0.614368	0.064488	1.62133e-21	7.17645e-21	MBP	up
253.129	0.887228	0.131195	1.35475e-11	4.16213e-11	MC1R	up
921.204	0.608912	0.0687681	8.40074e-19	3.40163e-18	CHST6	up
11445.2	-1.30823	0.0322769	0	0	MCM2	down
11603	-1.1033	0.0278791	0	0	MCM3	down
13398.5	-1.43405	0.0273486	0	0	MCM4	down
9368.82	-1.42079	0.0313173	0	0	MCM5	down
6054.14	-1.47615	0.0373953	0	0	MCM6	down
19829.4	-1.1711	0.0281654	0	0	MCM7	down
3487.99	0.685002	0.0413971	1.67955e-61	1.82893e-60	CD46	up
541.283	0.790943	0.0861963	4.47156e-20	1.88588e-19	DNAJB9	up
9087.01	1.37953	0.0374156	1.37116e-297	1.37457e-295	MDM2	up
445.058	1.02754	0.096134	1.1512e-26	5.97116e-26	MEF2C	up
1990.52	1.18633	0.0504306	2.31456e-122	5.74851e-121	ARVCF	up
1243.89	-0.609237	0.0596069	1.59831e-24	7.76437e-24	MAP3K3	down
1724.99	-0.635742	0.0528922	2.80419e-33	1.73984e-32	MAP3K4	down
4687.48	-0.677491	0.035333	6.05103e-82	8.81074e-81	RAB8A	down
1220.7	-0.764981	0.0660931	5.56269e-31	3.24903e-30	MEST	down
2992.16	1.45194	0.0428801	2.55563e-251	1.87878e-249	MFI2	up
1560.77	-0.748258	0.0603958	2.98879e-35	1.9502e-34	MGAT2	down
26833.1	-0.595155	0.0596837	2.02484e-23	9.46928e-23	KITLG	down
375.047	1.47005	0.104997	1.54079e-44	1.233e-43	MGST2	up
1466.79	0.801455	0.0552116	9.58593e-48	8.17745e-47	MGST3	up
633.53	0.620429	0.089156	3.42886e-12	1.08507e-11	ATXN3	up
21243.5	-1.6994	0.0332574	0	0	MKI67	down
2795.72	-0.780113	0.0470005	7.20751e-62	7.90579e-61	MKLN1	down
820.354	1.07515	0.0759915	1.91178e-45	1.55547e-44	MAP3K10	up
4628.01	-0.60454	0.0362815	2.45531e-62	2.72025e-61	MLLT1	down
156.619	0.639376	0.181637	0.000431433	0.000821779	ACHE	up
159.857	0.939115	0.172503	5.20816e-08	1.32945e-07	MLLT3	up
381.727	0.70891	0.101979	3.61406e-12	1.14237e-11	FOXO4	up
226.715	1.13676	0.135985	6.30221e-17	2.40196e-16	MMP11	up
1116.6	1.49364	0.0634014	1.02811e-122	2.57277e-121	MMP14	up
656.847	1.86865	0.0844175	1.42777e-108	2.99704e-107	MMP17	up
1626.78	0.745276	0.0554184	3.15532e-41	2.35737e-40	MPI	up
381.532	-0.857341	0.102235	5.03132e-17	1.92557e-16	MPP1	down
979.17	-0.850084	0.0660456	6.5397e-38	4.57392e-37	MPP2	down
561.56	-0.588289	0.0876058	1.8783e-11	5.72384e-11	MPP3	down
142.664	1.23621	0.182127	1.13986e-11	3.5163e-11	MPZ	up
115.49	0.944873	0.186969	4.33459e-07	1.0438e-06	THAP7-AS1	up
103.017	1.19667	0.213475	2.07449e-08	5.41574e-08	PRKCQ-AS1	up
591.136	-1.30121	0.0989583	1.7219e-39	1.2378e-38	DDX12P	down
320.01	1.04654	0.109489	1.19593e-21	5.32182e-21	TMEM198B	up
743.123	-0.838325	0.0746135	2.72703e-29	1.52752e-28	MZT1	down
353.666	1.01589	0.115313	1.25333e-18	5.05887e-18	PLEKHM1P	up
822.198	0.660358	0.0694612	1.96493e-21	8.66257e-21	BAIAP2-AS1	up
102.523	2.23302	0.213068	1.06412e-25	5.37452e-25	BCL2L15	up
417.678	-0.699122	0.0986821	1.39454e-12	4.47645e-12	SHISA8	down
107.647	1.65474	0.200914	1.77937e-16	6.66951e-16	ODF3B	up
152.568	0.708558	0.158973	8.30722e-06	1.83433e-05	THUMPD3-AS1	up
174.741	-0.781023	0.154431	4.24964e-07	1.02409e-06	MTHFD2L	down
308.306	-0.901396	0.11731	1.54356e-14	5.38871e-14	WBP11P1	down
4183.46	0.752563	0.0372551	9.74058e-91	1.5984e-89	ZFAS1	up
127.516	4.20263	0.263062	1.88463e-57	1.92311e-56	PTCHD4	up
3314.52	-1.04502	0.0460815	7.4588e-114	1.65828e-112	MSH2	down
2790.18	2.65946	0.0498635	0	0	ASS1	up
116.741	1.22578	0.197479	5.39531e-10	1.53208e-09	MST1	up
1074.32	1.70454	0.06469	5.22252e-153	1.75225e-151	MSX2	up
3530.16	2.44662	0.0536177	0	0	MT1E	up
336.874	2.33607	0.124672	2.43536e-78	3.4023e-77	MT1X	up
5400.09	2.11991	0.0446852	0	0	MT2A	up
772.331	-1.45323	0.0760518	2.15018e-81	3.10892e-80	NUDT1	down
2464.41	-0.622117	0.0520213	5.83298e-33	3.59342e-32	MTIF2	down
152.671	0.991532	0.161307	7.90259e-10	2.2261e-09	MUC1	up
1034.17	0.95	0.0625532	4.30701e-52	3.99116e-51	MUC3A	up
3428.81	-0.681654	0.0402674	2.7882e-64	3.18285e-63	TRIM37	down
2053.08	1.34892	0.0566456	2.42989e-125	6.28995e-124	MXI1	up
592.779	-0.953158	0.0827472	1.05931e-30	6.14812e-30	MYBL1	down
6421.58	-1.52581	0.0336452	0	0	MYBL2	down
1303.92	0.789013	0.0583086	1.01681e-41	7.67643e-41	MYD88	up
3774.5	-0.754193	0.0392083	1.86522e-82	2.73274e-81	MYH10	down
2534.91	0.890624	0.0468393	1.29437e-80	1.8553e-79	MYO1D	up
3998.46	1.40845	0.0487811	2.61794e-183	1.17036e-181	MYO1E	up
2686.25	0.67481	0.0461428	1.96354e-48	1.69161e-47	MYO5B	up
5437.71	0.906843	0.0413557	1.40738e-106	2.8634e-105	MYO6	up
172.742	1.0534	0.150686	2.73513e-12	8.68697e-12	MYO7A	up
219.889	-0.653584	0.141072	3.60421e-06	8.17571e-06	MYT1	down
4869.51	3.55099	0.0441789	0	0	ATF3	up
20838.7	-0.97179	0.0300586	2.66075e-229	1.67983e-227	HNRNPM	down
4842.42	-1.05588	0.0396491	3.00406e-156	1.04611e-154	NASP	down
2402.29	-0.663232	0.0502491	8.90295e-40	6.44198e-39	NBN	down
48313.9	-0.643694	0.0294202	4.089e-106	8.26847e-105	NCL	down
1179.78	-0.634713	0.0628633	5.7117e-24	2.72504e-23	NDUFB6	down
625.893	-1.44063	0.083876	4.03433e-66	4.73612e-65	NEDD4	down
840.867	0.632045	0.0730051	4.82048e-18	1.90846e-17	ATOX1	up
1211.15	-1.38253	0.0630542	1.46783e-106	2.98273e-105	NEK2	down
4350.62	-0.826759	0.0368801	2.65575e-111	5.67555e-110	NF2	down
244.321	-0.702037	0.127431	3.60594e-08	9.29352e-08	NFIB	down
7370.73	-0.594301	0.0316594	1.28771e-78	1.80203e-77	NFIC	down
1072.93	0.624571	0.0661457	3.64504e-21	1.58916e-20	NFIL3	up
2470.57	-0.764257	0.0467949	5.83907e-60	6.19129e-59	NFKB1	down
6340.98	1.00338	0.0342275	6.66935e-189	3.09013e-187	NFKB2	up
1492.43	1.3181	0.0565114	2.50305e-120	6.04422e-119	NFKBIA	up
2578.85	-0.645353	0.0478579	1.92248e-41	1.44348e-40	NFKBIB	down
6727.03	-1.1754	0.0439092	7.43278e-158	2.63267e-156	TONSL	down
1558.07	-0.764437	0.0554413	3.00136e-43	2.34398e-42	ATP1B1	down
1290.64	0.957049	0.058763	1.22898e-59	1.2973e-58	NINJ1	up
2280.47	0.624469	0.0504001	2.95202e-35	1.92773e-34	NME3	up
6682.28	-0.605988	0.033874	1.42458e-71	1.83235e-70	NOP2	down
3011.02	2.20017	0.053895	0	0	NOTCH3	up
203.275	1.65489	0.144794	2.98543e-30	1.7099e-29	NOV	up
1035.72	-0.677242	0.0755664	3.18231e-19	1.30229e-18	NPAT	down
12511.6	-0.764469	0.032039	7.8674e-126	2.05584e-124	NPM1	down
1082.91	0.715966	0.0674906	2.72401e-26	1.39801e-25	ATP2A3	up
3381.69	-0.957934	0.0418479	5.72876e-116	1.31428e-114	NRAS	down
1249.75	-0.995553	0.0581606	1.10244e-65	1.2869e-64	NRF1	down
2864.23	-0.636925	0.0448122	7.58531e-46	6.2144e-45	ATP2B1	down
938.912	-0.590027	0.0761752	9.50923e-15	3.35306e-14	NRGN	down
3789.78	0.734622	0.037083	2.4303e-87	3.78885e-86	NUCB1	up
2603.86	2.86948	0.0517858	0	0	NR4A2	up
466.248	7.47769	0.352979	1.32609e-99	2.4563e-98	OAS1	up
785.896	-0.651453	0.0734266	7.17366e-19	2.91403e-18	CISD2	down
1009.97	-0.805697	0.0648041	1.73414e-35	1.13963e-34	GPX8	down
6105.83	1.70369	0.0393834	0	0	OAS3	up
1086.34	-0.60126	0.0668658	2.42685e-19	9.97083e-19	RBMXL1	down
410.274	-0.598751	0.109484	4.52974e-08	1.16183e-07	CHAC2	down
118.515	0.734858	0.184448	6.77408e-05	0.000139314	RNF165	up
1826.18	0.591336	0.0495708	8.34565e-33	5.11279e-32	OCRL	up
22645.9	-1.07321	0.0252511	0	0	ODC1	down
2974.22	-0.824046	0.0431511	2.68638e-81	3.88083e-80	ODF2	down
4047.89	-0.618521	0.0449002	3.58203e-43	2.78957e-42	OPA1	down
1812.26	-1.48198	0.0523272	1.88349e-176	7.98843e-175	ORC1	down
506.696	1.32811	0.0958125	1.08252e-43	8.51855e-43	SLC22A18	up
146.857	0.636757	0.179312	0.000383609	0.00073322	OVGP1	up
857.092	1.64477	0.0716143	9.94085e-117	2.30943e-115	OVOL1	up
2076.37	-0.591187	0.0513695	1.19508e-30	6.9191e-30	OXCT1	down
420.567	0.822471	0.0996335	1.5195e-16	5.711e-16	P2RX4	up
2472.78	1.90468	0.0960058	1.3656e-87	2.13703e-86	P4HA1	up
13018	-0.628472	0.0282354	9.36437e-110	1.9732e-108	PA2G4	down
3988.82	1.19315	0.0428318	8.95861e-171	3.588e-169	RRM2B	up
7195.37	0.69041	0.0350758	2.99471e-86	4.58238e-85	MINK1	up
323.899	1.66314	0.124153	6.38875e-41	4.74098e-40	PODXL2	up
2464.36	1.65706	0.0504585	1.5759e-236	1.03853e-234	SERPINE1	up
1648.63	0.686452	0.0523739	3.01235e-39	2.15702e-38	DEF6	up
4445.53	-0.606234	0.040718	3.91006e-50	3.47722e-49	PAK2	down
1404.69	1.26935	0.0620304	4.56208e-93	7.78755e-92	CYHR1	up
4695.84	-0.859912	0.0360947	1.89374e-125	4.91749e-124	GEMIN4	down
1350.7	0.851717	0.0571039	2.62389e-50	2.33972e-49	PALM	up
1404.73	1.47901	0.0610074	7.83088e-130	2.11651e-128	ARHGEF3	up
593.135	1.54159	0.085152	2.96638e-73	3.88803e-72	SLC45A1	up
5513	-0.614354	0.0378881	3.95462e-59	4.13315e-58	HP1BP3	down
183.698	1.03738	0.146532	1.4458e-12	4.63648e-12	PARD6A	up
321.542	1.00763	0.109739	4.2287e-20	1.78573e-19	PBX1	up
15078.8	-0.660451	0.0264141	5.56023e-138	1.64529e-136	PCBP2	down
3429.84	2.94574	0.044175	0	0	PCDH1	up
1463.95	-0.868416	0.0560625	4.0428e-54	3.90835e-53	MTERF3	down
996.193	-0.772261	0.0670053	9.82882e-31	5.71856e-30	TPRKB	down
1662.98	-0.692314	0.0522708	4.8388e-40	3.52437e-39	EXOSC3	down
310.328	0.702864	0.113415	5.74458e-10	1.62875e-09	FAHD2A	up
3850.49	-0.681677	0.0454793	8.69975e-51	7.84638e-50	TMED7	down
2095.82	-1.03117	0.052462	5.17368e-86	7.90922e-85	ISOC1	down
1999	-0.744466	0.0547628	4.32511e-42	3.29837e-41	RRP15	down
204.892	0.602884	0.138578	1.35829e-05	2.94385e-05	CCDC53	up
2053.62	-0.609718	0.0476141	1.52912e-37	1.06096e-36	HDDC2	down
479.954	-0.725808	0.0942739	1.37203e-14	4.80517e-14	GLRX2	down
663.589	-0.666347	0.0807493	1.55701e-16	5.84797e-16	MRPS18C	down
364.415	-0.603532	0.103947	6.39367e-09	1.72076e-08	BOLA1	down
3120.99	0.727086	0.0416328	2.68209e-68	3.28382e-67	ZBTB7B	up
1512.56	-1.3326	0.0579947	7.72912e-117	1.80067e-115	GMNN	down
2459.87	1.27469	0.0463592	1.96366e-166	7.66058e-165	RPS27L	up
1669.24	-0.587707	0.0514795	3.46569e-30	1.98291e-29	YARS2	down
1405.82	-0.849898	0.0582671	3.43558e-48	2.94446e-47	CUTC	down
450.953	0.919986	0.102612	3.08277e-19	1.26281e-18	CRYL1	up
1908.66	1.32888	0.048957	2.98873e-162	1.1035e-160	MLXIPL	up
608.037	0.603263	0.0845526	9.69522e-13	3.1371e-12	RRNAD1	up
3691.47	-0.625806	0.0382226	2.99902e-60	3.20044e-59	UTP18	down
1411.27	-0.632577	0.0584122	2.49441e-27	1.31821e-26	METTL9	down
1623.02	0.883934	0.0548529	2.01353e-58	2.08032e-57	ZDHHC9	up
2146	-0.746509	0.0491787	4.83414e-52	4.47713e-51	UTP11L	down
947.723	-0.713423	0.0663784	6.0679e-27	3.17323e-26	COMMD2	down
842.384	2.91928	0.190171	3.4959e-53	3.3214e-52	ANGPTL4	up
266.963	1.23418	0.122234	5.70146e-24	2.72094e-23	PHF11	up
2904.03	-0.823792	0.0433284	1.33729e-80	1.91516e-79	KCTD3	down
1571	-0.852165	0.0559809	2.51066e-52	2.33571e-51	COPS4	down
580.9	1.22255	0.0898213	3.4476e-42	2.63769e-41	INSIG2	up
289.91	0.952378	0.119605	1.68352e-15	6.0988e-15	ING4	up
1741.06	1.03984	0.0512142	1.1942e-91	1.99326e-90	CERCAM	up
5007.08	-0.905142	0.0345191	1.5129e-151	5.02507e-150	MRTO4	down
3072.68	-0.786745	0.0442089	7.58034e-71	9.63029e-70	PCNT	down
3160	0.719849	0.0402506	1.56598e-71	2.0111e-70	VPS28	up
947.777	-0.697608	0.0653085	1.2394e-26	6.42059e-26	DBR1	down
502.92	-0.602232	0.0937989	1.35868e-10	3.97979e-10	TUBD1	down
228.863	-1.31195	0.142644	3.66781e-20	1.55363e-19	PLEKHO1	down
2220.18	-0.760764	0.0500679	3.8384e-52	3.56091e-51	HSPA14	down
1469.64	-0.864572	0.0548623	5.96164e-56	5.9656e-55	GPN3	down
1193.89	1.92521	0.0746869	1.6007e-146	5.13125e-145	HERC5	up
1285.66	-0.739933	0.0664235	8.04564e-29	4.44796e-28	ZNF639	down
1317.7	-0.930534	0.0642481	1.54131e-47	1.30676e-46	IPO11	down
209.161	-1.74243	0.145558	5.06346e-33	3.12518e-32	PLCE1	down
2855.32	-0.602727	0.0443456	4.49256e-42	3.42291e-41	NIN	down
8483.78	1.79078	0.0400963	0	0	CPA4	up
4112.55	-1.1792	0.0455032	4.56209e-148	1.48254e-146	NUSAP1	down
1974.11	-0.581677	0.050473	9.92895e-31	5.77478e-30	TACO1	down
539.118	1.32623	0.086281	2.55919e-53	2.44127e-52	ACP6	up
1210.9	1.72531	0.0654362	3.34006e-153	1.12751e-151	ZNF219	up
3061.99	-0.80864	0.0430326	8.89455e-79	1.24788e-77	CRIM1	down
4505.8	0.598947	0.0349986	1.17787e-65	1.37399e-64	SHISA5	up
227.285	0.925579	0.132332	2.66406e-12	8.4645e-12	C6orf203	up
5133.61	-0.650061	0.0358477	1.71943e-73	2.25723e-72	MRPL37	down
1051.53	0.665202	0.0655455	3.35795e-24	1.61418e-23	RNF181	up
745.61	1.4674	0.0756379	7.66509e-84	1.14018e-82	2024-03-02	up
4156.72	-0.695546	0.0415502	6.71224e-63	7.47154e-62	MRPL51	down
1775.78	0.693833	0.0511705	6.98415e-42	5.29202e-41	KLF3	up
3935.5	0.929713	0.0398492	2.15892e-120	5.22851e-119	IER5	up
543.846	1.82874	0.0971988	5.7484e-79	8.07167e-78	C1RL	up
1426.28	0.870326	0.0555536	2.56656e-55	2.53152e-54	SCAND1	up
1032.11	1.58748	0.0701393	2.04004e-113	4.48727e-112	CDK18	up
1170.34	0.824968	0.0670551	8.74532e-35	5.63085e-34	GMIP	up
1648.27	-0.820926	0.0535538	4.89403e-53	4.62848e-52	ECSIT	down
209.08	-0.68759	0.140303	9.54683e-07	2.25206e-06	FKBP11	down
350.743	1.44134	0.114544	2.6095e-36	1.75391e-35	REEP2	up
1589.77	-0.620133	0.0584025	2.45076e-26	1.25973e-25	MRPL35	down
163.69	1.62677	0.170953	1.80135e-21	7.95838e-21	SPTBN5	up
1011.96	0.797616	0.0690369	7.08874e-31	4.13743e-30	THEM6	up
3993.27	0.656632	0.039554	6.86645e-62	7.53669e-61	CHST15	up
617.017	-0.612166	0.0811209	4.47649e-14	1.53113e-13	SNX7	down
194.508	1.42297	0.149358	1.61508e-21	7.15073e-21	PDE2A	up
474.683	0.762798	0.0926875	1.87555e-16	7.02207e-16	CSAD	up
996.669	0.831625	0.0656097	8.09986e-37	5.50138e-36	AIG1	up
495.846	-1.0051	0.0905557	1.26507e-28	6.9428e-28	PDE3B	down
2708.48	-0.587972	0.0443218	3.64622e-40	2.66044e-39	NOL7	down
1078.17	0.94551	0.0656226	4.58857e-47	3.86061e-46	HEMK1	up
2404.57	-1.73489	0.0510172	1.82151e-253	1.35719e-251	SCARA3	down
254.678	-0.801829	0.126464	2.2923e-10	6.64161e-10	HPCAL4	down
3209.65	0.732028	0.0391987	7.93606e-78	1.10311e-76	IP6K2	up
10968.7	0.963509	0.0320986	5.86174e-198	2.96511e-196	ISYNA1	up
2374.55	-0.581453	0.0526722	2.47567e-28	1.34793e-27	C9orf114	down
1761.04	-0.926113	0.0610829	6.3543e-52	5.87515e-51	CTDSPL2	down
783.965	-0.794777	0.080714	7.07383e-23	3.2611e-22	PDE7A	down
2573.85	-1.76228	0.0463106	0	0	GTSE1	down
2187.96	-1.33106	0.0504013	1.07384e-153	3.65482e-152	DTL	down
1123.66	-0.850335	0.0623452	2.34299e-42	1.79839e-41	ZC3HC1	down
1206.1	0.659557	0.0608534	2.26255e-27	1.19721e-26	PDGFA	up
759.212	-0.705432	0.0818816	6.97779e-18	2.74874e-17	VPS54	down
755.614	1.66005	0.0755689	5.90366e-107	1.20708e-105	RAB6B	up
965.032	1.11674	0.0716157	8.06084e-55	7.90363e-54	ARMCX3	up
8814.41	-0.691732	0.0355088	1.60459e-84	2.39761e-83	AZIN1	down
10329.3	-0.853629	0.0317943	8.77528e-159	3.14863e-157	SRRT	down
15994.9	1.25728	0.0258471	0	0	LSR	up
6083.76	-0.582968	0.0393251	1.02008e-49	8.98945e-49	NOP58	down
829.238	-1.5539	0.0744191	8.06307e-97	1.44341e-95	TAF9B	down
627.048	1.7504	0.17103	1.38939e-24	6.76337e-24	PDK1	up
1653.43	1.09369	0.0564835	1.58305e-83	2.34425e-82	DHRS7	up
2269.33	-0.633101	0.0451992	1.41431e-44	1.13343e-43	PPIL1	down
720.936	2.18524	0.0824953	1.28906e-154	4.42373e-153	YPEL5	up
2206.59	-1.47137	0.0484618	1.77503e-202	9.38045e-201	GINS2	down
103.678	0.698551	0.19437	0.000325739	0.000627173	FKBP7	up
5743.14	-0.59929	0.0328725	2.94174e-74	3.91346e-73	ZFR	down
331.448	-1.25354	0.112887	1.19391e-28	6.56311e-28	ENPP1	down
826.551	-0.879285	0.072009	2.72317e-34	1.73046e-33	MPP6	down
517.979	0.8731	0.085802	2.54421e-24	1.22729e-23	HECA	up
477.045	0.629253	0.103901	1.39332e-09	3.87669e-09	NLK	up
7056.86	0.861899	0.0394549	8.63459e-106	1.73964e-104	ACSL5	up
466.588	-1.00741	0.0997036	5.29899e-24	2.53252e-23	GPRC5B	down
850.017	0.655969	0.0811321	6.20634e-16	2.28182e-15	CYB5R1	up
751.217	-0.598553	0.0750191	1.47903e-15	5.36977e-15	RAB23	down
4003.34	-0.637738	0.0383357	3.84902e-62	4.25579e-61	DNAJB11	down
3935.75	-0.96574	0.0390913	9.51131e-135	2.72191e-133	WBP11	down
308.365	-1.3285	0.121734	9.97165e-28	5.3379e-27	RTEL1	down
644.45	1.07623	0.0790788	3.51352e-42	2.68563e-41	ERAP1	up
208.261	0.849356	0.133406	1.93115e-10	5.61193e-10	TMEM8B	up
4046.11	-0.608461	0.0365786	3.93058e-62	4.34306e-61	CDK12	down
307.978	1.08105	0.113072	1.16924e-21	5.20461e-21	SYT17	up
629.178	-0.647708	0.0800057	5.69011e-16	2.09528e-15	RAB8B	down
3069.82	0.941706	0.0441595	6.64324e-101	1.2487e-99	TM7SF3	up
2231.81	-1.1558	0.049029	7.14279e-123	1.79285e-121	ZAK	down
459.792	-0.939282	0.0925469	3.33911e-24	1.60559e-23	COQ3	down
1117.77	-0.604631	0.0611178	4.47035e-23	2.07126e-22	PHAX	down
2072.19	1.01796	0.0487468	7.72164e-97	1.38379e-95	PEX6	up
4799.05	-1.0396	0.0426133	1.88014e-131	5.166e-130	PFAS	down
964.914	0.833092	0.0668197	1.11925e-35	7.39946e-35	ATP8B1	up
735.498	0.793988	0.0774013	1.08856e-24	5.31619e-24	PFKFB4	up
328.056	-0.890071	0.114204	6.50754e-15	2.30792e-14	CDK14	down
2457.37	0.950341	0.0474732	3.80387e-89	6.07921e-88	PGM1	up
123.213	-0.960717	0.203347	2.30665e-06	5.31121e-06	ABCB1	down
1663.65	-0.639349	0.0517281	4.31304e-35	2.79663e-34	PHF2	down
379.813	0.609334	0.09978	1.01664e-09	2.84828e-09	PHYH	up
135.617	2.64519	0.199985	6.13359e-40	4.45372e-39	SERPINA1	up
3134.77	2.38906	0.0503919	0	0	SERPINB5	up
2577.26	1.12482	0.0453883	1.39885e-135	4.03812e-134	SERPINB6	up
293.858	0.827758	0.118679	3.06344e-12	9.71293e-12	SERPINB8	up
136.484	0.687666	0.169942	5.19951e-05	0.000107803	SERPINI1	up
[truncated: 1,740 more rows]
