# Supplementary material for: Doxorubicin resistance involves modulation of interferon signaling, transcriptional bursting, and gene co-expression patterns of U-ISGF3-related genes
Source: Neoplasia. 2024 Oct 13;58:101071. doi: 10.1016/j.neo.2024.101071 (PMC11574522; doi:10.1016/j.neo.2024.101071)
Supplement: Supplementary file 3 [file mmc3.xlsx]

## Sheet: Sheet1
Signaling Pathway	Gene
Interferon alpha/beta	IRF9
Interferon alpha/beta	IFITM3
Interferon alpha/beta	IFITM2
Interferon alpha/beta	USP18
Interferon alpha/beta	EGR1
Interferon alpha/beta	IFI6
Interferon alpha/beta	IFI27
Interferon alpha/beta	IFI35
Interferon alpha/beta	IFIT2
Interferon alpha/beta	IFIT1
Interferon alpha/beta	IFIT3
Interferon alpha/beta	IRF1
Interferon alpha/beta	IRF2
Interferon alpha/beta	IRF6
Interferon alpha/beta	IRF7
Interferon alpha/beta	ISG20
Interferon alpha/beta	OAS1
Interferon alpha/beta	OAS3
Interferon alpha/beta	IP6K2
Interferon alpha/beta	STAT1
Interferon alpha/beta	STAT2
Interferon alpha/beta	BST2
Interferon alpha/beta	IFITM1
Interferon alpha/beta	OASL
Interferon alpha/beta	ISG15
Interferon signaling	TRIM22
Interferon signaling	IRF9
Interferon signaling	TUBB3
Interferon signaling	TUBB4A
Interferon signaling	IFITM3
Interferon signaling	IFI30
Interferon signaling	TRIM38
Interferon signaling	IFITM2
Interferon signaling	USP18
Interferon signaling	EGR1
Interferon signaling	TRIM2
Interferon signaling	RIGI
Interferon signaling	IFI6
Interferon signaling	ICAM1
Interferon signaling	IFI27
Interferon signaling	IFI35
Interferon signaling	IFIT2
Interferon signaling	IFIT1
Interferon signaling	IFIT3
Interferon signaling	IFNGR1
Interferon signaling	IRF1
Interferon signaling	IRF2
Interferon signaling	IRF6
Interferon signaling	IRF7
Interferon signaling	ISG20
Interferon signaling	SMAD7
Interferon signaling	MT2A
Interferon signaling	OAS1
Interferon signaling	OAS3
Interferon signaling	HERC5
Interferon signaling	IP6K2
Interferon signaling	PML
Interferon signaling	B2M
Interferon signaling	PTAFR
Interferon signaling	SP100
Interferon signaling	TRIM21
Interferon signaling	STAT1
Interferon signaling	STAT2
Interferon signaling	STAT3
Interferon signaling	BST2
Interferon signaling	TP53
Interferon signaling	TRIM46
Interferon signaling	TRIM8
Interferon signaling	IFITM1
Interferon signaling	TRIM5
Interferon signaling	OASL
Interferon signaling	EIF4G3
Interferon signaling	SPHK1
Interferon signaling	UBE2L6
Interferon signaling	CD44
Interferon signaling	ISG15
Interferon gamma signaling	TRIM22
Interferon gamma signaling	IRF9
Interferon gamma signaling	IFI30
Interferon gamma signaling	TRIM38
Interferon gamma signaling	TRIM2
Interferon gamma signaling	ICAM1
Interferon gamma signaling	IFNGR1
Interferon gamma signaling	IRF1
Interferon gamma signaling	IRF2
Interferon gamma signaling	IRF6
Interferon gamma signaling	IRF7
Interferon gamma signaling	SMAD7
Interferon gamma signaling	MT2A
Interferon gamma signaling	OAS1
Interferon gamma signaling	OAS3
Interferon gamma signaling	PML
Interferon gamma signaling	B2M
Interferon gamma signaling	PTAFR
Interferon gamma signaling	SP100
Interferon gamma signaling	TRIM21
Interferon gamma signaling	STAT1
Interferon gamma signaling	TRIM46
Interferon gamma signaling	TRIM8
Interferon gamma signaling	TRIM5
Interferon gamma signaling	OASL
Interferon gamma signaling	CD44
