# Supplementary material for: Doxorubicin resistance involves modulation of interferon signaling, transcriptional bursting, and gene co-expression patterns of U-ISGF3-related genes
Source: Neoplasia. 2024 Oct 13;58:101071. doi: 10.1016/j.neo.2024.101071 (PMC11574522; doi:10.1016/j.neo.2024.101071)
Supplement: Supplementary file 4 [file mmc4.csv]

	HSH2D	CDKN1A	GDF15	LMNB1	MKI67	PCNA	CDC20	BIRC5	ANAPC1	STAT1	IFI27	IFI35	IFI44	IFI44L	IFIT1	IFIT3	IRF7	MX1	MX2	OAS1	OAS3	OASL	BATF2	BST2	DDX58	DDX60	EPSTI1	HERC5	HERC6	IFITM1	PLSCR1	RARRES3	TMEM140	IFIH1	OAS2
HSH2D	1	0.0141949079606597	0.12271285066592	-0.0345396734397332	0.0555970577681843	0.0243732007553811	-0.0730671275554127	-0.0128848929691208	0.00113895425613794	0.261812679154027	0.160123519714948	0.142409158376149	0.253311896887547	0.110462680139581	0.306705571953555	0.253140629402699	0.200704489004308	0.0866868437601524	0.163218206548095	0.208654034562207	0.276210905322318	0.2564031464925	0.190822334121341	0.0799475305653776	0.375793638949013	0.194585939077708	0.160836252996529	0.0208619500644004	0.273862689191252	-0.0573419405946614	0.188691850256121	0.0608628961184726	-0.0285447674766384	0.222535644472492	0.0180378419563427
CDKN1A	0.0141949079606597	1	0.538805755513921	-0.0189517855603761	0.0304089300370911	0.122178000856865	-0.214053036202643	-0.141969777480472	-0.0394272378855529	0.0356214355078461	0.0812217992722377	-0.0456539766606847	-0.00145772040995037	0.033591997034507	0.00249630980888476	0.0420002918747627	0.116133035365712	-0.0216214076208691	0.100299280733479	0.0203681714341557	0.0812120091446193	0.0366439592399893	-0.0578470102094874	0.0874979244031509	0.0358953032539181	-0.00105909105240165	0.0627964340105419	0.105558802779486	0.00455253561986957	0.0369681954584707	0.0399437649518729	0.0238214932635176	0.0127061144476516	0.0240144766201881	0.0745019983125777
GDF15	0.12271285066592	0.538805755513921	1	0.0285968171127619	-0.0173181699938179	0.135288375342991	-0.263836289192262	-0.168660476181144	-0.055571337371236	0.104915364862831	0.0866029070421578	0.0172078365538744	0.0751975307090599	0.0440256662405886	0.0144054901267969	0.100608912007242	0.0613431548675981	0.0353200179005843	0.156429820732884	0.0518502633891185	0.0369216688579715	0.0874459641134147	-0.0451627042515428	0.0603055916699171	0.0622121901533661	0.00272319756746626	0.0470414576489538	0.110585280168326	0.021279798116755	0.0854559945881162	-0.00559269036359918	-0.0203125235151811	0.0632035173922964	0.0313210322035061	0.103873490049577
LMNB1	-0.0345396734397332	-0.0189517855603761	0.0285968171127619	1	0.310521882747607	-0.0803652839815543	0.0344056833164555	0.173913470418585	0.153526418837548	0.272058686122719	-0.0289906264245365	0.0587346248275278	0.0767487215887097	0.0739527677193277	0.103619765178597	0.125785259702368	-0.0404776622534356	0.0793441456777447	-0.032765767156921	0.00544707581535515	0.0191772606259244	0.0535012897404646	0.0128671261149336	-0.0312081394644568	0.181330765631113	0.13407668874231	0.0984685449737838	0.260825945995882	-0.0101108112077293	0.0390649194513996	0.0743768322509577	0.0419458689783188	0.0635573564582628	0.106822243426269	0.0160243694925329
MKI67	0.0555970577681843	0.0304089300370911	-0.0173181699938179	0.310521882747607	1	-0.0614460547601243	0.236557524283447	0.520109948240227	0.0723696631859656	0.284360950159415	-0.00306378221719804	0.0739168795163158	0.0505854685060573	0.053005333960382	0.238564221958883	0.0759422725633456	0.104076526551353	0.127858613167827	-0.0337749224478667	0.0924170074828736	0.172300840272455	0.013917397734722	0.122767545768165	0.0320375427867307	0.26769799130711	0.161550188935113	0.180025750691749	0.186579831998912	0.0982976507087319	0.012358883973868	0.0833016844472959	-0.00120448806691082	-0.0547319763491978	0.146163563178749	0.0516593310203311
PCNA	0.0243732007553811	0.122178000856865	0.135288375342991	-0.0803652839815543	-0.0614460547601243	1	-0.172189255454105	0.0182705295016473	-0.0321813919433527	-0.0884305666611811	0.0292993819872223	-0.0180930368207489	0.00140956791735596	-0.0185341094610241	-0.0569126261628911	0.0602841392083423	-0.0685951805192324	-0.0165360033799392	-0.026260853684394	-0.0693099993164295	0.0696016542143152	0.0881979441418789	-0.0593628682678838	0.000418180256275523	-0.101779537091225	-0.0505732361251369	-0.0404801897752487	-0.0381080453706231	-0.0149973803005899	-0.0412465925691617	0.0157646080096064	-0.0596233429986453	-0.0189033291970935	-0.0474540235736396	0.0513852394928668
CDC20	-0.0730671275554127	-0.214053036202643	-0.263836289192262	0.0344056833164555	0.236557524283447	-0.172189255454105	1	0.517872672519508	-0.00191093378347579	0.0579333468541318	0.00566186330997666	0.0938176586638255	0.0271357097048028	-0.0106883700376952	0.194649855822107	0.0617869149963681	0.034625911724922	0.0343775983639023	-0.00872980824785049	0.00482372864053115	-0.0211440049027987	0.0282374711729261	0.0507413158763419	0.0234879964285605	-0.0365363518080683	0.0279095589976401	0.00185197303368905	-0.0726676467441888	0.00791242424673148	-0.0241066123423585	-0.0213690565968469	0.041302268130066	0.0511941735657247	0.0914750324328802	-0.0169198353619038
BIRC5	-0.0128848929691208	-0.141969777480472	-0.168660476181144	0.173913470418585	0.520109948240227	0.0182705295016473	0.517872672519508	1	0.0156935199948603	0.159102761034421	0.0608411385832328	0.153316337782222	0.0225990111470784	0.0326911129127874	0.201202417913334	0.125605971578582	0.140330425581084	0.0469499001008942	-0.0260271170769714	0.0890084962012151	0.0895428383159957	0.0789214607703229	0.107934237062912	0.0430695489086621	0.0512371402495063	0.0732008426654662	0.0754091883178186	0.0254518204029778	0.0627906503957188	-0.0193947475472019	0.069169979794897	-0.00465349040050039	-0.0581574025548206	0.145569861406572	-0.00924018135958033
ANAPC1	0.00113895425613794	-0.0394272378855529	-0.055571337371236	0.153526418837548	0.0723696631859656	-0.0321813919433527	-0.00191093378347579	0.0156935199948603	1	0.110537205690257	-0.11719741066278	-0.0759576238400448	-0.0277765125637394	0.000521588201695359	-0.0661179891910112	0.00695850316447657	-0.0268798959308615	0.0585650988298788	-0.0714209331383774	-0.0228495424001876	0.0236988155916028	-0.122868659765788	-0.0080813365954169	0.00682545057358219	0.0376109786884436	0.0226347009691891	-0.0406165243295596	-0.0455928148590737	0.0247993648238981	-0.0034885154100685	0.0612962663540811	-0.00646427339148911	0.0770011437689009	-0.0605307874091746	-0.0170137833980106
STAT1	0.261812679154027	0.0356214355078461	0.104915364862831	0.272058686122719	0.284360950159415	-0.0884305666611811	0.0579333468541318	0.159102761034421	0.110537205690257	1	0.302457935703336	0.309412991226977	0.298091752504089	0.158288647230448	0.536283337997451	0.323525925398051	0.358420978314338	0.1295908354837	0.160248396978472	0.402330091134991	0.464769829779598	0.254111888518626	0.243765149570095	0.214044821497436	0.519043043467037	0.275294824645481	0.348938055798849	0.356826768830514	0.332281519968614	0.0696735666426417	0.367075727873493	0.100144680698685	0.0348940561085288	0.397019291766657	0.0629583759236481
IFI27	0.160123519714948	0.0812217992722377	0.0866029070421578	-0.0289906264245365	-0.00306378221719804	0.0292993819872223	0.00566186330997666	0.0608411385832328	-0.11719741066278	0.302457935703336	1	0.281131504486778	0.321147706637528	0.181155449216557	0.391594526833661	0.231538016476873	0.26938063479348	0.0387760089635432	0.215460372800249	0.413689593535266	0.373350584417672	0.299356637936296	0.0941883746538061	0.395191535951945	0.19317009865998	0.194906327863829	0.212252320389617	0.220488700872291	0.284672896256655	0.0847470206430356	0.228172863055222	-0.030356190540989	0.0647453272599516	0.226230173857697	-0.0269719007031961
IFI35	0.142409158376149	-0.0456539766606847	0.0172078365538744	0.0587346248275278	0.0739168795163158	-0.0180930368207489	0.0938176586638255	0.153316337782222	-0.0759576238400448	0.309412991226977	0.281131504486778	1	0.159683177354392	0.166964393657403	0.392493028492052	0.19170023195794	0.336705631513531	0.057886876799637	0.132244564247333	0.324818610731202	0.280675130390331	0.198704072318827	0.227466817208152	0.200901161160274	0.238857704672111	0.193744146029931	0.268684970512523	0.230492362435064	0.217493342944478	0.0588635213052151	0.283541892000617	0.0437607876009969	0.0306576932523202	0.312513369699072	0.0186053166781041
IFI44	0.253311896887547	-0.00145772040995037	0.0751975307090599	0.0767487215887097	0.0505854685060573	0.00140956791735596	0.0271357097048028	0.0225990111470784	-0.0277765125637394	0.298091752504089	0.321147706637528	0.159683177354392	1	0.19087829642354	0.496313919536853	0.46349042446568	0.262867840943732	0.0679193155625413	0.168117984430734	0.258440343781925	0.27709478171102	0.391546535021304	0.212438655060379	0.179166788266095	0.341433849130981	0.216440547013752	0.153742007811084	0.25548172381339	0.1627215460419	0.0480673008320528	0.222217583506378	0.101235422590999	0.0310699629617031	0.37171485979498	0.033402112343741
IFI44L	0.110462680139581	0.033591997034507	0.0440256662405886	0.0739527677193277	0.053005333960382	-0.0185341094610241	-0.0106883700376952	0.0326911129127874	0.000521588201695359	0.158288647230448	0.181155449216557	0.166964393657403	0.19087829642354	1	0.245220390857901	0.201747926044872	0.117406512919389	0.0538487500566378	0.224159495944722	0.206954960137326	0.176146226425462	0.172294929213154	0.111377734225861	0.171158519652616	0.18626488234618	0.175621343232386	0.151584366444694	0.177166710712863	0.186810677393009	-0.0215257348045683	0.15706275563077	-0.0204537294453606	0.0229413885116615	0.137985655502557	-0.0200281431289789
IFIT1	0.306705571953555	0.00249630980888476	0.0144054901267969	0.103619765178597	0.238564221958883	-0.0569126261628911	0.194649855822107	0.201202417913334	-0.0661179891910112	0.536283337997451	0.391594526833661	0.392493028492052	0.496313919536853	0.245220390857901	1	0.530336203481269	0.450173111753868	0.123784812329224	0.226731698204445	0.474524955536557	0.483540225895263	0.4839806472706	0.421926461828858	0.238217827527508	0.602320659551344	0.369777344040674	0.402892234041447	0.329348783776146	0.392144245807547	0.0151874835209906	0.399158672158099	0.0904284458639245	0.026228787945937	0.540874481669438	0.0147088847779099
IFIT3	0.253140629402699	0.0420002918747627	0.100608912007242	0.125785259702368	0.0759422725633456	0.0602841392083423	0.0617869149963681	0.125605971578582	0.00695850316447657	0.323525925398051	0.231538016476873	0.19170023195794	0.46349042446568	0.201747926044872	0.530336203481269	1	0.288388049559832	0.0577450802812344	0.243206859920383	0.312899721713471	0.26051202234407	0.579850521553598	0.313685133985527	0.171285760336274	0.383934097776093	0.193080673479487	0.198459846963638	0.277157567730042	0.187559217838978	0.00602393338602135	0.16112812122161	0.0957340853572177	-0.0118250501814769	0.360728623866839	-0.00583750848377589
IRF7	0.200704489004308	0.116133035365712	0.0613431548675981	-0.0404776622534356	0.104076526551353	-0.0685951805192324	0.034625911724922	0.140330425581084	-0.0268798959308615	0.358420978314338	0.26938063479348	0.336705631513531	0.262867840943732	0.117406512919389	0.450173111753868	0.288388049559832	1	0.109920527119861	0.169378425057409	0.370327741423119	0.361570644924015	0.258428104286772	0.182920599619639	0.186915640291219	0.309998952395755	0.216611072894407	0.278389185572205	0.235757927614195	0.262088746962106	0.00122866364675922	0.317716412617932	0.0308388866868896	0.0789308344852421	0.294198595577727	0.0123056131201369
MX1	0.0866868437601524	-0.0216214076208691	0.0353200179005843	0.0793441456777447	0.127858613167827	-0.0165360033799392	0.0343775983639023	0.0469499001008942	0.0585650988298788	0.1295908354837	0.0387760089635432	0.057886876799637	0.0679193155625413	0.0538487500566378	0.123784812329224	0.0577450802812344	0.109920527119861	1	-0.0218369113906054	0.0726649796074602	0.0965005726401369	0.0145788376312601	0.0540672332093918	0.0120184009469013	0.122683328510611	0.035656083269634	0.195516761325191	0.118226931367091	0.0735281875788747	0.116736526772615	0.0541982267734699	0.037833902417278	0.0463431566888799	0.0922629856151543	0.120406624496037
MX2	0.163218206548095	0.100299280733479	0.156429820732884	-0.032765767156921	-0.0337749224478667	-0.026260853684394	-0.00872980824785049	-0.0260271170769714	-0.0714209331383774	0.160248396978472	0.215460372800249	0.132244564247333	0.168117984430734	0.224159495944722	0.226731698204445	0.243206859920383	0.169378425057409	-0.0218369113906054	1	0.329908365963162	0.176832139510828	0.161115713772531	0.0914449116966497	0.154270132022247	0.166607088998633	0.119376944042367	0.198978769223952	0.130681930353155	0.200569168346641	-0.0202231389886012	0.141037777631348	-0.0192160043391869	-0.0135692538515967	0.0939023320347429	0.0676968864506316
OAS1	0.208654034562207	0.0203681714341557	0.0518502633891185	0.00544707581535515	0.0924170074828736	-0.0693099993164295	0.00482372864053115	0.0890084962012151	-0.0228495424001876	0.402330091134991	0.413689593535266	0.324818610731202	0.258440343781925	0.206954960137326	0.474524955536557	0.312899721713471	0.370327741423119	0.0726649796074602	0.329908365963162	1	0.494921049370856	0.187095143750047	0.187526880440313	0.194859117523919	0.316955931868944	0.269365457276422	0.344424195240163	0.253341359933097	0.357136976289484	0.0894406417010948	0.325897201541094	0.110755368420063	4.86896171918666e-05	0.342279509181394	-0.023420473091798
OAS3	0.276210905322318	0.0812120091446193	0.0369216688579715	0.0191772606259244	0.172300840272455	0.0696016542143152	-0.0211440049027987	0.0895428383159957	0.0236988155916028	0.464769829779598	0.373350584417672	0.280675130390331	0.27709478171102	0.176146226425462	0.483540225895263	0.26051202234407	0.361570644924015	0.0965005726401369	0.176832139510828	0.494921049370856	1	0.230146276973477	0.236134251868098	0.258579869762563	0.364271116053179	0.246019968466419	0.303104506953868	0.262287147910854	0.347716185999173	0.0811880277009919	0.33953063721189	0.0730504802339208	0.037771751030317	0.323935539588147	0.101828015230307
OASL	0.2564031464925	0.0366439592399893	0.0874459641134147	0.0535012897404646	0.013917397734722	0.0881979441418789	0.0282374711729261	0.0789214607703229	-0.122868659765788	0.254111888518626	0.299356637936296	0.198704072318827	0.391546535021304	0.172294929213154	0.4839806472706	0.579850521553598	0.258428104286772	0.0145788376312601	0.161115713772531	0.187095143750047	0.230146276973477	1	0.314515278666739	0.182353421615617	0.350040477173866	0.109197169844194	0.161634645699773	0.249637990489965	0.151471120713142	0.0327295567505665	0.0741396936613604	0.0447114411975024	-0.0151498434394281	0.315135979702836	-0.0119685029157729
BATF2	0.190822334121341	-0.0578470102094874	-0.0451627042515428	0.0128671261149336	0.122767545768165	-0.0593628682678838	0.0507413158763419	0.107934237062912	-0.0080813365954169	0.243765149570095	0.0941883746538061	0.227466817208152	0.212438655060379	0.111377734225861	0.421926461828858	0.313685133985527	0.182920599619639	0.0540672332093918	0.0914449116966497	0.187526880440313	0.236134251868098	0.314515278666739	1	0.0955878518717139	0.30232363286817	0.16523631365919	0.223745675808166	0.186572212251152	0.226359412148584	0.0234389057208226	0.162651465204102	0.177558397583677	-0.0113474526832709	0.312715538277533	-0.0124659509760291
BST2	0.0799475305653776	0.0874979244031509	0.0603055916699171	-0.0312081394644568	0.0320375427867307	0.000418180256275523	0.0234879964285605	0.0430695489086621	0.00682545057358219	0.214044821497436	0.395191535951945	0.200901161160274	0.179166788266095	0.171158519652616	0.238217827527508	0.171285760336274	0.186915640291219	0.0120184009469013	0.154270132022247	0.194859117523919	0.258579869762563	0.182353421615617	0.0955878518717139	1	0.0577130880347941	0.14773024345132	0.106221166455918	0.165386744044488	0.239693483818849	0.105042464636664	0.110562489030758	0.03505945811753	-0.00210470448231451	0.121965531640715	0.0068885669831255
DDX58	0.375793638949013	0.0358953032539181	0.0622121901533661	0.181330765631113	0.26769799130711	-0.101779537091225	-0.0365363518080683	0.0512371402495063	0.0376109786884436	0.519043043467037	0.19317009865998	0.238857704672111	0.341433849130981	0.18626488234618	0.602320659551344	0.383934097776093	0.309998952395755	0.122683328510611	0.166607088998633	0.316955931868944	0.364271116053179	0.350040477173866	0.30232363286817	0.0577130880347941	1	0.261867358727727	0.339769274461145	0.307577303122553	0.308938592542714	0.0588396249477706	0.268222224403348	0.125305645015767	0.00140350595657499	0.401682154542996	-0.00940618476670031
DDX60	0.194585939077708	-0.00105909105240165	0.00272319756746626	0.13407668874231	0.161550188935113	-0.0505732361251369	0.0279095589976401	0.0732008426654662	0.0226347009691891	0.275294824645481	0.194906327863829	0.193744146029931	0.216440547013752	0.175621343232386	0.369777344040674	0.193080673479487	0.216611072894407	0.035656083269634	0.119376944042367	0.269365457276422	0.246019968466419	0.109197169844194	0.16523631365919	0.14773024345132	0.261867358727727	1	0.210142202243446	0.287952325586742	0.28838019755823	0.014854940690599	0.208706995786698	0.00690009545834707	0.0663628042137289	0.272809913898557	0.0306445576638071
EPSTI1	0.160836252996529	0.0627964340105419	0.0470414576489538	0.0984685449737838	0.180025750691749	-0.0404801897752487	0.00185197303368905	0.0754091883178186	-0.0406165243295596	0.348938055798849	0.212252320389617	0.268684970512523	0.153742007811084	0.151584366444694	0.402892234041447	0.198459846963638	0.278389185572205	0.195516761325191	0.198978769223952	0.344424195240163	0.303104506953868	0.161634645699773	0.223745675808166	0.106221166455918	0.339769274461145	0.210142202243446	1	0.278931824882098	0.329342385226378	0.042284613714775	0.245015777932209	0.175634717922118	-0.0445222881311985	0.304560602915039	0.057344502198912
HERC5	0.0208619500644004	0.105558802779486	0.110585280168326	0.260825945995882	0.186579831998912	-0.0381080453706231	-0.0726676467441888	0.0254518204029778	-0.0455928148590737	0.356826768830514	0.220488700872291	0.230492362435064	0.25548172381339	0.177166710712863	0.329348783776146	0.277157567730042	0.235757927614195	0.118226931367091	0.130681930353155	0.253341359933097	0.262287147910854	0.249637990489965	0.186572212251152	0.165386744044488	0.307577303122553	0.287952325586742	0.278931824882098	1	0.166288529683436	0.0831546707724321	0.124533813787189	0.138752481069977	-0.0207019456904172	0.227923707992853	0.0217708999675516
HERC6	0.273862689191252	0.00455253561986957	0.021279798116755	-0.0101108112077293	0.0982976507087319	-0.0149973803005899	0.00791242424673148	0.0627906503957188	0.0247993648238981	0.332281519968614	0.284672896256655	0.217493342944478	0.1627215460419	0.186810677393009	0.392144245807547	0.187559217838978	0.262088746962106	0.0735281875788747	0.200569168346641	0.357136976289484	0.347716185999173	0.151471120713142	0.226359412148584	0.239693483818849	0.308938592542714	0.28838019755823	0.329342385226378	0.166288529683436	1	0.0624245563337261	0.264530312196295	0.0927437564394005	0.046464420067009	0.242226444936635	-0.0118135625031076
IFITM1	-0.0573419405946614	0.0369681954584707	0.0854559945881162	0.0390649194513996	0.012358883973868	-0.0412465925691617	-0.0241066123423585	-0.0193947475472019	-0.0034885154100685	0.0696735666426417	0.0847470206430356	0.0588635213052151	0.0480673008320528	-0.0215257348045683	0.0151874835209906	0.00602393338602135	0.00122866364675922	0.116736526772615	-0.0202231389886012	0.0894406417010948	0.0811880277009919	0.0327295567505665	0.0234389057208226	0.105042464636664	0.0588396249477706	0.014854940690599	0.042284613714775	0.0831546707724321	0.0624245563337261	1	0.00721720650608516	0.341637063351872	-0.0382969102552682	0.0270765272685012	-0.0127057970600107
PLSCR1	0.188691850256121	0.0399437649518729	-0.00559269036359918	0.0743768322509577	0.0833016844472959	0.0157646080096064	-0.0213690565968469	0.069169979794897	0.0612962663540811	0.367075727873493	0.228172863055222	0.283541892000617	0.222217583506378	0.15706275563077	0.399158672158099	0.16112812122161	0.317716412617932	0.0541982267734699	0.141037777631348	0.325897201541094	0.33953063721189	0.0741396936613604	0.162651465204102	0.110562489030758	0.268222224403348	0.208706995786698	0.245015777932209	0.124533813787189	0.264530312196295	0.00721720650608516	1	0.0027306536790712	0.0126125110156316	0.369855373242633	0.0739217260758948
RARRES3	0.0608628961184726	0.0238214932635176	-0.0203125235151811	0.0419458689783188	-0.00120448806691082	-0.0596233429986453	0.041302268130066	-0.00465349040050039	-0.00646427339148911	0.100144680698685	-0.030356190540989	0.0437607876009969	0.101235422590999	-0.0204537294453606	0.0904284458639245	0.0957340853572177	0.0308388866868896	0.037833902417278	-0.0192160043391869	0.110755368420063	0.0730504802339208	0.0447114411975024	0.177558397583677	0.03505945811753	0.125305645015767	0.00690009545834707	0.175634717922118	0.138752481069977	0.0927437564394005	0.341637063351872	0.0027306536790712	1	-0.0363896818420466	0.0984444167710832	0.0451975172897406
TMEM140	-0.0285447674766384	0.0127061144476516	0.0632035173922964	0.0635573564582628	-0.0547319763491978	-0.0189033291970935	0.0511941735657247	-0.0581574025548206	0.0770011437689009	0.0348940561085288	0.0647453272599516	0.0306576932523202	0.0310699629617031	0.0229413885116615	0.026228787945937	-0.0118250501814769	0.0789308344852421	0.0463431566888799	-0.0135692538515967	4.86896171918666e-05	0.037771751030317	-0.0151498434394281	-0.0113474526832709	-0.00210470448231451	0.00140350595657499	0.0663628042137289	-0.0445222881311985	-0.0207019456904172	0.046464420067009	-0.0382969102552682	0.0126125110156316	-0.0363896818420466	1	0.0606015168768243	-0.0190754655851996
IFIH1	0.222535644472492	0.0240144766201881	0.0313210322035061	0.106822243426269	0.146163563178749	-0.0474540235736396	0.0914750324328802	0.145569861406572	-0.0605307874091746	0.397019291766657	0.226230173857697	0.312513369699072	0.37171485979498	0.137985655502557	0.540874481669438	0.360728623866839	0.294198595577727	0.0922629856151543	0.0939023320347429	0.342279509181394	0.323935539588147	0.315135979702836	0.312715538277533	0.121965531640715	0.401682154542996	0.272809913898557	0.304560602915039	0.227923707992853	0.242226444936635	0.0270765272685012	0.369855373242633	0.0984444167710832	0.0606015168768243	1	0.0134878696542976
OAS2	0.0180378419563427	0.0745019983125777	0.103873490049577	0.0160243694925329	0.0516593310203311	0.0513852394928668	-0.0169198353619038	-0.00924018135958033	-0.0170137833980106	0.0629583759236481	-0.0269719007031961	0.0186053166781041	0.033402112343741	-0.0200281431289789	0.0147088847779099	-0.00583750848377589	0.0123056131201369	0.120406624496037	0.0676968864506316	-0.023420473091798	0.101828015230307	-0.0119685029157729	-0.0124659509760291	0.0068885669831255	-0.00940618476670031	0.0306445576638071	0.057344502198912	0.0217708999675516	-0.0118135625031076	-0.0127057970600107	0.0739217260758948	0.0451975172897406	-0.0190754655851996	0.0134878696542976	1
