# Supplementary material for: Doxorubicin resistance involves modulation of interferon signaling, transcriptional bursting, and gene co-expression patterns of U-ISGF3-related genes
Source: Neoplasia. 2024 Oct 13;58:101071. doi: 10.1016/j.neo.2024.101071 (PMC11574522; doi:10.1016/j.neo.2024.101071)
Supplement: Supplementary file 5 [file mmc5.csv]

	HSH2D	CDKN1A	GDF15	LMNB1	MKI67	PCNA	CDC20	BIRC5	ANAPC1	STAT1	IFI27	IFI35	IFI44	IFI44L	IFIT1	IFIT3	IRF7	MX1	MX2	OAS1	OAS3	OASL	BATF2	BST2	DDX58	DDX60	EPSTI1	HERC5	HERC6	IFITM1	PLSCR1	RARRES3	TMEM140	IFIH1	OAS2
HSH2D	1	0.0787639803049155	0.0737481246933582	0.0550751906139118	0.0125158244333305	-0.0330749947543847	-0.0813322911085968	-0.0914417378544269	-0.0451004280814036	0.0620249079892329	0.00943186173528156	0.00691883332375748	NA	NA	0.0213030757214517	0.0300329538623989	0.023013779437619	0.0324884150403246	NA	NA	-0.00101245541075975	0.0900046722868738	-0.0343303066458999	-0.00596140556707129	0.105301176234353	0.0971867851127505	0.00238433101543029	0.00270259001286363	0.074579930213073	NA	0.0326484842780059	NA	-0.00122214337272629	0.0486740239583727	NA
CDKN1A	0.0787639803049155	1	0.476039920900493	-0.082401639261352	-0.0934602261532223	0.126632931967482	-0.237964286422766	-0.0936616806376016	-0.104310373401908	-0.00102415043769082	-0.00934381351091348	0.0748143527773834	NA	NA	0.0382859828567626	0.00200032795791455	-0.00468675105361827	0.00869204571347666	NA	NA	0.0793152915707658	0.0438649708574063	0.016141561017768	0.0157505167278174	0.0164650081679263	0.0838142438221201	-0.0137628418535185	0.0579584627907209	-0.00512112401737663	NA	-0.0120892705638935	NA	-0.0168403487257464	0.0856962396512631	NA
GDF15	0.0737481246933582	0.476039920900493	1	-0.0247755297720541	-0.0723446082592715	0.136519114326471	-0.124558817920785	-0.0607158378959041	-0.092754582429318	0.00802017660257572	0.00775623522937756	0.0611241863963233	NA	NA	0.0227110741849794	0.0123274746833254	0.00807501848434842	0.0597314731982927	NA	NA	0.0174158579413851	0.022415511688478	0.0218387965331757	-0.00811084859049282	0.0139146590431629	0.0277840677371335	-0.0220886500326546	0.142210049906801	0.0160428519995516	NA	0.0112351839746447	NA	-0.0285585612284394	0.0328535791289943	NA
LMNB1	0.0550751906139118	-0.082401639261352	-0.0247755297720541	1	0.261542861335041	-0.0884348240649015	0.025944400855835	0.0681406463183046	0.0764664204482865	0.143808497041258	-0.0183798788783492	-0.0211368720437635	NA	NA	0.0319529245772099	-0.005692869332113	0.00957643105298399	0.0292078603071024	NA	NA	-0.0112947519015862	0.0212157175057376	-0.000596506932763836	-0.0124937003398481	0.11265866982733	0.0913277721330501	0.0247656777124318	0.00242060218508034	0.0153588062097569	NA	0.047676628288369	NA	9.76762410483929e-05	0.00355967928388508	NA
MKI67	0.0125158244333305	-0.0934602261532223	-0.0723446082592715	0.261542861335041	1	-0.110174175003137	0.0391713968997324	0.302816026407697	0.139588129170392	0.163845132234954	0.0277228911100076	-0.0410289088688019	NA	NA	0.0448386059478041	0.00847296803469199	0.0479004715816389	-0.000375826969135416	NA	NA	-0.0533629176903735	0.0296064885040493	0.0383090582654471	0.0155154769152154	0.0614131076632084	0.00294072465952284	0.0571338201945822	0.0639110685827538	-0.0349856372234422	NA	-0.0876881958866819	NA	0.0557643488135803	0.0600725196259646	NA
PCNA	-0.0330749947543847	0.126632931967482	0.136519114326471	-0.0884348240649015	-0.110174175003137	1	-0.0770428849322969	-0.0396192500189959	-0.0493802260803761	-0.022410272816189	0.0328741783335149	-0.0608206872320422	NA	NA	0.00180551811843949	0.0115337901975491	0.014414014072988	0.0178628981083282	NA	NA	0.026149101893805	0.010160314173973	-0.0229321522942676	-0.0192947724096884	-0.00062052628883182	-0.0173893776524084	-0.0336680722989523	0.0381758627750166	0.0271770066460719	NA	0.0818730793111745	NA	0.0369605504418458	0.0593874447596935	NA
CDC20	-0.0813322911085968	-0.237964286422766	-0.124558817920785	0.025944400855835	0.0391713968997324	-0.0770428849322969	1	0.298689074262724	-0.0184199545783502	0.0296131812562987	-0.0091391205464497	-0.049143859633612	NA	NA	0.0295526506454954	-0.00211492166280114	0.0152891996212704	-0.000795603472378058	NA	NA	0.0131078253393495	-0.0506628269324408	-0.0408586662422747	-0.00591389624042032	-0.0767154571134956	-0.0106425401882988	-0.0608960020257452	-0.0428620689800061	-0.00183077725942435	NA	-0.0659421732421106	NA	-0.0207771631228558	-0.0688159395910424	NA
BIRC5	-0.0914417378544269	-0.0936616806376016	-0.0607158378959041	0.0681406463183046	0.302816026407697	-0.0396192500189959	0.298689074262724	1	0.0519520679959969	0.152646556021488	0.0300870577958553	-0.00897828192577427	NA	NA	0.0527356549597093	0.00330613173283989	0.0529776911489475	-0.0018149155916914	NA	NA	-0.0402421200790539	-0.00444323146556199	0.0180961345594746	-0.0031101548984735	-0.0347697779018114	-0.0713889474727361	-0.068502093949501	0.08506656438384	-0.0491674170277404	NA	-0.0432789615803778	NA	0.0475221869498416	0.015300556076687	NA
ANAPC1	-0.0451004280814036	-0.104310373401908	-0.092754582429318	0.0764664204482865	0.139588129170392	-0.0493802260803761	-0.0184199545783502	0.0519520679959969	1	0.0944990995748084	-0.00837561672318323	-0.0337313081990034	NA	NA	0.017450625266755	0.0258383535288615	-0.000936931190389146	0.00863959219935382	NA	NA	-0.0473533753937819	0.0155826874329042	0.0269436619356879	0.00736676245683577	0.0980436433815982	0.0367357776195294	0.0494342748308887	-0.0561555782584339	-0.0311322834830529	NA	-0.00771588657699889	NA	0.0648351981679245	-0.0376991196416941	NA
STAT1	0.0620249079892329	-0.00102415043769082	0.00802017660257572	0.143808497041258	0.163845132234954	-0.022410272816189	0.0296131812562987	0.152646556021488	0.0944990995748084	1	-0.000909455332507843	-0.00155455307146179	NA	NA	0.0314720289025223	0.0320333825418897	0.0197321414085517	-0.0106021356479037	NA	NA	-0.0544632108964825	0.0471427345547316	0.0229538862814764	0.00192494919658182	0.0528597231469901	0.0270477017539711	0.033228857754345	0.00210169802848784	0.0261597385964184	NA	0.0382693123024802	NA	-0.000769703261809383	0.0259961352973945	NA
IFI27	0.00943186173528156	-0.00934381351091348	0.00775623522937756	-0.0183798788783492	0.0277228911100076	0.0328741783335149	-0.0091391205464497	0.0300870577958553	-0.00837561672318323	-0.000909455332507843	1	-0.0431892444312307	NA	NA	-0.0507251085420215	-0.000592084606170282	0.019643393752091	0.0130477270604598	NA	NA	-0.0204117831994392	-0.013946816563622	-0.0107510744741253	-0.014943051269239	0.00792307033085092	-0.010951332889021	0.0023114332340755	-0.0126961299520371	0.0285655934165186	NA	-0.0194654899952515	NA	0.00824309468938389	0.0221702219413469	NA
IFI35	0.00691883332375748	0.0748143527773834	0.0611241863963233	-0.0211368720437635	-0.0410289088688019	-0.0608206872320422	-0.049143859633612	-0.00897828192577427	-0.0337313081990034	-0.00155455307146179	-0.0431892444312307	1	NA	NA	0.0130294050871387	-0.0199244491270459	0.0330743563386756	-0.0141443232796161	NA	NA	0.0537387211849807	-0.016107875238527	-0.0201015701841149	-0.0148065882910266	0.0177639163585061	-0.0174688684312739	-0.00238644638734688	-0.00163813156198555	0.0126615574987384	NA	-0.0108818226113182	NA	-0.0235003023901782	-0.0128453507675575	NA
IFI44	NA	NA	NA	NA	NA	NA	NA	NA	NA	NA	NA	NA	1	NA	NA	NA	NA	NA	NA	NA	NA	NA	NA	NA	NA	NA	NA	NA	NA	NA	NA	NA	NA	NA	NA
IFI44L	NA	NA	NA	NA	NA	NA	NA	NA	NA	NA	NA	NA	NA	1	NA	NA	NA	NA	NA	NA	NA	NA	NA	NA	NA	NA	NA	NA	NA	NA	NA	NA	NA	NA	NA
IFIT1	0.0213030757214517	0.0382859828567626	0.0227110741849794	0.0319529245772099	0.0448386059478041	0.00180551811843949	0.0295526506454954	0.0527356549597093	0.017450625266755	0.0314720289025223	-0.0507251085420215	0.0130294050871387	NA	NA	1	0.0392771198726538	-0.00815970457401225	-0.00294485003248034	NA	NA	0.00664620780776552	0.0162904017303432	-0.00382032273602213	0.00298625260225021	0.0542646639790689	-0.00851664139965914	0.000470479045087616	0.0346258967154826	0.0443728106735049	NA	0.00447645114249537	NA	0.00485872284690407	0.00346746576833689	NA
IFIT3	0.0300329538623989	0.00200032795791455	0.0123274746833254	-0.005692869332113	0.00847296803469199	0.0115337901975491	-0.00211492166280114	0.00330613173283989	0.0258383535288615	0.0320333825418897	-0.000592084606170282	-0.0199244491270459	NA	NA	0.0392771198726538	1	0.0172406652082486	-0.0159079023471148	NA	NA	0.0101342496217742	0.0146104166769922	-0.00375957523173783	0.00801816078357009	0.0184301116079667	0.0112680121471161	-0.000341106287187618	0.0343015515968495	0.0207518453395776	NA	0.0233595909692091	NA	-0.0308464191534338	-0.000632248958726547	NA
IRF7	0.023013779437619	-0.00468675105361827	0.00807501848434842	0.00957643105298399	0.0479004715816389	0.014414014072988	0.0152891996212704	0.0529776911489475	-0.000936931190389146	0.0197321414085517	0.019643393752091	0.0330743563386756	NA	NA	-0.00815970457401225	0.0172406652082486	1	-0.0122090812140539	NA	NA	0.0114086899938682	-0.0336798278679199	-0.0101587584529418	0.00939237319356117	0.00360969669684432	-0.0723141165919932	0.0122801763861865	0.0519525092375977	-0.00510194963773071	NA	-0.00867086227907526	NA	0.0420271287560513	0.0294099924452725	NA
MX1	0.0324884150403246	0.00869204571347666	0.0597314731982927	0.0292078603071024	-0.000375826969135416	0.0178628981083282	-0.000795603472378058	-0.0018149155916914	0.00863959219935382	-0.0106021356479037	0.0130477270604598	-0.0141443232796161	NA	NA	-0.00294485003248034	-0.0159079023471148	-0.0122090812140539	1	NA	NA	0.0133834009647685	-0.00876770211832647	0.0240611144727322	-0.0110433262144586	0.00171482464034807	0.00525211889229416	0.0311914592789954	0.0451971995244289	0.0193178818395226	NA	0.00498192044780574	NA	0.00306693873286283	0.0122241562565299	NA
MX2	NA	NA	NA	NA	NA	NA	NA	NA	NA	NA	NA	NA	NA	NA	NA	NA	NA	NA	1	NA	NA	NA	NA	NA	NA	NA	NA	NA	NA	NA	NA	NA	NA	NA	NA
OAS1	NA	NA	NA	NA	NA	NA	NA	NA	NA	NA	NA	NA	NA	NA	NA	NA	NA	NA	NA	1	NA	NA	NA	NA	NA	NA	NA	NA	NA	NA	NA	NA	NA	NA	NA
OAS3	-0.00101245541075975	0.0793152915707658	0.0174158579413851	-0.0112947519015862	-0.0533629176903735	0.026149101893805	0.0131078253393495	-0.0402421200790539	-0.0473533753937819	-0.0544632108964825	-0.0204117831994392	0.0537387211849807	NA	NA	0.00664620780776552	0.0101342496217742	0.0114086899938682	0.0133834009647685	NA	NA	1	-0.0173923829758353	-0.00647805580615015	0.0235630062529661	0.0248997989311571	0.08647447623686	-0.0231299146614512	0.0346506436419233	0.020004827330197	NA	-0.0105166425628209	NA	-0.041353158219193	-0.0168441102996778	NA
OASL	0.0900046722868738	0.0438649708574063	0.022415511688478	0.0212157175057376	0.0296064885040493	0.010160314173973	-0.0506628269324408	-0.00444323146556199	0.0155826874329042	0.0471427345547316	-0.013946816563622	-0.016107875238527	NA	NA	0.0162904017303432	0.0146104166769922	-0.0336798278679199	-0.00876770211832647	NA	NA	-0.0173923829758353	1	0.0314125339536314	-0.00494444995283687	0.0422462303348069	0.0259403821504059	0.00465162799565342	-0.000515988014051989	0.0122962934240819	NA	0.00881209857978641	NA	0.00815637362102577	0.00470076202045521	NA
BATF2	-0.0343303066458999	0.016141561017768	0.0218387965331757	-0.000596506932763836	0.0383090582654471	-0.0229321522942676	-0.0408586662422747	0.0180961345594746	0.0269436619356879	0.0229538862814764	-0.0107510744741253	-0.0201015701841149	NA	NA	-0.00382032273602213	-0.00375957523173783	-0.0101587584529418	0.0240611144727322	NA	NA	-0.00647805580615015	0.0314125339536314	1	-0.0111817723242343	-0.0183363601220056	-0.0169868685663706	0.0576726661630977	0.0301877588800908	0.0205943900186191	NA	0.00513923328625255	NA	0.0168025345663009	0.0109323757530201	NA
BST2	-0.00596140556707129	0.0157505167278174	-0.00811084859049282	-0.0124937003398481	0.0155154769152154	-0.0192947724096884	-0.00591389624042032	-0.0031101548984735	0.00736676245683577	0.00192494919658182	-0.014943051269239	-0.0148065882910266	NA	NA	0.00298625260225021	0.00801816078357009	0.00939237319356117	-0.0110433262144586	NA	NA	0.0235630062529661	-0.00494444995283687	-0.0111817723242343	1	0.00715106271576682	0.0129606827010327	0.00173830151538084	0.00787526979860997	-0.00182558715995558	NA	0.0301722072020696	NA	0.00259764737553034	-0.0107626676380821	NA
DDX58	0.105301176234353	0.0164650081679263	0.0139146590431629	0.11265866982733	0.0614131076632084	-0.00062052628883182	-0.0767154571134956	-0.0347697779018114	0.0980436433815982	0.0528597231469901	0.00792307033085092	0.0177639163585061	NA	NA	0.0542646639790689	0.0184301116079667	0.00360969669684432	0.00171482464034807	NA	NA	0.0248997989311571	0.0422462303348069	-0.0183363601220056	0.00715106271576682	1	0.0288375970998835	-0.0140419170139164	0.0143634097761261	0.0545759866524689	NA	0.0361662795225483	NA	0.0158079215695181	0.0475878285843302	NA
DDX60	0.0971867851127505	0.0838142438221201	0.0277840677371335	0.0913277721330501	0.00294072465952284	-0.0173893776524084	-0.0106425401882988	-0.0713889474727361	0.0367357776195294	0.0270477017539711	-0.010951332889021	-0.0174688684312739	NA	NA	-0.00851664139965914	0.0112680121471161	-0.0723141165919932	0.00525211889229416	NA	NA	0.08647447623686	0.0259403821504059	-0.0169868685663706	0.0129606827010327	0.0288375970998835	1	0.00981537936707759	-0.00405609491358371	0.0120390402674543	NA	0.0424898905559616	NA	0.0106030177900643	0.0406247873139577	NA
EPSTI1	0.00238433101543029	-0.0137628418535185	-0.0220886500326546	0.0247656777124318	0.0571338201945822	-0.0336680722989523	-0.0608960020257452	-0.068502093949501	0.0494342748308887	0.033228857754345	0.0023114332340755	-0.00238644638734688	NA	NA	0.000470479045087616	-0.000341106287187618	0.0122801763861865	0.0311914592789954	NA	NA	-0.0231299146614512	0.00465162799565342	0.0576726661630977	0.00173830151538084	-0.0140419170139164	0.00981537936707759	1	-0.00227915772123028	0.0402051958083674	NA	0.0115390374758878	NA	0.002205420502998	-0.00786915704766305	NA
HERC5	0.00270259001286363	0.0579584627907209	0.142210049906801	0.00242060218508034	0.0639110685827538	0.0381758627750166	-0.0428620689800061	0.08506656438384	-0.0561555782584339	0.00210169802848784	-0.0126961299520371	-0.00163813156198555	NA	NA	0.0346258967154826	0.0343015515968495	0.0519525092375977	0.0451971995244289	NA	NA	0.0346506436419233	-0.000515988014051989	0.0301877588800908	0.00787526979860997	0.0143634097761261	-0.00405609491358371	-0.00227915772123028	1	0.00623393834733203	NA	0.011869413052234	NA	-0.0112111845400221	0.0106237744636585	NA
HERC6	0.074579930213073	-0.00512112401737663	0.0160428519995516	0.0153588062097569	-0.0349856372234422	0.0271770066460719	-0.00183077725942435	-0.0491674170277404	-0.0311322834830529	0.0261597385964184	0.0285655934165186	0.0126615574987384	NA	NA	0.0443728106735049	0.0207518453395776	-0.00510194963773071	0.0193178818395226	NA	NA	0.020004827330197	0.0122962934240819	0.0205943900186191	-0.00182558715995558	0.0545759866524689	0.0120390402674543	0.0402051958083674	0.00623393834733203	1	NA	0.0303217099426179	NA	-0.028557416030447	0.0351030935273556	NA
IFITM1	NA	NA	NA	NA	NA	NA	NA	NA	NA	NA	NA	NA	NA	NA	NA	NA	NA	NA	NA	NA	NA	NA	NA	NA	NA	NA	NA	NA	NA	1	NA	NA	NA	NA	NA
PLSCR1	0.0326484842780059	-0.0120892705638935	0.0112351839746447	0.047676628288369	-0.0876881958866819	0.0818730793111745	-0.0659421732421106	-0.0432789615803778	-0.00771588657699889	0.0382693123024802	-0.0194654899952515	-0.0108818226113182	NA	NA	0.00447645114249537	0.0233595909692091	-0.00867086227907526	0.00498192044780574	NA	NA	-0.0105166425628209	0.00881209857978641	0.00513923328625255	0.0301722072020696	0.0361662795225483	0.0424898905559616	0.0115390374758878	0.011869413052234	0.0303217099426179	NA	1	NA	-0.0165212573381964	0.00918964508162771	NA
RARRES3	NA	NA	NA	NA	NA	NA	NA	NA	NA	NA	NA	NA	NA	NA	NA	NA	NA	NA	NA	NA	NA	NA	NA	NA	NA	NA	NA	NA	NA	NA	NA	1	NA	NA	NA
TMEM140	-0.00122214337272629	-0.0168403487257464	-0.0285585612284394	9.76762410483929e-05	0.0557643488135803	0.0369605504418458	-0.0207771631228558	0.0475221869498416	0.0648351981679245	-0.000769703261809383	0.00824309468938389	-0.0235003023901782	NA	NA	0.00485872284690407	-0.0308464191534338	0.0420271287560513	0.00306693873286283	NA	NA	-0.041353158219193	0.00815637362102577	0.0168025345663009	0.00259764737553034	0.0158079215695181	0.0106030177900643	0.002205420502998	-0.0112111845400221	-0.028557416030447	NA	-0.0165212573381964	NA	1	-0.00404014253730185	NA
IFIH1	0.0486740239583727	0.0856962396512631	0.0328535791289943	0.00355967928388508	0.0600725196259646	0.0593874447596935	-0.0688159395910424	0.015300556076687	-0.0376991196416941	0.0259961352973945	0.0221702219413469	-0.0128453507675575	NA	NA	0.00346746576833689	-0.000632248958726547	0.0294099924452725	0.0122241562565299	NA	NA	-0.0168441102996778	0.00470076202045521	0.0109323757530201	-0.0107626676380821	0.0475878285843302	0.0406247873139577	-0.00786915704766305	0.0106237744636585	0.0351030935273556	NA	0.00918964508162771	NA	-0.00404014253730185	1	NA
OAS2	NA	NA	NA	NA	NA	NA	NA	NA	NA	NA	NA	NA	NA	NA	NA	NA	NA	NA	NA	NA	NA	NA	NA	NA	NA	NA	NA	NA	NA	NA	NA	NA	NA	NA	1
