# Supplementary material for: Doxorubicin resistance involves modulation of interferon signaling, transcriptional bursting, and gene co-expression patterns of U-ISGF3-related genes
Source: Neoplasia. 2024 Oct 13;58:101071. doi: 10.1016/j.neo.2024.101071 (PMC11574522; doi:10.1016/j.neo.2024.101071)
Supplement: Supplementary file 6 [file mmc6.csv]

	Gene	UISGF	Expression.x	Rate01Median.x	Rate01MAD.x	BurstMedian.x	BurstMAD.x	Decay.x	Expression.y	Rate01Median.y	Rate01MAD.y	BurstMedian.y	BurstMAD.y	Decay.y	Sample.x	Sample.y
1	AADAT	no	1.19694189602446	0.00170356343731869	0.00056465160299797	0.492103745366979	0.315210654955731	0.00107995445621464	1.15630885122411	0.00146561051913545	0.000396571519624184	0.491955417060929	0.236946910423874	0.00107995445621464	untreated	doxo
2	AAED1	no	2.27300613496932	0.00138532726758097	0.000528489474863324	5.61988925056534	4.08489075395514	0.00271469667962093	1.9924670433145	0.00295580944387533	0.00104074200649077	1.28963356974741	0.888130806715563	0.00271469667962093	untreated	doxo
3	AAGAB	no	4.69221336603311	0.000189268672734834	2.40620872492103e-05	3.10417466204086	0.914882154084202	0.000176675559744356	4.31758034026465	0.000227439384554561	6.25120259307421e-05	2.28740809303983	1.43947649316966	0.000176675559744356	untreated	doxo
4	AAK1	no	3.74233128834356	0.00348632521589309	0.000343026823383632	2.47468959228357	0.54989644679598	0.00365006174596096	3.66101694915254	0.00197521564467678	0.000680721494144374	6.51468306448287	4.35906647008635	0.00365006174596096	untreated	doxo
5	AAMP	no	6.04164115125536	0.000149380939128614	3.27102584955415e-05	19.5561304530468	8.3774481271333	0.000334647556764021	4.78571428571429	0.000694789665254135	0.000152906558123669	1.38973283775703	0.655241904364655	0.000334647556764021	untreated	doxo
6	AARS	no	3.7478527607362	0.00196258103231919	0.000280711547765457	1.72931187173986	0.5859550775546	0.00140816475511998	4.50946969696969	0.00179603421724225	0.000412658027207343	2.60897456606517	1.37640166709906	0.00140816475511998	untreated	doxo
7	AASDHPPT	no	7.31960663798402	0.00175048971032883	0.00024961855706657	7.9850663055007	2.5299556957132	0.00191454290055985	6.42641509433962	0.00183353435501051	0.000498194376125827	7.07964515676418	4.22355355954428	0.00191454290055985	untreated	doxo
8	AASS	no	0.215422276621787	0.000198961917792722	4.18506491212503e-05	0.240386821723166	0.0789817011959564	0.000433430602596235	0.238721804511278	0.000134535419231121	3.10076741633398e-05	0.389473507568712	0.141873618223413	0.000433430602596235	untreated	doxo
9	AATF	no	11.6102216748768	0.00139428274376862	0.000130902305550215	13.0931484207982	2.66765333414817	0.00168798193337385	11.3264150943396	0.00236194906852896	0.000347250816305571	5.67723189066848	1.96859472320619	0.00168798193337385	untreated	doxo
10	ABAT	no	0.371165644171779	0.000267225705801241	7.41306982859605e-05	0.744688101267679	0.336443847818592	0.000977455837455549	0.342105263157895	0.000398995158087177	0.000111862217101372	0.444205774948418	0.19938337207782	0.000977455837455549	untreated	doxo
11	ABCA3	no	0.248777506112469	0.000152873416343507	2.36931670198098e-05	0.697546156716469	0.174841437110204	0.000833471893128471	0.416195856873823	0.000363817298185863	9.29844049968634e-05	0.503378711395108	0.206805077249534	0.000833471893128471	untreated	doxo
12	ABCA5	no	0.812232415902141	0.000544689477250405	6.84511113558065e-05	0.498111264448833	0.106616561107093	0.000959034318828729	1.11342155009452	0.000707416406078205	0.00013679596306019	0.536449861465431	0.172847310391506	0.000959034318828729	untreated	doxo
13	ABCA7	no	4.43374233128834	0.00156513065942559	0.000232348251015724	3.89749477743672	1.30085902588322	0.00169380334854805	4.60113421550095	0.00238926508558247	0.000310713137664649	1.91330481733364	0.549320907492976	0.00169380334854805	untreated	doxo
14	ABCB1	no	0.1704475781729	0.000309359775138399	7.12820514192151e-05	0.417402898044897	0.150982397717315	0.00145696076713922	0.16195856873823	0.000487061597780722	0.000190741633759293	0.254381633902017	0.15712612288875	0.00145696076713922	untreated	doxo
15	ABCB10	no	2.06491120636865	0.000697157279265818	8.97911005553201e-05	0.770385812490841	0.206085944467294	0.000473700913904161	1.90225563909774	0.000750890783443187	0.000198037482829737	0.691582702050433	0.337461015339799	0.000473700913904161	untreated	doxo
16	ABCC1	no	8.01903007980356	0.00143879206538627	0.000102421698518429	5.60058015154196	0.902392421548609	0.00151343469730844	8.12287334593572	0.00166285647736834	0.000212643274053194	4.70350267526841	1.38353629962364	0.00151343469730844	untreated	doxo
17	ABCC10	no	0.700488997555012	0.00236061469160214	0.0006173332904216	0.317141736229788	0.154109797138861	0.00181271384447469	0.710526315789474	0.00166024967080505	0.000507471314424181	0.447846018771093	0.23516242406835	0.00181271384447469	untreated	doxo
18	ABCC3	no	2.40590405904059	0.000313617453802648	2.86078075956539e-05	2.45712955241431	0.433729373007	0.000872070396362479	2.96421845574388	0.000352060974374967	2.47127552778253e-05	2.5069957128914	0.302295477134903	0.000872070396362479	untreated	doxo
19	ABCC4	no	7.40553846153846	0.00109615400392782	6.59159335750612e-05	5.46230406564302	0.728683978839147	0.00130519625548547	6.79773156899811	0.00140262534334923	0.000192306101018472	4.10079109139771	1.29214264135642	0.00130519625548547	untreated	doxo
20	ABCC5	no	1.64950980392157	0.00172655495712509	0.000198753088953086	0.799406802809405	0.188395544679744	0.00151702633158755	1.69548872180451	0.00129475740760422	0.000265809695518355	1.17156854584278	0.477968173119267	0.00151702633158755	untreated	doxo
21	ABCD3	no	5.81276856967465	0.000762197580778168	0.000119011918989258	9.36170832957475	3.12776870073468	0.00110297284136306	5.02452830188679	0.00152321818859247	0.00043641612904217	3.02461618671162	2.00236252996226	0.00110297284136306	untreated	doxo
22	ABCE1	no	20.419176398279	0.000723164044472747	5.47901385451716e-05	45.7559173107059	6.54789363513546	0.00133539746148086	15.875	0.000950447339063122	0.000191971723929362	26.426149278947	10.8261811036671	0.00133539746148086	untreated	doxo
23	ABCF2	no	8.48985863552551	0.000490734045302043	5.70776240192311e-05	15.5211984389377	3.76160303689449	0.000782351481535226	6.39661654135338	0.000998748798851872	0.000223738294339783	3.9806881893951	2.08613573340086	0.000782351481535226	untreated	doxo
24	ABCG2	no	0.123471882640587	0.000415570415648619	0.000111560298079236	0.214619269898352	0.0893243311261498	0.00139773515643651	0.140977443609023	0.000273860775345486	9.0211703358517e-05	0.36961674223128	0.19114026250102	0.00139773515643651	untreated	doxo
25	ABHD10	no	12.0732307692308	0.0013029292679229	0.000115604925722818	19.5413440675213	3.56856722330507	0.00212479409577889	10.2897727272727	0.00268062009000667	0.000330515744101647	5.41962974689311	1.55581333260801	0.00212479409577889	untreated	doxo
26	ABHD11	no	2.53742331288343	0.00278745200021671	0.000329888045938261	0.733472889226647	0.186583998983086	0.00143055374323647	3.24436090225564	0.00141620313410113	0.00038913491609761	2.49709794157214	1.50261355711828	0.00143055374323647	untreated	doxo
27	ABHD12	no	3.05589680589681	0.000433461533775409	8.68922450682016e-05	1.3423750734233	0.615100472828254	0.000307512017186101	2.99435028248588	0.000581351709330716	8.89280298349232e-05	0.862254539617643	0.249839441174968	0.000307512017186101	untreated	doxo
28	ABHD14B	no	2.29797670141018	8.65934326221187e-05	9.28924806003363e-06	0.490792563273219	0.0861212657343965	3.61502517895245e-05	2.73584905660377	0.000105595384532621	1.57852299962027e-05	0.479430506893167	0.112376612051286	3.61502517895245e-05	untreated	doxo
29	ABHD17A	no	4.16492949110975	0.00036777595755238	0.000110978306885038	17.2826520179658	9.7713675986624	0.000954029228350537	3.64595103578154	0.00256688179312609	0.000745557618264633	0.94154837134864	0.594943232881744	0.000954029228350537	untreated	doxo
30	ABHD17B	no	2.00860479409957	0.0131831824002678	0.00151916605516256	1.04492959224968	0.263518765653804	0.0116339354235819	2.16353383458647	0.00477626720254113	0.00194009268461944	4.66845286210221	3.42249322445559	0.0116339354235819	untreated	doxo
31	ABHD17C	no	2.56591048436542	0.00429920196972858	0.00101310928852842	1.98995249648702	1.03946229018008	0.00436974992259392	2.71939736346516	0.00501408094665967	0.00105133205990867	1.50745177166884	0.675016182661369	0.00436974992259392	untreated	doxo
32	ABHD3	no	5.55064456721915	0.000595438945669224	3.03247394247998e-05	2.9626315661288	0.318623300706135	0.000603770214794497	6.33459357277883	0.000635238550949984	6.24321662030585e-05	3.35319801477321	0.722711438682235	0.000603770214794497	untreated	doxo
33	ABHD8	no	0.728720146968769	0.00187264754445837	0.000241703350176384	0.472251165605543	0.107463428440053	0.00227686005300527	0.736742424242424	0.00301693441381166	0.000938441754135398	0.332381411549154	0.178338098188372	0.00227686005300527	untreated	doxo
34	ABI2	no	6.2890528905289	0.00115828221208846	0.000135960561097109	11.0862679951659	2.69519919292121	0.00200574511623863	6.80718336483932	0.00151699878191117	0.000342711376951329	9.42838363094854	4.54475658704582	0.00200574511623863	untreated	doxo
35	ABL1	no	7.20332717190388	0.00339748971504478	0.000244733546579722	7.04463334484044	1.10608346584977	0.00447873479526942	7.28355387523629	0.0039338514679502	0.000453179689411102	5.45612689513949	1.39835557463627	0.00447873479526942	untreated	doxo
36	ABL2	no	5.72413793103448	0.00760427570964604	0.000560930320102868	3.85604049577964	0.639245572600685	0.00825091886951532	5.74242424242424	0.00832252511225887	0.0010890213284831	3.69131987989931	1.08243086660726	0.00825091886951532	untreated	doxo
37	ABLIM1	no	6.86469864698647	0.000897745406424593	0.000107009606626814	4.81493969433884	1.20894483149787	0.00142153156844621	7.7566037735849	0.00136779866358943	0.000102667483183088	2.83776102910485	0.397346878548819	0.00142153156844621	untreated	doxo
38	ABLIM2	no	0.474327628361858	0.00159524188061473	0.000304728729834636	0.424497186372484	0.140567512609298	0.00262904971699374	0.712406015037594	0.00151566490377229	0.000507122856746644	0.740977832202043	0.428133363844934	0.00262904971699374	untreated	doxo
39	ABLIM3	no	0.614110429447853	0.00106160225560016	0.00018389246144963	0.632860725138957	0.198281378572487	0.00199986897212596	1.03947368421053	0.00114305629516882	0.000138594569189989	0.954920708766494	0.196513651005451	0.00199986897212596	untreated	doxo
40	ABR	no	2.25766871165644	0.000768461090562301	0.000107982314408664	2.07512226604919	0.627552199296406	0.00106687132655636	2.53470919324578	0.00112388408295336	0.000108655321158547	1.26908827366793	0.21696653943992	0.00106687132655636	untreated	doxo
41	ABT1	no	3.99570552147239	0.00426029628002864	0.000770564804132124	5.17350550877501	2.02655162079962	0.0055788342490928	3.7406015037594	0.00728211428721347	0.00244618181980038	2.40061571736249	1.72321397515594	0.0055788342490928	untreated	doxo
42	ACAA1	no	2.0337216431637	0.000504419601460693	0.000183040449614866	0.440132010356412	0.281767234881824	0.000180555755396031	2.27579737335835	0.00120308452083563	0.00042790944428103	0.195524531127127	0.112890283217616	0.000180555755396031	untreated	doxo
43	ACAA2	no	0.723716381418093	0.000234612409272313	5.22857447118832e-05	0.135649387097126	0.0467551734127553	8.58113183672673e-05	0.932330827067669	0.000174071872284067	4.48388505167358e-05	0.23548826693045	0.0947092380696534	8.58113183672673e-05	untreated	doxo
44	ACACA	no	18.388786198398	0.00153285574210579	7.65729323514658e-05	11.1386888624742	1.25718566907292	0.00149281556741659	20.1361058601134	0.00177770298478521	0.000156078048941972	10.1929629037811	2.06634139337979	0.00149281556741659	untreated	doxo
45	ACADSB	no	1.51838235294118	0.000263571652442939	3.28952800686598e-05	0.558304024940199	0.124447595940223	0.000277261235937122	1.27924528301887	0.000275626241689978	4.63220449541659e-05	0.44329196630259	0.117954197636021	0.000277261235937122	untreated	doxo
46	ACADVL	no	3.87860208461067	0.000423143023713256	8.70518383873778e-05	1.39967416899771	0.668559674795638	0.000244574259690703	4.3811320754717	0.000431241433237967	0.000109874470865381	1.5466208183064	0.839947409822597	0.000244574259690703	untreated	doxo
47	ACAP2	no	6.21955719557196	0.00267587703715921	0.000275050241830773	5.50344810022297	1.26853221440628	0.0030633330027769	6.42075471698113	0.00402476201335296	0.000506578374808672	2.97860552480254	0.858086906629293	0.0030633330027769	untreated	doxo
48	ACAT2	no	3.53374233128834	0.00091353067085218	0.000153371597413908	2.341058523471	0.908279968520956	0.00083957552043719	5.5811320754717	0.000949547678209574	0.000109914868028389	2.82115685802375	0.726994885022273	0.00083957552043719	untreated	doxo
49	ACBD3	no	4.96319018404908	0.00458145473592233	0.000605980045932784	5.29253709075494	1.5496520310061	0.00550632019824436	5.04135338345865	0.00989105308508785	0.00196451747382351	1.91259521837509	0.876059043793383	0.00550632019824436	untreated	doxo
50	ACBD5	no	2.47581139007961	0.00168484483004434	0.000492883382288667	2.01838560531381	1.29337076302825	0.00157858647373732	2.14473684210526	0.00140024582982254	0.000365796169509086	1.58175522420491	0.855003809315351	0.00157858647373732	untreated	doxo
51	ACBD6	no	11.0645756457565	0.00200059991403265	0.000190113856831636	10.4489581573475	2.19637378385635	0.00216764622560056	10.6691729323308	0.0038034094849359	0.000597353710035904	4.15424778353012	1.56357692505843	0.00216764622560056	untreated	doxo
52	ACIN1	no	11.2510742786986	0.00120045184379499	0.000135871865615614	21.8769061342089	5.04032543687078	0.00208606124525712	8.74716981132076	0.00245876421460273	0.000399310367115119	5.81927944610694	2.19232105014148	0.00208606124525712	untreated	doxo
53	ACLY	no	6.06153846153846	0.000522567588239081	7.24961203165553e-05	10.6320103550057	3.09695364815267	0.000847584133633256	6.37924528301887	0.00133940280324584	0.0002638235948091	2.72220777695819	1.25464761132551	0.000847584133633256	untreated	doxo
54	ACN9	no	5.21696373693915	0.0012644042131487	0.000226395961420271	5.98485435565425	2.38677677074007	0.00140250627643485	4.79549718574109	0.00194703762346627	0.000526255471831	2.5999884340124	1.58925050093489	0.00140250627643485	untreated	doxo
55	ACOT11	no	0.988963825873697	0.00137392707504797	0.000478172170257241	1.14975809337834	0.752583806055618	0.0023324115225071	1.58679245283019	0.00211238935994109	0.000327601878224059	0.9765099466183	0.285412595129012	0.0023324115225071	untreated	doxo
56	ACOT13	no	3.26535626535627	0.000885302267143069	0.000295273746547413	6.47171560899425	4.40047700152271	0.00133460067098565	3.69230769230769	0.00204421648364225	0.000438098296527208	1.57679081807984	0.7593198065971	0.00133460067098565	untreated	doxo
57	ACOX1	no	2.00611246943765	0.00129415919954349	0.000163178005755877	0.751743062871006	0.187449423987981	0.00133257395704643	2.17547169811321	0.00206328067179802	0.000497954841682871	0.539466160665795	0.236923801967177	0.00133257395704643	untreated	doxo
58	ACOX3	no	0.974327628361858	0.00186130138754944	0.000703822335261469	0.587274706474134	0.413393547437536	0.00164231907427987	0.943502824858757	0.00213679824302898	0.000748669352485288	0.44937934052193	0.282741039515573	0.00164231907427987	untreated	doxo
59	ACOXL	no	1.78194103194103	0.000477477050001186	3.47866449759011e-05	2.27734181327996	0.3274648687641	0.00114077303880806	2.53396226415094	0.000506938623052058	5.40047673177984e-05	3.13448406374566	0.661462064715304	0.00114077303880806	untreated	doxo
60	ACP6	no	0.592660550458716	0.00219147568736065	0.000479468547651171	0.342707429334725	0.134217378377435	0.00225552956237316	0.876172607879925	0.00123531436161048	0.000328895638137763	0.92349088544244	0.436700805722071	0.00225552956237316	untreated	doxo
61	ACSBG1	no	0.0675260896255371	0.00010405622597524	2.81514778074494e-05	0.383017570720846	0.159874603692787	0.00116502693812459	0.110902255639098	5.07878926526071e-05	1.19208527302489e-05	1.29741048524813	0.525962430762608	0.00116502693812459	untreated	doxo
62	ACSF2	no	0.735906862745098	0.000510190698421345	0.000130003894841416	0.690508960463817	0.304430149521792	0.00127943687347476	0.930188679245283	0.00116753245221247	0.000380194657287697	0.386452197761548	0.209031536042622	0.00127943687347476	untreated	doxo
63	ACSL1	no	0.561274509803921	0.00088100246015231	0.00017135584767398	0.326174227593977	0.109183550747711	0.000948331571297359	0.508506616257089	0.000945977723053872	0.000340759695529269	0.2871905563532	0.168691197712504	0.000948331571297359	untreated	doxo
64	ACSL3	no	8.98341523341523	0.00168966745717145	0.000158669460677219	8.98534995536297	1.84148497718812	0.00204282107973513	9.77693761814744	0.00350801237060205	0.000326318157760313	3.2091543542286	0.661406815063148	0.00204282107973513	untreated	doxo
65	ACSL4	no	5.33784615384615	0.000985510856836965	0.000110831946772598	4.30438357041568	1.09378124621454	0.00106084066112098	4.93181818181818	0.00108461527611294	0.000124941023483269	2.74826411536533	0.694214342515932	0.00106084066112098	untreated	doxo
66	ACTA2	no	0.112400733048259	0.000220114126822764	5.48877412792691e-05	0.439913897194078	0.168424416585477	0.00167686439381017	0.219924812030075	0.000249314204644632	6.79419589939339e-05	0.768772816540162	0.32905274328548	0.00167686439381017	untreated	doxo
67	ACTB	no	195.874151758174	0.00950711069255667	0.00109121697535986	0.603230333823871	0.174066512876547	0.000601969280983011	160.236742424242	0.000576566896929917	6.8357759419851e-05	136.693760686752	32.1165392155179	0.000601969280983011	untreated	doxo
68	ACTG1	no	300.443259710587	0.00930000650016222	0.000895218591356202	0.514643566657848	0.0644537291126473	0.000849332349223453	264.321353065539	0.00980299297457195	0.000484930504994348	0.55929385294548	0.100774163109726	0.000849332349223453	untreated	doxo
69	ACTN1	no	8.84355828220859	0.000823103863584239	0.00010149690166115	10.3130941874656	2.75241130100595	0.00100661275868338	7.85795454545454	0.00118703642611291	0.000248381694439632	5.74862042912687	2.76407223654799	0.00100661275868338	untreated	doxo
70	ACTN4	no	23.547134935305	0.000273754887420972	1.75622430154375e-05	26.559947353736	3.49854863321762	0.000356504831295951	20.9318181818182	0.000494654496849777	5.7421030349364e-05	11.4064699715239	3.07916355719945	0.000356504831295951	untreated	doxo
71	ACTR1A	no	2.2799511002445	0.00197271973951179	0.000336503763936616	0.543640439176446	0.186694614268704	0.00123894695765679	2.34398496240602	0.00108779150310532	0.000344721442334018	1.13178672914983	0.677284846779661	0.00123894695765679	untreated	doxo
72	ACTR1B	no	0.766646304215028	0.000640014419893361	0.000135731900661662	0.258646076452525	0.0930734024562288	0.000402459074152393	0.902255639097744	0.00140360091487225	0.000577016025921188	0.150890356384105	0.0991032406827315	0.000402459074152393	untreated	doxo
73	ACTR2	no	11.4938499384994	0.000349610463448021	2.8555857321838e-05	12.2793041563114	2.18187799390982	0.000412565437355237	11.3062381852552	0.000424739393759971	8.32933613992756e-05	10.6467734337458	4.65865964702121	0.000412565437355237	untreated	doxo
74	ACTR3	no	13.2678132678133	0.00028269352875584	3.46721996824036e-05	29.4612759844793	7.14443652814882	0.000513631512923465	12.7984934086629	0.000833597047296882	0.000161386317758285	6.00331467307419	2.78474119506699	0.000513631512923465	untreated	doxo
75	ACTR3B	no	2.8458230958231	0.000711429081103806	0.000139305739118	4.41538528802043	1.77530157569404	0.00125934776382757	2.94726930320151	0.00155178884145957	0.000256944870241938	1.38462026263188	0.473867447667873	0.00125934776382757	untreated	doxo
76	ACTR3C	no	0.232558139534884	0.000235722962059507	6.03177011344237e-05	0.457922585806608	0.183227304050254	0.00088297835346699	0.294559099437148	0.000368388456594781	9.35851207597842e-05	0.365542499438472	0.146476842941431	0.00088297835346699	untreated	doxo
77	ACVR1	no	1.87369711833231	0.00323953188198133	0.00040756879538313	1.2635797994498	0.342600663247157	0.00370438692369114	2.1484962406015	0.00324274095551381	0.000350246568355925	1.32626048657883	0.264059559167234	0.00370438692369114	untreated	doxo
78	ACVR1C	no	0.0891875381795968	0.000136077133540233	3.17385899108084e-05	0.481005090647654	0.17479176282992	0.00144206699883762	0.183864915572233	0.000172798193827487	4.04607061251882e-05	0.784456674030433	0.296484809782885	0.00144206699883762	untreated	doxo
79	ACVR2A	no	1.15540540540541	0.00449792271582902	0.000997715396797226	1.16912386529798	0.51771880774817	0.00710648104462509	1.25047080979284	0.00249348725141807	0.000937687689213566	2.54913013159113	1.6765415243258	0.00710648104462509	untreated	doxo
80	ACYP1	no	5.53439803439804	0.000500180211193691	9.48427640810238e-05	17.2743969545704	6.48570084222498	0.00109130025416843	5.30434782608696	0.000976208844746219	0.000259796058835286	5.60065301293661	3.27622661058608	0.00109130025416843	untreated	doxo
81	ACYP2	no	3.56572481572482	0.000646705167500698	4.95160260312372e-05	3.57481820465918	0.579760258263541	0.00103477668901679	3.97358490566038	0.000728683489451249	6.2321123863404e-05	3.0469094181351	0.520557619548297	0.00103477668901679	untreated	doxo
82	ADA	no	1.29656862745098	0.000872417480563114	0.000214924191114659	0.345072111912182	0.158440812684552	0.000407793050093397	1.36911487758945	0.000843940828857027	0.000191310776965849	0.359476375365114	0.135711295581743	0.000407793050093397	untreated	doxo
83	ADAM10	no	4.48157248157248	0.00227515339102469	0.000195085346209282	2.05611548794114	0.411879818503716	0.00180946377292636	5.41098484848485	0.00271573934339888	0.000442504971460147	2.25851466528898	0.84171031959296	0.00180946377292636	untreated	doxo
84	ADAM17	no	3.31000613873542	0.00129936118778506	0.000189016659279523	2.1634007596472	0.720640847919537	0.00122500633129879	3.79773156899811	0.00185365633900056	0.000300652690318731	1.48663393135745	0.527131859375825	0.00122500633129879	untreated	doxo
85	ADAM19	no	2.63960639606396	0.000180127950076929	1.02992533970676e-05	4.5679153562678	0.508642859775166	0.000568779743489717	4.20188679245283	0.000246611522198126	1.50055500524323e-05	5.00930542882785	0.565910473951063	0.000568779743489717	untreated	doxo
86	ADAM22	no	2.6859250153657	0.000951911416439858	0.00011349449328314	3.14290439626761	0.787319203752395	0.00157384571309845	2.83962264150943	0.00124629561857952	0.000251253305029731	2.28508656547158	0.979465627402378	0.00157384571309845	untreated	doxo
87	ADAM32	no	0.798035604665439	0.000687770434584938	0.00013207077267631	1.39368427839944	0.495089029287422	0.00204365125316333	1.02075471698113	0.000621855353923879	0.000110425001136	1.85757897595669	0.595872508859497	0.00204365125316333	untreated	doxo
88	ADAMTS10	no	0.156574923547401	0.000414410654966186	0.000101048415300787	0.30810502166709	0.117559009940787	0.00156696308170154	0.24812030075188	0.000330663271371987	8.74205815895735e-05	0.613329613661207	0.257099618065196	0.00156696308170154	untreated	doxo
89	ADAMTS14	no	1.35749385749386	0.000799098914085571	6.33596616605242e-05	1.48026618583713	0.225451651589317	0.00164459975838091	2.44716981132076	0.000818233180876439	8.06469204065299e-05	2.65256792456498	0.506129235983126	0.00164459975838091	untreated	doxo
90	ADAMTS16	no	0.408476658476658	0.000651357263744177	0.000172948508460518	1.41529088838965	0.610708435713497	0.00401887123396166	0.396616541353383	0.000983814103516884	0.000345137797100117	0.914685591394634	0.50848169146384	0.00401887123396166	untreated	doxo
91	ADAMTS17	no	1.72833435771358	0.00216850434791261	0.000150624789628725	2.28221344377896	0.308735945814528	0.00533126229354617	2.27462121212121	0.00254832714151939	0.000253379368932176	2.60674805882077	0.498318493696123	0.00533126229354617	untreated	doxo
92	ADAMTS2	no	0.168195718654434	8.69733988706593e-05	1.57252934258604e-05	0.327087467000299	0.0927460407150464	0.000333372796983505	0.24765478424015	9.49867536813857e-05	2.13620315101785e-05	0.440070799796517	0.156975113558567	0.000333372796983505	untreated	doxo
93	ADAMTS6	no	0.606246172688304	0.00042249771154289	4.06902029413603e-05	2.18742364878399	0.36277172833102	0.00291602983546807	0.717514124293785	0.000501416479780891	7.21826293083063e-05	2.20713674989783	0.547033405770323	0.00291602983546807	untreated	doxo
94	ADAMTS7	no	0.244485294117647	0.000343992811312168	7.87633220796666e-05	0.280745775358737	0.101874593309762	0.000757308301594491	0.427767354596623	0.000730198193587887	0.000241975446243718	0.239449472377438	0.12751461292049	0.000757308301594491	untreated	doxo
95	ADAP1	no	0.541564792176039	0.0012554829792325	0.000312551966027477	0.239988955606182	0.102349647562806	0.00100598113130712	0.572232645403377	0.000829883912067003	0.000219886788479723	0.376814678333297	0.163869419703321	0.00100598113130712	untreated	doxo
96	ADAR	no	6.42014742014742	0.00137717408980322	0.000234149801423884	11.3002019278613	4.04464561146718	0.00204299106412497	9.57924528301887	0.00252934502284098	0.000419586042343929	5.72302177162277	2.19612836372287	0.00204299106412497	untreated	doxo
97	ADARB1	no	2.4601226993865	0.00231008808112598	0.000239366984497794	1.46222055999091	0.33541252393152	0.002392993806945	2.33143939393939	0.00204767777721449	0.000381718702116736	1.66060333146558	0.646766510376302	0.002392993806945	untreated	doxo
98	ADAT1	no	1.38936430317848	0.00356757656531811	0.000853765577872975	0.637271180520097	0.318698958657698	0.00258873504108552	1.39774859287054	0.00441033730885521	0.00167784088986572	0.576492398518182	0.412870244060729	0.00258873504108552	untreated	doxo
99	ADAT2	no	2.63680981595092	0.000652594151803521	0.00027396938130615	16.4377783321215	11.5932914921724	0.00296382166485501	2.43527204502814	0.00432397290422195	0.00101402051676493	1.07199106364592	0.525604145751684	0.00296382166485501	untreated	doxo
100	ADCK1	no	0.623774509803922	0.000840725902849485	0.000150820983242345	0.582506809671232	0.188557487778189	0.00143733256464354	0.715094339622642	0.000606094769450907	0.00022982875055592	1.01797271922621	0.646263590738891	0.00143733256464354	untreated	doxo
101	ADCK3	no	1.38997555012225	0.00142014713077386	0.00038419351032983	0.833165931091332	0.472658048808064	0.00129731621482648	1.76691729323308	0.00198311300835035	0.000430231897300776	0.674896550275135	0.282899251508901	0.00129731621482648	untreated	doxo
102	ADCK4	no	0.951100244498778	0.00192580985504838	0.000557779739472415	0.571344794499587	0.320408319751121	0.00184454531599918	1.06967984934087	0.00233390635716357	0.000614012307815524	0.496115995697541	0.235144001537775	0.00184454531599918	untreated	doxo
103	ADCK5	no	0.587767584097859	0.00105102802295806	0.000377683325120085	0.0904403762572339	0.0522348849155043	0.000442062695801488	0.740601503759399	0.00111968168897609	0.000527489596401388	0.10978737736579	0.0820404661117761	0.000442062695801488	untreated	doxo
104	ADCY3	no	4.6977886977887	0.00077746107336377	6.71333341245078e-05	2.60701113353926	0.52148264074123	0.00074626782210175	4.44632768361582	0.000775467347052334	0.000174280494091516	2.94573134530479	1.49443135302286	0.00074626782210175	untreated	doxo
105	ADCY7	no	1.11206368646663	0.00123813125370459	0.000341048106539681	0.811432347177084	0.442839712341256	0.00143438540467421	1.08662900188324	0.00134606167980843	0.000299941086315503	0.651140100555575	0.261360684586644	0.00143438540467421	untreated	doxo
106	ADCY9	no	1.81873851806491	0.00165600586568717	0.000138563563257337	1.83276077063249	0.310642799308417	0.00306149240629406	2.12830188679245	0.00169212724149016	0.00024410758134102	2.22673334501796	0.647986172825024	0.00306149240629406	untreated	doxo
107	ADD1	no	4.18461538461539	0.000449016899979599	9.37204192417926e-05	6.36521297080655	2.84257945073453	0.000610996421042809	4.35094339622642	0.000925315946339226	0.000324581606770088	2.04997121719619	1.46330551256796	0.000610996421042809	untreated	doxo
108	ADH5	no	12.4610668301655	7.5633694599984e-05	1.02334729286504e-05	88.7503330404968	20.7482327214727	0.000310092328322618	10.5075471698113	8.8942153948451e-05	3.00847319503644e-05	75.8997842428234	45.9128473901424	0.000310092328322618	untreated	doxo
109	ADHFE1	no	0.208562691131498	0.000796057489656996	0.000209224433657541	0.319084122110571	0.133479254533368	0.00227881465585769	0.204502814258912	0.000537107428573669	0.000192032154751338	0.462621389834086	0.25664075107173	0.00227881465585769	untreated	doxo
110	ADIPOR1	no	5.12316176470588	6.29031106927589e-05	1.31073468425458e-05	3.61190880813247	1.78638413229041	5.07067009130665e-05	4.3655303030303	0.000238371378524839	3.87621632026216e-05	0.483781553112244	0.126898981727913	5.07067009130665e-05	untreated	doxo
111	ADK	no	22.3472906403941	2.43742884105336e-05	1.29342606322129e-06	18.4520364685002	2.12129490832024	2.68733633464304e-05	21.8125	5.18957261192311e-05	2.85418031166483e-06	5.7624567937423	0.547693863840125	2.68733633464304e-05	untreated	doxo
112	ADM	no	1.88806888068881	0.0114887522392951	0.00066090487807218	2.78844720364624	0.306726734332717	0.0316610188462405	1.79245283018868	0.0107777834952398	0.0008480712451405	2.77252597241101	0.39470672583173	0.0316610188462405	untreated	doxo
113	ADNP	no	7.56660527931246	0.00551547908704654	0.000833912464288536	13.2058822362581	4.20223257619214	0.00818428206673119	8.10734463276836	0.0127859803045507	0.00218855421596342	3.89656508500722	1.57889832790461	0.00818428206673119	untreated	doxo
114	ADNP2	no	5.08828939301042	0.00469373631166235	0.000615386947126002	7.13171410094624	1.99446663541818	0.00706016107024404	4.75187969924812	0.00805711659288832	0.00188248354129858	3.30556443185922	1.73953701453078	0.00706016107024404	untreated	doxo
115	ADORA1	no	0.10445937690898	0.000731958314225873	0.000297587093220664	0.30381728972058	0.183601057093598	0.00395658956201491	0.131332082551595	0.00096248070626575	0.000468921131411117	0.300888485697676	0.223079755059072	0.00395658956201491	untreated	doxo
116	ADORA2B	no	5.16492949110975	0.00537835525022035	0.000552865658279224	3.51742567299951	0.829633586160017	0.00514850973435349	4.3	0.00714785582140127	0.000929262786041273	1.831774542517	0.520165974894095	0.00514850973435349	untreated	doxo
117	ADPRHL1	no	0.561811505507956	0.000619313434075372	0.000249294848839355	0.5621317065804	0.38380837828739	0.000997898339438338	0.574108818011257	0.000890752676171599	0.000233980921913068	0.350550056378259	0.151081827237795	0.000997898339438338	untreated	doxo
118	ADPRHL2	no	3.20391916717697	0.00438681021014412	0.000900236016952293	2.5629402301529	1.18737258355248	0.00415537592134992	3.04135338345865	0.00693306193097771	0.00241498650561594	1.46655535106975	1.08170606163925	0.00415537592134992	untreated	doxo
119	ADRA2C	no	1.52912323727774	0.0027438990855413	0.000438424004017007	0.444086825496874	0.142331604640857	0.00141236143872006	1.38825757575758	0.0033896759717437	0.00119114046673586	0.378570685032017	0.246678424227857	0.00141236143872006	untreated	doxo
120	ADRBK2	no	2.42830882352941	0.00228135483581627	0.000296863807232129	1.71477768245747	0.493548704709713	0.00265547819380086	2.69043151969981	0.00212066385339167	0.000365907818641996	2.08673400451892	0.772108819186242	0.00265547819380086	untreated	doxo
121	ADRM1	no	21.4646153846154	0.00113567228008399	0.000106380077801319	56.6131601293223	9.92760598193018	0.00249864894369531	17	0.00139099474882705	0.000258475415076823	43.1157722304049	15.474007959096	0.00249864894369531	untreated	doxo
122	ADSS	no	7.14434889434889	0.00089313731947514	0.000125980929558023	13.0877608431628	3.87694072903832	0.00137045525198183	6.88846880907372	0.00208108538751185	0.000518000873042453	3.83221515479775	2.24594511492546	0.00137045525198183	untreated	doxo
123	AFAP1	no	1.96200980392157	0.00282468347494095	0.000297564540747448	1.39183194855879	0.312765198380623	0.00355419519588983	2.13962264150943	0.00240679053162036	0.00047207329022606	1.9440355456649	0.780075955784324	0.00355419519588983	untreated	doxo
124	AFAP1L1	no	0.231804281345566	0.000175460319831078	2.88699775375656e-05	0.362468480795119	0.0944373433273162	0.000537277398171229	0.262664165103189	0.000133885533706533	3.40239368144117e-05	0.543056039049832	0.21899968584143	0.000537277398171229	untreated	doxo
125	AFF1	no	4.99448529411765	0.0059555634873027	0.000384667597868226	3.26861001646993	0.468507783825716	0.00687704855830817	6.27977315689981	0.00478235070596523	0.00062308074253791	6.52455382259796	1.82451021364241	0.00687704855830817	untreated	doxo
126	AFF4	no	4.32515337423313	0.00353450744396998	0.000383728620785814	2.65027399717402	0.660917158292186	0.00329678236249944	4.98116760828625	0.00473097038402561	0.000454976558399557	1.90541384043638	0.363347490473447	0.00329678236249944	untreated	doxo
127	AFG3L2	no	8.66051660516605	0.000715783281017348	0.000104078813217109	37.0426661782455	10.1412462441077	0.00201607716936705	7.17325800376648	0.00146696537623797	0.000309257325089166	10.8426606293532	4.86663845938006	0.00201607716936705	untreated	doxo
128	AFMID	no	4.14883148831488	0.000866702730373584	0.000114372389549383	2.884761054274	0.795829377041768	0.00139271612315278	3.80566037735849	0.00132732039776754	0.000265310869178673	1.56844604497387	0.63232456140927	0.00139271612315278	untreated	doxo
129	AFTPH	no	2.88228080931944	0.00225281991392956	0.000536309124777935	5.27679105069019	2.51924843043573	0.00430956941512298	2.98301886792453	0.00371669567196877	0.00116161038336046	2.75944759766449	1.8049235014861	0.00430956941512298	untreated	doxo
130	AGA	no	0.301285976729945	0.00151465864580733	0.000574017339510367	0.130333902213833	0.0804914197693972	0.00114160339813891	0.393996247654784	0.00171994240032955	0.00077939399117104	0.159625933543088	0.114389810039029	0.00114160339813891	untreated	doxo
131	AGAP1	no	23.5686153846154	0.00301671013871493	0.000158875849787238	19.1733002524096	2.22013191688842	0.0033648730554834	23.6521739130435	0.00436979688749565	0.000425547664848968	12.3691521619384	2.75928964134106	0.0033648730554834	untreated	doxo
132	AGAP3	no	3.68796068796069	0.00354873687671857	0.000566614076347945	2.57213825406324	0.942116734942242	0.00324277129409535	3.30263157894737	0.00380977623454521	0.000951195786648837	2.00322660505355	1.10009894603125	0.00324277129409535	untreated	doxo
133	AGBL3	no	0.335168195718654	0.00154265095773574	0.000379450544215178	0.495802124005911	0.203442622406784	0.00413206105787139	0.431519699812383	0.00121100237364057	0.00032111784554056	0.805684018740561	0.349497493734269	0.00413206105787139	untreated	doxo
134	AGFG1	no	4.88813767670559	0.00370508254449609	0.000546763195479232	3.37638503659188	1.15126595883084	0.00327133734915601	4.84310018903592	0.00478370970263953	0.000932747062089318	2.28263980665541	1.03552742199478	0.00327133734915601	untreated	doxo
135	AGK	no	2.81572481572482	0.000727153705990765	0.00010889062903795	2.06142711982503	0.692113189986167	0.000793060884107705	2.67105263157895	0.000872438260184545	0.000142217726514578	1.38252322451571	0.462644337726236	0.000793060884107705	untreated	doxo
136	AGL	no	2.96623695518723	0.000968094845735517	0.00017530367785558	3.55467342518878	1.37665434484724	0.00137393907481266	3.02443609022556	0.0022675637597068	0.000446244896733165	1.11164057543563	0.462334667568919	0.00137393907481266	untreated	doxo
137	AGO1	no	1.94604537093807	0.00126927086233168	0.000306763178112778	1.49147342839484	0.791138781753973	0.0013304125937614	1.98496240601504	0.00179727702994604	0.000378630033537106	0.873995903977204	0.369393859819045	0.0013304125937614	untreated	doxo
138	AGO2	no	9.54059040590406	0.00135446056787041	0.000162272583879946	13.8603078001063	3.20006646229958	0.00349657892096889	9.13207547169812	0.00377441025117123	0.000378920353007069	3.1760886294975	0.673755857418084	0.00349657892096889	untreated	doxo
139	AGO3	no	7.20369230769231	0.00345257185053666	0.000285782491052982	4.09407942834096	0.791615615253678	0.00293735949455531	7.21550094517959	0.00373470834791584	0.000673558332248017	4.08997513846109	1.71441217333799	0.00293735949455531	untreated	doxo
140	AGO4	no	0.612369871402327	0.000410467410952418	6.98124628432404e-05	1.32640094435757	0.402095164265839	0.00161691056589911	0.969811320754717	0.000754309730196056	0.000123292295750225	1.1212468607026	0.326683589265095	0.00161691056589911	untreated	doxo
141	AGPAT2	no	6.15398773006135	0.000801745381453586	0.000134161377766345	8.3415679837961	3.02692950646908	0.00102498634489293	5.65660377358491	0.00130363177661419	0.000364033306673553	3.5696999372045	2.26634794222345	0.00102498634489293	untreated	doxo
142	AGPAT3	no	3.65684468999386	0.000835688015239661	0.00010198577701642	2.35447769005228	0.657903417913142	0.000818374865035532	4.21280602636535	0.000583686389527774	0.000151058869467962	5.10702787781814	2.82236921361729	0.000818374865035532	untreated	doxo
143	AGPAT4	no	1.12760736196319	0.000912657809394682	4.49967351828835e-05	1.63030640578782	0.136873275666761	0.00260929505364142	1.42830188679245	0.00115919217739902	0.00010481086260915	1.66573300354185	0.260410209239659	0.00260929505364142	untreated	doxo
144	AGPAT5	no	11.1433846153846	0.00147061060099911	0.000127966051128596	13.3927176819013	2.47192933004182	0.00192249985037126	9.88257575757576	0.00377207151738549	0.000334199484802014	2.8060737844468	0.531508394975214	0.00192249985037126	untreated	doxo
145	AGPAT9	no	4.84123076923077	0.00200677936743877	0.000129156992858376	3.33367909102934	0.473485307957103	0.00245553706873868	2.6578449905482	0.000977200600653223	9.46549794411854e-05	3.6901287485123	0.702710362743201	0.00245553706873868	untreated	doxo
146	AGPS	no	6.26028238182934	0.0010343327533634	0.000129391351800507	9.41250534942778	2.54108146018494	0.00146469768879956	5.88846880907372	0.0010478636579875	0.000266657388864326	10.2050618613553	5.50432447615601	0.00146469768879956	untreated	doxo
147	AGRN	no	1.00366748166259	0.00122542199895926	0.000460378927052004	0.853757711490795	0.601611239157253	0.00151350475999809	1.01320754716981	0.00242717319058593	0.00062664462824198	0.36039992433306	0.16049703035682	0.00151350475999809	untreated	doxo
148	AGTPBP1	no	3.24585125998771	0.00164793049974044	0.000187086842235674	2.20191227234593	0.561830888521611	0.00177532532981287	3.64783427495292	0.00196321558277438	0.000306651029065283	1.99872634412791	0.68749994515711	0.00177532532981287	untreated	doxo
149	AHCTF1	no	9.17107692307692	0.00455373554271245	0.000312772088694183	6.73460123819958	1.0417119539505	0.00492605667978076	8.46780303030303	0.0043407469318084	0.000677930071284876	7.85217146799229	2.72421470861381	0.00492605667978076	untreated	doxo
150	AHCYL1	no	6.93738489871087	0.00036348191068233	6.41249920974135e-05	13.4211468933134	4.91873849680606	0.000586227947147458	7.35471698113208	0.00157682978945486	0.000274369547238074	1.67338476228589	0.672821197033758	0.000586227947147458	untreated	doxo
151	AHCYL2	no	4.21253071253071	0.000534371869215271	3.67885573605782e-05	3.40237241822192	0.514799988367706	0.00076010896401523	4.91902071563088	0.000582538303930812	3.96930219697288e-05	3.36521089080835	0.428171543071078	0.00076010896401523	untreated	doxo
152	AHI1	no	7.92699386503067	0.00100540242094704	8.37280910021218e-05	5.08159970797883	0.978137040650569	0.000913943573513531	8.17169811320755	0.000851797086422284	0.000122064669070737	6.09350321342728	1.97448715340915	0.000913943573513531	untreated	doxo
153	AHNAK2	no	0.48068669527897	0.00112869508377039	0.000156664839348881	0.641459231858144	0.153389379078389	0.0028483192082184	0.771698113207547	0.000790706230106986	0.000156687065704309	1.51946975791702	0.52144929408816	0.0028483192082184	untreated	doxo
154	AHR	no	1.38112745098039	0.00527059178651497	0.000979587126875611	0.863477473812008	0.339050725569323	0.00536326159380257	1.58301886792453	0.00537405132843803	0.00140041248761095	1.01027878472024	0.523366828324187	0.00536326159380257	untreated	doxo
155	AHRR	no	1.33722358722359	0.00235317679392489	0.00017343068891834	1.39359706918196	0.193019266995282	0.00464260397421708	0.822641509433962	0.00165186047796068	0.000222578299958096	1.2189844029889	0.282493901616095	0.00464260397421708	untreated	doxo
156	AHSA1	no	14.439039408867	0.0003445896497106	4.10476409282041e-05	76.5283592547908	16.2038539020161	0.0011566372437131	11.4651600753296	0.00135679894103195	0.000234070767174817	8.30307007565298	3.25067623512525	0.0011566372437131	untreated	doxo
157	AIF1L	no	1.29865361077111	0.000418768859333461	0.000113901494283239	0.500446269211549	0.251943740801448	0.000278623309182618	1.49624060150376	0.000620399290878054	0.000152524868968287	0.36483742688629	0.149607412153551	0.000278623309182618	untreated	doxo
158	AIFM2	no	2.47732843137255	0.00219486180331021	0.000482348485016998	1.15680514772861	0.585280753479504	0.00150029419756081	1.91337099811676	0.00343103671971583	0.00106960700045904	0.548844242115359	0.342571266288643	0.00150029419756081	untreated	doxo
159	AIG1	no	6.05156537753223	0.000422966336559712	4.21083122141355e-05	2.78316667907382	0.667107516702158	0.000314824886399641	7.06049149338374	0.000401698805665051	7.68159334198347e-05	3.74440006313796	1.69162779304374	0.000314824886399641	untreated	doxo
160	AIM1	no	0.701593137254902	0.00141324038553545	0.000178787448263532	0.603191720319379	0.136254032376571	0.00228315569168307	1.0945179584121	0.00152375955668677	0.000338547437507422	0.945189350320436	0.390488584785276	0.00228315569168307	untreated	doxo
161	AIMP1	no	10.1357493857494	0.000374712638430894	6.13229103169614e-05	72.5216770574539	20.9914799249679	0.00155492152324708	9.03018867924529	0.00112106895243696	0.000362657682904058	18.8559191254761	12.4785005005165	0.00155492152324708	untreated	doxo
162	AIMP2	no	5.32166973603438	0.00171344512518257	0.00032618605857064	13.2203886983843	5.07874606856222	0.0032701122915208	4.88721804511278	0.00475896734983371	0.00117851929366813	2.54986114871115	1.45032099753041	0.0032701122915208	untreated	doxo
163	AK1	no	3.29473039215686	0.000156132194899883	3.07767274963847e-05	3.38045639998632	1.46796901615997	0.000187901533873913	3.39056603773585	0.000446068474226716	5.68833566851817e-05	0.755922969061181	0.166920231748208	0.000187901533873913	untreated	doxo
164	AK2	no	7.55507692307692	0.000282778524743773	5.01333451523744e-05	17.1210904310754	6.18968735355532	0.00049552200487507	7.35984848484849	0.000391321062680558	0.00012739350758165	13.8337575207311	9.50047391218283	0.00049552200487507	untreated	doxo
165	AK3	no	4.78799019607843	0.000347957572683925	6.07156223395529e-05	3.38166434853407	1.36466424162768	0.000306730511564353	4.72368421052632	0.000631147401631795	0.000105476641711103	1.29809546959961	0.449597988449209	0.000306730511564353	untreated	doxo
166	AK4	no	4.13759213759214	0.00161346370690356	0.000188171812297748	3.14059805456044	0.829826448812013	0.00172061316567633	4.67296786389414	0.00282087620200705	0.000383346977128041	1.65861852552078	0.491796111326529	0.00172061316567633	untreated	doxo
167	AK7	no	0.142420537897311	0.000106189119748681	2.30888727724439e-05	0.212734725315293	0.0718546126094053	0.000313833762234404	0.281425891181989	0.000106995881313053	2.33673207442842e-05	0.41865786688304	0.144849613609701	0.000313833762234404	untreated	doxo
168	AK8	no	0.194121249234538	0.000673563649419217	0.000215138569949117	0.35826057521337	0.178548982367348	0.00229666142262571	0.246240601503759	0.000556931781913155	0.000146067934336118	0.53031393399843	0.221423504796741	0.00229666142262571	untreated	doxo
169	AK9	no	0.303975535168196	0.000229545769818512	4.00091156796457e-05	0.376248826011139	0.10496879119908	0.000550744411535534	0.457627118644068	0.000150144616976616	2.0877366806764e-05	0.852908644788081	0.195045960475425	0.000550744411535534	untreated	doxo
170	AKAP1	no	4.77102516881522	0.000942828038778455	0.000270998708025373	13.0084348490055	6.56564262033882	0.00366318783979337	4.14285714285714	0.00352108875316736	0.00134451631270165	2.19941098249484	1.63324110967667	0.00366318783979337	untreated	doxo
171	AKAP10	no	3.70386266094421	0.00643343452472268	0.00077023399077096	2.26658065451557	0.621911189884198	0.00592786374314188	4.14877589453861	0.00617991123244284	0.00107033385638102	2.69554418391661	1.0458832507969	0.00592786374314188	untreated	doxo
172	AKAP11	no	2.31169626454378	0.00280119062369981	0.000311517051782681	0.935008832893716	0.223529551127595	0.00202249882879667	2.46052631578947	0.00213932781866625	0.000367640227417376	1.3648047974188	0.481362832013504	0.00202249882879667	untreated	doxo
173	AKAP12	no	217.018685567011	0.00141900584848331	5.75626175319346e-05	324.096071036354	23.463137868249	0.00243797672919886	238.197452229299	0.00159773628003052	0.000192380989547442	351.620919175062	85.4028379100983	0.00243797672919886	untreated	doxo
174	AKAP13	no	9.60591133004926	0.00997284312045551	0.000682710550648592	5.81987365726545	0.916536884316087	0.00902349539775784	11.3100189035917	0.0109102443346698	0.00177649941013347	7.65019108662808	2.84135502247273	0.00902349539775784	untreated	doxo
175	AKAP6	no	0.495412844036697	0.000521824601558651	4.8413687012665e-05	1.70258313603461	0.271161039980604	0.00345901434435812	0.719924812030075	0.000440034037323957	0.000114701250502933	3.19821623041873	1.35577945072126	0.00345901434435812	untreated	doxo
176	AKAP7	no	0.94546568627451	0.000850211173730354	0.000227576848466329	1.06422892106155	0.551912900003188	0.00152018898168017	0.941398865784499	0.000762448072889345	0.000196113369476725	1.0809760839333	0.500480160505322	0.00152018898168017	untreated	doxo
177	AKAP8	no	2.93023255813954	0.0021768560764544	0.000701645649056978	7.15401536629419	4.48657326982084	0.00419412794909126	2.56954887218045	0.00536143941575702	0.00146989654242055	1.43783746153147	0.849315292511194	0.00419412794909126	untreated	doxo
178	AKAP8L	no	4.11696264543784	0.00172897319284709	0.000289825790377561	3.97598858687138	1.48509907540537	0.00194590486821791	4.3811320754717	0.00159587208954831	0.000527861198425936	5.22111787518931	3.66433560212811	0.00194590486821791	untreated	doxo
179	AKAP9	no	8.03130755064457	0.00198157904143525	0.000180724116540915	12.2111629646447	2.32842096903182	0.00323516871455608	8.22684310018904	0.00526021588484291	0.000757867562781733	3.33434659939151	1.14227063768944	0.00323516871455608	untreated	doxo
180	AKIRIN1	no	4.65177478580171	0.00270688134166332	0.000444124265959988	3.5893011801556	1.35454180900757	0.00251004129922387	4.29867674858223	0.00304301732064943	0.000931702298176297	3.17818211612267	2.16670329019222	0.00251004129922387	untreated	doxo
181	AKIRIN2	no	2.19816513761468	0.00444595086663788	0.00113016898691383	2.65473177321966	1.39350756542337	0.00671841295767535	2.45112781954887	0.00719724372782903	0.00106158653639544	1.34909141191836	0.410715508514735	0.00671841295767535	untreated	doxo
182	AKR1A1	no	6.64655172413793	0.0002167179771039	4.53578134114094e-05	39.5796967187719	15.2734220792081	0.000718930002731429	7.32830188679245	0.000942553990201913	0.000291256093892537	5.62062181185549	3.98186528729799	0.000718930002731429	untreated	doxo
183	AKT2	no	2.63380281690141	0.00104578552800004	0.000268816382034634	2.08542411174888	1.19990466977742	0.00102167459520633	2.82485875706215	0.0029344184574523	0.000630842136744047	0.586343107506277	0.251814815033942	0.00102167459520633	untreated	doxo
184	AKT3	no	0.153893316983446	0.000762712299229629	0.000194399427297194	0.304729472858243	0.121297845060803	0.00287832548572799	0.200378071833648	0.00139019322627197	0.000566616274128901	0.231892074317201	0.147619275218138	0.00287832548572799	untreated	doxo
185	ALCAM	no	9.51324707332102	0.000967466791893286	4.45342718616023e-05	5.73091429087967	0.59408125402528	0.00108276827496899	9.44150943396227	0.0011289487472151	7.36083322456804e-05	4.80569935645743	0.615903397886996	0.00108276827496899	untreated	doxo
186	ALDH16A1	no	0.9265605875153	0.000922806974598875	0.000311400638968013	0.496328360665209	0.311370436193349	0.000790548997055825	0.876172607879925	0.000769243962269698	0.000172307213539072	0.489586656768478	0.186339526228618	0.000790548997055825	untreated	doxo
187	ALDH18A1	no	3.58036809815951	0.000924846700705924	0.000104351064998707	0.974444609262952	0.244724640022907	0.000454567537442578	3.28571428571429	0.0011247584258245	0.000229207847635538	0.759741380181316	0.302954492400109	0.000454567537442578	untreated	doxo
188	ALDH1A3	no	10.784	0.000451137479323459	1.41757415687496e-05	7.73306931634282	0.4691161072893	0.000628757827096917	12.8169811320755	0.000435873201044644	2.18843961709226e-05	9.58448082488153	0.900817367205548	0.000628757827096917	untreated	doxo
189	ALDH3A2	no	3.14469650521153	0.00034799017116238	0.000101468883150421	8.53476741145771	4.80560420931555	0.000779976182536246	3.06403013182674	0.00125462102984286	0.000296689246170748	1.19083048330392	0.595926706889378	0.000779976182536246	untreated	doxo
190	ALDH5A1	no	0.391809290953545	0.000187047313788513	3.26709598245624e-05	0.237297223958279	0.0651756515688178	0.000221027320558636	0.444652908067542	0.000133357948667449	3.02602299727532e-05	0.377654704565497	0.135070503221666	0.000221027320558636	untreated	doxo
191	ALDH6A1	no	0.447916666666667	0.000288866942054117	6.21131232417834e-05	0.18819691296069	0.0638278087675124	0.000233732431050345	0.529080675422139	0.000313332285530387	9.75435583845634e-05	0.204950789923533	0.100992567760855	0.000233732431050345	untreated	doxo
192	ALDH8A1	no	0.104587155963303	0.000210504756356968	5.49682009291431e-05	0.247312483124309	0.100121607450822	0.000973219525492855	0.187617260787993	0.000215223567951167	5.5180258014137e-05	0.432514846587122	0.176050036366006	0.000973219525492855	untreated	doxo
193	ALG1	no	2.14408338442673	0.00207455821425173	0.000680379418216374	0.972430493704168	0.698108412151202	0.00123785816420674	1.65103189493433	0.00186202447562704	0.000451410591445666	0.648835348166977	0.300490442893364	0.00123785816420674	untreated	doxo
194	ALG13	no	4.47639484978541	0.00200026807508635	0.000318023588117636	1.72014893653289	0.661691273485522	0.00117781108148621	4.81920903954802	0.00194283368807902	0.00061282041858767	2.14859314896277	1.47874796259176	0.00117781108148621	untreated	doxo
195	ALG14	no	2.0116492949111	0.0014676619862538	0.000355899152960469	1.31438729733052	0.69890119526762	0.00138416272082657	1.83050847457627	0.00165107855707923	0.000303236265097187	0.863359245879822	0.30130909160838	0.00138416272082657	untreated	doxo
196	ALG3	no	3.54067278287462	0.00188287641305077	0.000450179741083728	3.10536823696675	1.66009989401033	0.00188689474714059	3.39587242026266	0.00204946581962702	0.000630315267398492	2.68131397458805	1.82380092231825	0.00188689474714059	untreated	doxo
197	ALG6	no	1.82158185162477	0.00241931315393968	0.000614747661689342	1.31444124840068	0.72082627043265	0.00246316452765809	1.92090395480226	0.00373039866594528	0.000903085642503179	0.788218027974767	0.386506734111068	0.00246316452765809	untreated	doxo
198	ALKBH1	no	1.80453431372549	0.00579887854290125	0.00103213793985332	1.17928641054099	0.455401912546091	0.00600761006017771	1.69172932330827	0.00558360668061305	0.00167353980248578	1.26807765118863	0.76796298852477	0.00600761006017771	untreated	doxo
199	ALKBH2	no	2.90140845070423	0.00611559185747301	0.000728589874691226	1.52001580843236	0.410306961579385	0.00532652297383096	2.87382297551789	0.00618322675589174	0.00187296429680243	1.95103360968533	1.25814001340532	0.00532652297383096	untreated	doxo
200	ALKBH7	no	2.90764525993884	0.00210278665611521	0.000412594333095399	0.918032661295612	0.407569328012001	0.00106530373186556	3.61393596986817	0.00316605092875794	0.000813077015280212	0.80610643948493	0.447892448383145	0.00106530373186556	untreated	doxo
201	ALMS1	no	3.30769230769231	0.00311719771389238	0.000351858491175598	1.97831520962177	0.509153096137641	0.00299618105824392	3.85875706214689	0.00340268093608647	0.000359762516772738	1.8901861869712	0.408052484210213	0.00299618105824392	untreated	doxo
202	ALOX5	no	0.0734843845682792	0.000138236464530697	3.47492750581053e-05	0.472343401827926	0.184230270277066	0.00174955993412029	0.299435028248588	0.000249506756646438	4.74919963657812e-05	1.08068954668757	0.337155502882348	0.00174955993412029	untreated	doxo
203	ALPK1	no	1.66789667896679	0.00139709125486713	0.000117211260563721	2.20714682051704	0.365409380374642	0.00335987089134342	2.20265151515152	0.00152488841900959	0.000118933036277733	2.53469202249812	0.356386269006603	0.00335987089134342	untreated	doxo
204	ALS2	no	2.04659717964439	0.00343865015491469	0.000567645733426479	1.00360259961567	0.368364450221584	0.00271533460441659	1.9343339587242	0.00313923117566257	0.000990045780433548	1.12011181687319	0.690169690582604	0.00271533460441659	untreated	doxo
205	ALS2CL	no	0.213455657492355	0.000734554566751911	0.000205800127729953	0.174950769653874	0.0778355889800994	0.00113129940411122	0.276315789473684	0.000593495287989796	0.000211736077325906	0.282355039715817	0.160131440390146	0.00113129940411122	untreated	doxo
206	ALYREF	no	41.1268472906404	5.22063143461554e-05	3.82640193233862e-06	137.119538444589	17.5656045042066	0.000224482866836024	30.271186440678	4.76795759613718e-05	7.42252008367632e-06	114.849609425332	30.2269521279702	0.000224482866836024	untreated	doxo
207	AMD1	no	11.0873308733087	0.00673111924092011	0.000559268548221006	10.4063920199818	1.89661916267948	0.00752305638399439	8	0.00914617222532686	0.00158232930911775	4.93938406618563	1.97767307831464	0.00752305638399439	untreated	doxo
208	AMFR	no	2.54935622317597	0.000374761691158992	0.000112038185923265	4.10060959653051	2.49701361347717	0.000587584497541709	2.25140712945591	0.000952392643505811	0.000215473688568204	0.809855875565457	0.360769180797894	0.000587584497541709	untreated	doxo
209	AMOTL2	no	1.63865030674847	0.00299597767110872	0.000392155291396428	4.15344221363058	1.00330840355167	0.0112696952682327	1.00566037735849	0.00266740488187237	0.00075033811823392	2.55639557812131	1.22435067305121	0.0112696952682327	untreated	doxo
210	AMPD3	no	2.71673819742489	0.00164490133043191	0.000171222690249831	2.57544565591796	0.572457994548638	0.00256791098240372	2.81509433962264	0.00205849384065383	0.000246744706182175	1.96394413901801	0.477922529900675	0.00256791098240372	untreated	doxo
211	AMZ2	no	2.78015921616656	0.000529468123685225	8.12585921105502e-05	0.575240392440868	0.173331424863997	0.000301553393997068	2.89830508474576	0.000597776410398069	9.43380145315896e-05	0.516511379120247	0.135625446372037	0.000301553393997068	untreated	doxo
212	ANAPC1	no	4.74830769230769	0.0014156537078182	0.000189320419579515	5.46451776385085	1.60547222001987	0.00177471578639664	4.51320754716981	0.00125495183775046	0.000424503663981663	6.93326266603679	4.78896616300752	0.00177471578639664	untreated	doxo
213	ANAPC10	no	4.77791411042945	0.00294398303881767	0.000418667574706032	4.24498540285631	1.36318705169429	0.00307095868886955	4.73258003766478	0.00498910583211443	0.000871536530286934	1.84666181821906	0.727902082322576	0.00307095868886955	untreated	doxo
214	ANAPC13	no	3.09643734643735	0.00247235230559691	0.000602363777532489	3.83066917253081	2.00960524067058	0.00302763887259155	2.52631578947368	0.00414567381934757	0.00131877340398084	1.33871943539149	0.896209793814196	0.00302763887259155	untreated	doxo
215	ANAPC16	no	10.9477566072526	0.000142315778167071	2.01937356960611e-05	36.8406570477639	9.78649670812806	0.000351579110372526	12.3579545454545	0.000313823833900136	7.77295588785288e-05	15.3212213877714	8.00765342320991	0.000351579110372526	untreated	doxo
216	ANAPC4	no	2.11458333333333	0.0021510531589251	0.000533388000856476	1.31526444728851	0.721220005477139	0.00190759359530186	2.14500941619586	0.00231415479273399	0.0005287239966081	1.07631575458976	0.496858624657045	0.00190759359530186	untreated	doxo
217	ANG	no	0.360415394013439	0.00150730850982422	0.000443941160457339	0.403698135250429	0.199231394355905	0.00297309853606445	0.441729323308271	0.00115471578563554	0.000389886133382802	0.644604184858819	0.352012761084133	0.00297309853606445	untreated	doxo
218	ANGPT2	no	1.85089340727049	0.00496684587685775	0.000251316515641946	1.58278510620781	0.140684929614354	0.0082460957213773	1.69943289224953	0.0054153929639146	0.000588295090435995	1.39607656700259	0.27651498184297	0.0082460957213773	untreated	doxo
219	ANGPTL4	no	0.305470190534726	0.00183100263768695	0.000186872762156158	0.773353318961313	0.129973409788725	0.00906670419839246	0.472693032015066	0.00190729735381476	0.000292407098563328	1.1749865067569	0.302215599137885	0.00906670419839246	untreated	doxo
220	ANK2	no	2.70884520884521	0.000900483454689253	4.67358486855159e-05	3.87752454403496	0.396979433793997	0.00242776563775329	3.59659090909091	0.0010794508346737	0.000100844363884188	4.51841011450188	0.847722449607651	0.00242776563775329	untreated	doxo
221	ANKAR	no	0.508578431372549	0.00310025670398675	0.000635058580046349	0.89461940108999	0.320575244391928	0.00972611225305242	0.566854990583804	0.00224741826326345	0.000359944823216226	1.30424894696793	0.354186298697939	0.00972611225305242	untreated	doxo
222	ANKDD1A	no	0.727495407225964	0.00044037738865923	0.000168994941640498	0.596897943005145	0.39488250275672	0.000587007950737448	0.719924812030075	0.000586090606820074	0.000136187121351105	0.384637941123372	0.145626894193783	0.000587007950737448	untreated	doxo
223	ANKDD1B	no	0.189486552567237	0.000384743164762446	0.000104568079444511	0.390288411735069	0.16447869409978	0.00150276950135245	0.227443609022556	0.000253966110051884	6.9553727994537e-05	0.700001914040959	0.301459122570406	0.00150276950135245	untreated	doxo
224	ANKEF1	no	1.37599510104103	0.00362001905624404	0.00129241172416873	0.894670360935763	0.652362984705352	0.00307103177673664	1.30018761726079	0.00608973300196496	0.00230585131630317	0.487081183074199	0.361371607139594	0.00307103177673664	untreated	doxo
225	ANKFN1	no	0.0611995104039168	8.18979110577619e-05	1.9692620052914e-05	0.652283799765027	0.245973734650429	0.0025948291586464	0.0845864661654135	7.31195956750939e-05	2.48140999160436e-05	1.01702862845474	0.54840318568549	0.0025948291586464	untreated	doxo
226	ANKFY1	no	3.47030006123699	0.00256516054120816	0.000332704314995199	2.09503657200947	0.626515606394417	0.00230453416000514	3.58979206049149	0.00246577141380484	0.000807215982677493	2.889089457691	2.05319820187373	0.00230453416000514	untreated	doxo
227	ANKH	no	3.25384142593731	0.00165947960503689	0.000222967922584749	2.22813734145828	0.67799628620756	0.00168896303109345	3.6351606805293	0.00239199042677155	0.000448009082633095	1.59852623479213	0.658085023786384	0.00168896303109345	untreated	doxo
228	ANKIB1	no	6.47938461538461	0.00204229881640908	0.000177383833444547	6.85238908425207	1.29485469338141	0.00276805079574327	7.10169491525424	0.00264793007782014	0.000407378549261165	5.42698513888246	1.87045027454817	0.00276805079574327	untreated	doxo
229	ANKMY1	no	2.15101289134438	0.00337225274000291	0.000407708195388313	1.98653808928242	0.50895426643626	0.00503563684294635	2.49624060150376	0.00401493608610269	0.000630901089513213	1.89519443725408	0.626288567320266	0.00503563684294635	untreated	doxo
230	ANKMY2	no	2.12730627306273	0.00173731062674684	0.000450047810297808	1.8788825065906	1.04260266620534	0.00198988458769445	2.21804511278196	0.00222797061910746	0.000323967159114829	1.10443999289909	0.310559763588435	0.00198988458769445	untreated	doxo
231	ANKRA2	no	0.446756425948592	0.00203109334182721	0.000797389698756093	0.375245829493453	0.254956416624616	0.00268653923085083	0.634146341463415	0.00206516300460845	0.000682782607173559	0.487839933059226	0.275387701007145	0.00268653923085083	untreated	doxo
232	ANKRD10	no	12.2572307692308	0.00290137059558708	0.000168622698261512	6.42335303018531	0.85669500366297	0.00253615517235937	14.1379962192817	0.00347664203580499	0.000198405187905436	5.40840153250165	0.573935945555512	0.00253615517235937	untreated	doxo
233	ANKRD11	no	37.3306600863664	0.00334877112491332	0.00017516073665483	32.865928502614	3.63169248826309	0.00373001511881028	38.0965909090909	0.00452431573217595	0.000444746143421678	24.1822632924069	5.33536134168856	0.00373001511881028	untreated	doxo
234	ANKRD12	no	5.07437000614628	0.00333279429638912	0.000328128204397782	5.03661679433125	1.08718557356948	0.00455850352945822	5.62452830188679	0.00662880718060348	0.000781494074165372	2.27081710449094	0.590903726538723	0.00455850352945822	untreated	doxo
235	ANKRD13C	no	3.875	0.00287825082294137	0.000347254432905984	2.8885309714277	0.785486648327704	0.00303462161838593	3.9812030075188	0.00415618309119293	0.000441818964536915	1.60546383739105	0.34102227681305	0.00303462161838593	untreated	doxo
236	ANKRD17	no	17.6810344827586	0.0062728587975897	0.000346231379002334	11.2028798247568	1.40110281294851	0.00579578395376791	17.4640151515152	0.00807535003546183	0.000885844217113487	8.63698568665259	2.22946023832435	0.00579578395376791	untreated	doxo
237	ANKRD18A	no	1.4199877375843	0.00192321372381405	0.000572314999825503	1.52132681492134	0.904695123167292	0.00281974152050447	1.32706766917293	0.00224302045314324	0.000352112961119044	0.919377015974736	0.264383604514382	0.00281974152050447	untreated	doxo
238	ANKRD24	no	0.098961514966402	0.000461346644888049	0.000152618427554633	0.197281066592146	0.100866488668902	0.00176657591062917	0.184557438794727	0.000866796170137126	0.00040000636051265	0.209458690714825	0.150592482531854	0.00176657591062917	untreated	doxo
239	ANKRD26	no	3.58379373848987	0.002688888465742	0.000320519370778054	2.72226953863496	0.726888032696516	0.0029870047163652	4.13207547169811	0.0028094579890007	0.000490865112454428	3.09946265297075	1.20529875793266	0.0029870047163652	untreated	doxo
240	ANKRD27	no	2.96255371393493	0.00204947941636148	0.000358026733090035	1.539906144222	0.627425214335016	0.00157978319842498	2.93383742911153	0.00199147899197777	0.000593963933636725	1.71873226588331	1.12368560152449	0.00157978319842498	untreated	doxo
241	ANKRD28	no	5.24477244772448	0.00173496244233953	0.00014740295028979	4.06286597347624	0.770031432834204	0.00199736674532901	5.62381852551985	0.00265938990546225	0.000376961550527932	2.57867306829425	0.83677171663544	0.00199736674532901	untreated	doxo
242	ANKRD29	no	1.03180428134557	0.000921395490822217	0.000171001062074721	0.924072225104125	0.335907451618286	0.00144608936979766	1.30188679245283	0.000822691678615414	9.95005747610865e-05	1.21333470711066	0.261115382030287	0.00144608936979766	untreated	doxo
243	ANKRD31	no	0.179314565483476	0.000531745130797588	0.000251107850664024	0.923198310613431	0.625145226739853	0.00488689045764534	0.242481203007519	0.000956881501298288	0.000365919085985403	0.679760240297987	0.39602382776337	0.00488689045764534	untreated	doxo
244	ANKRD33B	no	1.50583896742471	0.00185388698549258	0.000226058934574406	3.72872700225603	0.836754575378269	0.00713514210927549	1.46415094339623	0.00241542330488834	0.000318773194724707	2.41671934228864	0.596496866318739	0.00713514210927549	untreated	doxo
245	ANKRD36	no	3.31653349723417	0.00140256728255357	0.000145117141679799	1.86844868632009	0.443108113638499	0.00134506206448595	3.86603773584906	0.00170856138034519	0.000239091605021073	1.76503956277081	0.535891411007663	0.00134506206448595	untreated	doxo
246	ANKRD37	no	0.396435156730178	0.00356469266707041	0.000633800529388768	0.602615602232933	0.182588646882505	0.0100361819131114	0.620037807183365	0.00552878720845726	0.00198688259220732	0.694861011083242	0.421779882138122	0.0100361819131114	untreated	doxo
247	ANKRD44	no	0.889570552147239	0.00106091156105971	0.000148677308646212	1.88550944800488	0.482800182133265	0.00389904937261637	1.16477272727273	0.000951271839086718	0.00028451130772704	2.88343487003563	1.47437326033578	0.00389904937261637	untreated	doxo
248	ANKRD6	no	1.70559311616472	0.000771064068643637	0.000101162010712938	2.31506143775919	0.60742274454008	0.00168419361842111	2.0188679245283	0.000811614349365097	0.000116613059393107	2.43945112018094	0.700654820445435	0.00168419361842111	untreated	doxo
249	ANKS1A	no	5.42127921279213	0.00201940039333826	0.00018286932887607	5.49699510897771	1.08249789437344	0.00275814673514041	6.16257088846881	0.00351210713882513	0.000515311928438864	3.16868893380748	1.0766448532464	0.00275814673514041	untreated	doxo
250	ANKS6	no	3.00306936771025	0.00255655104340507	0.000517881562417743	1.80998166345765	0.851342365139459	0.00203764759821157	2.95660377358491	0.0035734848620261	0.000748849976352827	1.04268618253309	0.462513701632009	0.00203764759821157	untreated	doxo
251	ANLN	no	8.30911330049261	0.00114708088557984	7.07447424660901e-05	6.78589152865746	0.920185956143164	0.00141607586788387	7.55094339622642	0.00105717094691653	6.91098578289454e-05	5.39060799806433	0.693938504439764	0.00141607586788387	untreated	doxo
252	ANO10	no	3.80368098159509	0.000534194605751653	5.26042336644792e-05	2.59835415133061	0.577929535873253	0.000586085475369753	4.40377358490566	0.00046028166399508	9.57114999712048e-05	4.06339387635277	1.85002763412742	0.000586085475369753	untreated	doxo
253	ANP32A	no	23.6322263222632	0.000259232033015496	2.18930311149634e-05	94.549007330985	13.6721174622883	0.000773592973204134	22.9090909090909	0.00059044380875861	8.88723959320194e-05	40.5797899473584	12.0305951985515	0.000773592973204134	untreated	doxo
254	ANP32B	no	41.8947692307692	0.000545312614407228	3.26120724569846e-05	109.11812022898	11.4285773766874	0.00113278179381456	36.0396226415095	0.000856404631653536	9.9784735822951e-05	53.1092279364326	12.0223730476926	0.00113278179381456	untreated	doxo
255	ANP32E	no	19.3392857142857	0.000340959455232816	2.85329051423154e-05	46.1482262597202	7.33537718409739	0.00066304160669981	17.835538752363	0.000489860333298707	6.35262694294992e-05	23.9829593881986	6.32717486561476	0.00066304160669981	untreated	doxo
256	ANTXR1	no	2.2680981595092	0.000794337973823972	0.000101928832922138	1.77411922000294	0.497444994455871	0.00103377078462357	2.53947368421053	0.000931669552911754	0.000108873263274768	1.51830012139258	0.337165521113355	0.00103377078462357	untreated	doxo
257	ANTXR2	no	0.596200980392157	0.000768603512149398	6.31634498955112e-05	0.97876623819712	0.136821081869124	0.00245602839228635	0.846880907372401	0.000562964234327518	8.78307996212332e-05	1.98438265520775	0.542567106339347	0.00245602839228635	untreated	doxo
258	ANXA10	no	0.512254901960784	0.000122130506798217	8.77652145638956e-06	1.27985681591022	0.15752039221731	0.00060038976554014	0.455743879472693	0.000163994097820181	2.72276380057849e-05	0.861188684941445	0.236315512552012	0.00060038976554014	untreated	doxo
259	ANXA11	no	8.74969325153374	0.000181855675799616	3.0850110904429e-05	32.0419936504615	10.3967393187182	0.000455258159075587	9.57088846880907	0.000726116425622209	0.000155801589567706	4.74920437073277	2.45114277804934	0.000455258159075587	untreated	doxo
260	ANXA3	no	21.5157310302282	0.000175965704915526	1.03758611549488e-05	29.834014965075	3.49246637885312	0.000281690357382862	16.7051039697542	0.000161716853961298	1.40735963689763e-05	22.6085329582072	3.97513839523232	0.000281690357382862	untreated	doxo
261	AP1AR	no	4.01596071209331	0.000967561057031043	0.000152728126023146	4.26364257652834	1.48945696217476	0.0011487150687503	4.38301886792453	0.000982668014110256	0.000239755760768469	4.43165541449679	2.37345707891738	0.0011487150687503	untreated	doxo
262	AP1B1	no	3.14329454990814	0.000174929444599838	4.28827623784563e-05	1.07373661838684	0.566172879420299	9.71382092461866e-05	2.49152542372881	0.000266354706178292	4.05331692677375e-05	0.471475063866973	0.114738827269606	9.71382092461866e-05	untreated	doxo
263	AP1G1	no	3.44444444444445	0.00159810327250325	0.000328999494729349	7.28351386811767	3.04235723974168	0.00307084584986134	3.6015037593985	0.00456549573965167	0.000978313992183828	1.67577628086823	0.817838884563064	0.00307084584986134	untreated	doxo
264	AP1S1	no	14.7581538461538	3.06260983935782e-05	3.17848143467835e-06	23.021794441767	4.78831966352085	4.70476097392802e-05	11.187145557656	4.58826247911151e-05	8.74460880357285e-06	10.7156389113787	4.54998138891522	4.70476097392802e-05	untreated	doxo
265	AP1S3	no	14.4378078817734	0.000973448412161429	6.3307696743046e-05	14.1000384299717	1.97569105939303	0.00118700922601393	17.0662878787879	0.00143016409047948	0.000148486278426302	9.89543305695912	2.35928646283688	0.00118700922601393	untreated	doxo
266	AP2B1	no	14.0018450184502	0.000247131120179181	2.43138961663409e-05	31.548462484908	6.02921100170314	0.000462769277975424	12.8449905482042	0.000341512215682337	7.22828663931568e-05	22.0692617338611	9.64510652857719	0.000462769277975424	untreated	doxo
267	AP3B1	no	9.37723076923077	0.000480305245246477	5.51886698357794e-05	19.2564622586059	4.48308580149054	0.000873594240969125	9.5969868173258	0.00128696267940998	0.000196370545790879	4.33487234922033	1.58126426363794	0.000873594240969125	untreated	doxo
268	AP3D1	no	6.43665436654367	0.000761811229629972	0.000163722417984283	12.6060783124092	5.56638380903908	0.001234495105646	6.51127819548872	0.00135636457478934	0.000313759155808038	5.29598535364507	2.78881563055187	0.001234495105646	untreated	doxo
269	AP3M1	no	1.9914373088685	0.00141558974162028	0.000431618922777731	1.03352966856994	0.66753140191109	0.00105222333822793	1.97748592870544	0.00194087284101696	0.000618863876186148	0.697354541355266	0.436588756696201	0.00105222333822793	untreated	doxo
270	AP3M2	no	3.1853898096992	0.00143160268374038	0.000205002825446616	2.55022419588527	0.819067458613476	0.00155766037140818	3.08851224105461	0.00221613281791235	0.00033575888111092	1.24687963399899	0.38799880818279	0.00155766037140818	untreated	doxo
271	AP3S1	no	45.2315270935961	0.000426063352561973	1.7010434478374e-05	36.249291362495	3.14157567529679	0.000528068088010821	38.3030303030303	0.000520329292163918	3.69179799072831e-05	22.0912361537372	3.69303656931136	0.000528068088010821	untreated	doxo
272	AP4E1	no	1.55412844036697	0.00245368978277163	0.000723285173841346	1.18963313019764	0.715478308539051	0.00269802216612715	1.53095684803002	0.00306240900387281	0.000695014969735981	0.801185023736502	0.351313270878788	0.00269802216612715	untreated	doxo
273	AP4S1	no	0.947368421052632	0.00118442759174321	0.000421830407389346	1.39934779639958	0.918018916855797	0.00249902367486634	0.883018867924528	0.000974156857101536	0.000373763233719102	1.42997484350583	0.937796182715337	0.00249902367486634	untreated	doxo
274	APBA1	no	0.0667483159828537	0.000119188073643681	3.21860357355924e-05	0.745441873964985	0.308025819508029	0.00261125175059886	0.127579737335835	0.000124738358925258	3.71720659724431e-05	1.37440993400961	0.645690797660645	0.00261125175059886	untreated	doxo
275	APBB2	no	21.5421538461538	0.00263886619993463	0.000116229999179092	16.9918613943631	1.65554669434656	0.0032538868767941	22.2287334593573	0.00376935290681353	0.000266982777859577	10.9282370629257	1.73810189271211	0.0032538868767941	untreated	doxo
276	APBB3	no	0.1435552840562	0.000521615168269443	0.000187346026530819	0.102314913673438	0.057765942779357	0.000712774708105535	0.24202626641651	0.000526096447860088	0.00021684849413118	0.173735691393924	0.113923514515546	0.000712774708105535	untreated	doxo
277	APC	no	3.68139963167588	0.00450422603984193	0.000589928122292417	2.69390153234544	0.799113177719047	0.00457916193931983	3.89453860640301	0.00497593692762199	0.00121744368297759	2.57499757296521	1.39231076130854	0.00457916193931983	untreated	doxo
278	APC2	no	0.18520782396088	0.00138070012235209	0.000612381328035729	0.367874695628378	0.249603896214065	0.00470434735140388	0.23827392120075	0.00142484367423369	0.000683803265545775	0.460041983517964	0.338856582154937	0.00470434735140388	untreated	doxo
279	APEX1	no	22.5983960518199	0.000840025143320846	6.94703413650596e-05	73.8644866668674	11.1448887825453	0.00201359086835363	18.9584120982987	0.00172496659385824	0.000235960537014615	24.9099426583464	6.92831568167475	0.00201359086835363	untreated	doxo
280	APH1A	no	4.90557939914163	0.000126608803054499	3.84954133628211e-05	16.1012044519398	9.58342092566829	0.00026112978109398	4.67166979362101	0.000691674201060439	0.000168425230694006	1.03802594034669	0.503199389940804	0.00026112978109398	untreated	doxo
281	APH1B	no	0.2796817625459	0.000816700592548545	0.000316356906002801	0.508096620640844	0.307062740728386	0.0025938731683629	0.371482176360225	0.00157168607052487	0.000491422169996483	0.340528627549012	0.171806503795839	0.0025938731683629	untreated	doxo
282	APLF	no	0.254901960784314	0.000336097631181297	0.000140342731320539	0.98182300566782	0.614109393742333	0.00229439520864234	0.459510357815443	0.000420099242377115	0.000111880597397703	1.37132052125061	0.591235010079256	0.00229439520864234	untreated	doxo
283	APOA1BP	no	6.71542716656423	0.000508414540210369	8.11240515473772e-05	9.10809126761904	3.13153142217976	0.000661417469897634	7.30566037735849	0.000336288012598498	0.000130826724367563	23.2901104733972	17.3292525015835	0.000661417469897634	untreated	doxo
284	APOBEC3C	no	1.09398034398034	0.000860642884476289	0.000159244890302383	0.429026143002873	0.148782156349642	0.000611600610498395	1.65348399246704	0.0006860392092778	7.81554842843291e-05	0.764557398110396	0.142490990057825	0.000611600610498395	untreated	doxo
285	APOBEC3G	no	0.0672782874617737	0.000142624088272047	4.60082531004435e-05	0.171837180487042	0.0866397941611595	0.000720092916877906	0.184210526315789	0.000187211260347685	5.17088264742686e-05	0.360513653994841	0.157304233701495	0.000720092916877906	untreated	doxo
286	APOL6	no	0.017104459376909	9.4485150820683e-05	4.56733551455236e-05	0.923831912666311	0.665409912829126	0.01017447127357	0.0864661654135338	0.000243553589018512	0.000122599479908325	1.87652079621908	1.33261012741608	0.01017447127357	untreated	doxo
287	APOOL	no	1.2375995101041	0.00183657353342413	0.000442297733537374	0.589075677668588	0.281754937462015	0.00144948021756792	1.39774859287054	0.00171658631399317	0.000547520511826111	0.739447987877065	0.44146396532614	0.00144948021756792	untreated	doxo
288	APPL1	no	5.7826354679803	0.000815230799612965	0.000134339394864851	19.0826737641445	6.18391644189062	0.00186596054054574	5.72932330827068	0.00128274152702022	0.000328619430626113	9.94845018686619	5.36160390067192	0.00186596054054574	untreated	doxo
289	APPL2	no	1.45616186388719	0.00145276663905742	0.00032686928168794	0.577358704705945	0.261568579921386	0.000972495706409172	1.60640301318267	0.00244728044542703	0.000819578818633205	0.399176791687614	0.250079395902509	0.000972495706409172	untreated	doxo
290	APTX	no	4.95085995085995	0.000794620355274218	0.000217921984025297	12.9606591206561	7.03914430728944	0.00153550545397912	4.71052631578947	0.00173019453794219	0.000573845195387139	4.10902172034539	3.05959771520363	0.00153550545397912	untreated	doxo
291	AQPEP	no	0.11328842620943	0.000164384374707509	4.37290320389157e-05	0.691134889776132	0.277499381682454	0.0019403306289896	0.0956848030018762	0.000194166330482763	7.18732425960298e-05	0.488140993113531	0.28165333385218	0.0019403306289896	untreated	doxo
292	AQR	no	4.47426470588236	0.00128703088731844	0.000153486273037732	4.57350745296131	1.20016373177764	0.00161374329738659	3.93396226415094	0.00306821657338315	0.000470452499498884	1.21198249422794	0.395199066322862	0.00161374329738659	untreated	doxo
293	ARAP2	no	1.80589680589681	0.00303884461185789	0.000362738569386936	1.71406525280931	0.427056149944588	0.0048355436064901	2.44150943396226	0.0037755664757833	0.000390655114387833	1.71025652786052	0.339201346137449	0.0048355436064901	untreated	doxo
294	ARF1	no	21.9821318545903	0.000294444126346674	2.63437850694451e-05	72.9077230064161	11.5020771059667	0.000720726560112289	18.6301886792453	0.000665050834030672	0.000121407596909975	22.723876046555	8.56065896761957	0.000720726560112289	untreated	doxo
295	ARF3	no	4.06483180428135	0.000665388727837518	0.000136013970441105	3.11044028333119	1.48082512098866	0.000564617183024074	4.31766917293233	0.00095210867011723	0.000313376764441806	1.90889316547326	1.37364831579391	0.000564617183024074	untreated	doxo
296	ARF4	no	9.08487084870849	0.000332965291833011	5.67897155469797e-05	49.6504596335614	15.4130273441958	0.00113438958544626	9.03213610586011	0.000552695697540959	0.000184241374693205	30.6248752484793	19.5176655385605	0.00113438958544626	untreated	doxo
297	ARF6	no	7.47578172900061	0.00441086557515625	0.000595291867865712	13.2058953260874	3.74964059565289	0.00680933952381191	7.1109022556391	0.00780406671765353	0.00178086225524931	5.3269899646486	2.73817251962176	0.00680933952381191	untreated	doxo
298	ARFGAP3	no	1.36191059399878	0.00146612491007365	0.000294500995738781	0.723769167564242	0.304421172604297	0.0013035170235967	1.52165725047081	0.00162710746987704	0.00028508529492169	0.670285149429628	0.211366537560879	0.0013035170235967	untreated	doxo
299	ARFGEF1	no	5.67524509803921	0.00243742781256782	0.00019276821135046	2.55473356496668	0.438405384248981	0.00295758032069928	6.36363636363637	0.00282719658418003	0.000366908825440948	2.56851223126286	0.707087934989149	0.00295758032069928	untreated	doxo
300	ARFGEF2	no	3.45633456334563	0.00225636587357462	0.000341520373752904	2.49402676781594	0.857584042339467	0.0022410355111447	4.05461393596987	0.0035002781639952	0.000629628145333767	1.63725265616071	0.664703772349628	0.0022410355111447	untreated	doxo
301	ARFIP1	no	4.21226993865031	0.00233990049978904	0.000390302510476137	2.66880968165587	1.03561686159208	0.00198682436557368	4.63841807909605	0.00254596338245716	0.000573305114794548	2.64809146488699	1.37164474177355	0.00198682436557368	untreated	doxo
302	ARG2	no	0.441860465116279	0.000300868426671765	4.87789079616414e-05	0.323767572635215	0.0848949797751745	0.000425671994562946	0.415413533834586	0.000355854513596104	0.000101753052262664	0.259104540949756	0.1166467203155	0.000425671994562946	untreated	doxo
303	ARGLU1	no	10.3038130381304	0.00225870321468265	0.000328887136712943	24.2231039119539	6.97054500917861	0.00431058761696435	10.8219696969697	0.00202464342037231	0.000419515007793681	36.9773648991423	14.9723767748131	0.00431058761696435	untreated	doxo
304	ARHGAP10	no	8.94153846153846	0.00274888113071556	0.000204927150818591	6.85935050214002	1.15254394704912	0.00282228694260032	9.27788279773157	0.00365199059571959	0.000431788277617941	4.58624395604728	1.27359897399261	0.00282228694260032	untreated	doxo
305	ARHGAP11A	no	6.23337438423645	0.00192944728381131	0.000104247339303566	4.57212325721147	0.54720664511948	0.00254768918534933	5.61509433962264	0.00169515861124503	0.000102426557512922	4.40183588699217	0.48771783401457	0.00254768918534933	untreated	doxo
306	ARHGAP11B	no	10.3528325123153	0.00195915720573061	6.48503236967519e-05	7.50748226508003	0.495619758823176	0.00273569648585618	11.1342155009452	0.00165738595778448	8.85185295669955e-05	9.71391110127796	1.00875796168447	0.00273569648585618	untreated	doxo
307	ARHGAP12	no	11.8434996919285	0.00429431641713756	0.000296682027364266	11.2748856152483	1.7022024929609	0.00526790495748436	12.5641509433962	0.00624406535211933	0.000675401370496308	6.91020754459704	1.72745435001418	0.00526790495748436	untreated	doxo
308	ARHGAP17	no	2.62867647058824	0.00259857003135273	0.000558906352313441	2.60645846791492	1.22590022371256	0.00305789043133441	2.63276836158192	0.00460179874107316	0.00144805313180049	1.29861495415577	0.870722801448983	0.00305789043133441	untreated	doxo
309	ARHGAP18	no	13.4158964879852	0.00114069693862794	5.95969848807046e-05	10.4411673202987	1.20788410601724	0.00137616245225485	15.311320754717	0.00142219957189408	8.90458351151461e-05	7.98636714429889	1.03493363463465	0.00137616245225485	untreated	doxo
310	ARHGAP21	no	3.65705521472393	0.00392185211627659	0.000444799608199059	2.45363424568142	0.630467722136156	0.00396754503768441	4.27547169811321	0.00553538195526298	0.000739928523054276	1.82826309483261	0.540524612695702	0.00396754503768441	untreated	doxo
311	ARHGAP22	no	2.08225905463475	0.00282752496721188	0.000285476882178038	1.85168685634523	0.39433920301379	0.00431594088094205	2.39774859287054	0.00342167737401134	0.00039045265251668	1.67056216012798	0.372799134399311	0.00431594088094205	untreated	doxo
312	ARHGAP23	no	0.98531211750306	0.00247016273987011	0.000256401693863103	0.64620501946833	0.122794666950441	0.00304052082770935	0.780075187969925	0.00189161001742724	0.00027338424702364	0.660114582962805	0.157424991275806	0.00304052082770935	untreated	doxo
313	ARHGAP24	no	0.340503995082975	0.000546920276230888	5.65982550363311e-05	2.2472046979805	0.389587023237079	0.00698525712602441	0.810964083175803	0.000785671445684019	8.74767680068082e-05	3.77258273865034	0.744822334929639	0.00698525712602441	untreated	doxo
314	ARHGAP26	no	10.2476894639556	0.00287508297738482	9.77561286557406e-05	5.82986327171669	0.387976097893554	0.00315536321098167	9.79017013232514	0.00267779351685829	0.000163101787250757	6.14480251712064	0.732616254091291	0.00315536321098167	untreated	doxo
315	ARHGAP29	no	45.4081381011097	0.00227270546981849	8.83789917634505e-05	49.0778800241073	3.92004554277895	0.00358199875072787	45.3345935727788	0.00314266129954919	0.000213201015867632	31.2713936424992	4.67900543383497	0.00358199875072787	untreated	doxo
316	ARHGAP31	no	0.147058823529412	0.000769044982627253	0.000307590562316507	0.507540076604491	0.298852491652193	0.00484633912490142	0.206766917293233	0.000658600970422209	0.000210944812417788	0.803340632877748	0.394372420897078	0.00484633912490142	untreated	doxo
317	ARHGAP35	no	4.1587982832618	0.00358632287629157	0.000523145194872746	4.02250828356211	1.29610252631496	0.00433027237830553	3.81509433962264	0.0049668202328835	0.000842378206019591	2.11780947209678	0.796011792875526	0.00433027237830553	untreated	doxo
318	ARHGAP39	no	4.03446153846154	0.002644084434198	0.000185594478767924	2.27035691611879	0.326953570845976	0.00410298245653803	4.30188679245283	0.00306996389671585	0.000284441471175129	2.06459578888539	0.363304400988746	0.00410298245653803	untreated	doxo
319	ARHGAP4	no	1.65952235150031	0.00100841815210567	0.000251198731239837	0.781927307626285	0.405060735987781	0.00076094053457766	1.92481203007519	0.00134410471122824	0.000238022542095854	0.602620023090841	0.193945188910879	0.00076094053457766	untreated	doxo
320	ARHGAP44	no	1.66339668914776	0.00113250782532502	0.00011124599584732	1.47653093087019	0.301099933390746	0.0018056178998722	1.94328922495274	0.0012446639601472	0.000162735170715128	1.54545483622301	0.388832907120425	0.0018056178998722	untreated	doxo
321	ARHGAP5	no	7.56599140577041	0.00324069426433365	0.000203028863913404	4.95031676084418	0.698876881271763	0.00342254609481793	7.23629489603025	0.00423243896479258	0.00036663620390204	3.2684152300756	0.60472157894236	0.00342254609481793	untreated	doxo
322	ARHGAP8	no	0.470660146699266	0.0026017103007284	0.00108868592662996	0.164477874546789	0.118095042266534	0.00144856324999748	0.486842105263158	0.00169609460109162	0.000716011092803388	0.251639444440876	0.175332248737501	0.00144856324999748	untreated	doxo
323	ARHGDIA	no	17.1963076923077	0.000136648845674431	1.76038403871658e-05	106.963355406326	22.5197254877179	0.00109130507444444	14.7202268431002	0.000475739898705012	0.00015147066878834	21.7478141556641	12.8038065114097	0.00109130507444444	untreated	doxo
324	ARHGEF1	no	3.16871165644172	0.000461553852988098	0.000137340847893391	7.50251428294678	4.40510359595233	0.000883712119134667	2.8515037593985	0.00185353210450355	0.000369517974322886	0.795843682537028	0.322388776811895	0.000883712119134667	untreated	doxo
325	ARHGEF10	no	5.91328413284133	0.000971115204054886	7.90291742224779e-05	3.57814270041444	0.670556870102692	0.000933983291299408	6.01320754716981	0.00141015486838937	0.000200251649138881	2.38638423541479	0.773354842842638	0.000933983291299408	untreated	doxo
326	ARHGEF10L	no	0.951681957186544	0.0035968991434737	0.000409467248560091	0.606085017948723	0.127583606989695	0.00425611337275908	1.33270676691729	0.00289196064470666	0.000693171765417282	1.18833943723954	0.544810984062837	0.00425611337275908	untreated	doxo
327	ARHGEF11	no	3.29877300613497	0.00415533022399865	0.000416596019898607	1.84283882683638	0.418437596536718	0.00393260405975558	3.20226843100189	0.00341051512954981	0.000938839906537414	2.75101451027271	1.59792580169364	0.00393260405975558	untreated	doxo
328	ARHGEF19	no	1.75919117647059	0.00180933945302362	0.000680707597573192	4.39238510885085	3.00477158533929	0.00464818983311312	1.61654135338346	0.00409945956055015	0.00145194869315732	1.31761765691117	0.90868878434732	0.00464818983311312	untreated	doxo
329	ARHGEF26	no	1.30429447852761	0.00422979734829809	0.000944313667315445	1.20594843649933	0.549093770264796	0.00599555093753928	1.35338345864662	0.00444524625574526	0.00108028103698668	1.11248843194207	0.517850409009424	0.00599555093753928	untreated	doxo
330	ARHGEF28	no	1.34110429447853	0.00182128447640681	0.000214946495247042	1.57739063734742	0.371680639648108	0.00369574599412387	1.29378531073446	0.001318646804318	0.000174287355961239	1.98532468773515	0.48279785354565	0.00369574599412387	untreated	doxo
331	ARHGEF3	no	4.53415384615385	0.00395710488696573	0.00025238847642766	4.55545301839083	0.61355261768089	0.0063241481401237	7.80340264650283	0.0063418325850306	0.000468850882172335	4.27940658343813	0.652668968456677	0.0063241481401237	untreated	doxo
332	ARHGEF37	no	0.298892988929889	0.000352508777006679	5.64607446969847e-05	0.508588541451226	0.133115400641442	0.00115707843191951	0.504725897920605	0.000410601016564687	7.90560940447835e-05	0.742597263967694	0.233425725818604	0.00115707843191951	untreated	doxo
333	ARHGEF39	no	1.5521472392638	0.00177888525656773	0.000217743031824827	1.94973687159866	0.478890987405278	0.00361873440473775	1.47744360902256	0.00121028537988032	0.000201979620759237	2.61237903477491	0.822577715204937	0.00361873440473775	untreated	doxo
334	ARHGEF4	no	2.78663396689148	0.00169118083464771	0.000159397364610339	2.73904341289779	0.546834226115911	0.00267439133757574	3.01509433962264	0.00165590597623266	0.000282466791714875	3.23446446325945	1.15658362523867	0.00267439133757574	untreated	doxo
335	ARHGEF40	no	0.153940134392181	0.00090078970603662	0.000332942996074286	0.195651708786547	0.112536393104049	0.00209608925191828	0.204502814258912	0.000733544744068434	0.000287289616094926	0.317060968367769	0.193916393104732	0.00209608925191828	untreated	doxo
336	ARHGEF7	no	3.98834355828221	0.00624921468731467	0.000985296716230295	2.46942587302451	0.89527524025937	0.0054514418908735	3.93584905660377	0.00677688328139283	0.00151808132909922	2.27608836469584	1.1420499579522	0.0054514418908735	untreated	doxo
337	ARHGEF9	no	0.807975460122699	0.000701319143970943	0.000205898467299297	0.904653163876656	0.505576301541813	0.00124087166186639	1.08270676691729	0.00178067992007263	0.000419801273658386	0.425983659056535	0.175397565040872	0.00124087166186639	untreated	doxo
338	ARID1A	no	7.60725261216964	0.00754230298147003	0.000721816385177758	8.43056213324827	1.76976004774113	0.00970604650147112	7.15530303030303	0.0132933698259008	0.00190275201350142	3.54268891342305	1.18139830444028	0.00970604650147112	untreated	doxo
339	ARID1B	no	11.7083847102343	0.00392984768330616	0.000248251851751636	11.7694507733108	1.61159114693758	0.00512414010634048	11.7632575757576	0.00591384361665694	0.000672117606865879	6.68448852178688	1.74495466039256	0.00512414010634048	untreated	doxo
340	ARID3A	no	1.73846153846154	0.00246276845957144	0.000623241954837298	2.79806404121216	1.39266587123403	0.00487018866921007	1.82706766917293	0.00428393536894948	0.00112070213813649	1.3217956589008	0.682360371141595	0.00487018866921007	untreated	doxo
341	ARID4A	no	1.21262254901961	0.00602214906710816	0.00120489130415521	0.908060935486016	0.371612145759639	0.0073188606235082	1.39319470699433	0.00312115646141576	0.000908621719295847	2.15540776572645	1.1623291157638	0.0073188606235082	untreated	doxo
342	ARID4B	no	8.87807881773399	0.00742845339117523	0.000613587615821142	8.18722267601017	1.50027065666737	0.00829403170767347	10.0112994350282	0.0120754785470853	0.00134337473445449	4.34143852970488	1.12262975598888	0.00829403170767347	untreated	doxo
343	ARIH1	no	7.98710073710074	0.00317607516710989	0.00023197621411864	5.25026598296317	0.877221939336583	0.0030854543084026	8.58834586466165	0.00431360285231017	0.000574921017190443	3.93819898960146	1.23530078643851	0.0030854543084026	untreated	doxo
344	ARIH2	no	8.83753846153846	0.00099437515780074	0.000102731844483689	12.2710673232931	2.73787665812834	0.00128768669109912	7.85849056603773	0.00195232839433824	0.000426506146585013	4.04764705910868	2.09268164616911	0.00128768669109912	untreated	doxo
345	ARL13B	no	2.2793124616329	0.00193385792934924	0.000398287997715004	1.9369268289079	0.874500507478094	0.00217549290784725	2.10566037735849	0.00205980800340161	0.00070780639925401	1.59458321097462	1.08982336724231	0.00217549290784725	untreated	doxo
346	ARL14EPL	no	0.350673194614443	0.000771869960496767	0.00013881617238071	0.510764403869699	0.153524006459299	0.00212326721322276	0.326454033771107	0.000375419649953267	0.000116941115937006	0.995588486346326	0.483637820185719	0.00212326721322276	untreated	doxo
347	ARL15	no	4.90326555760937	0.00130268459147443	7.93341780869258e-05	4.75154834501575	0.614858076734157	0.00210499965289073	6.38563327032136	0.00174095525948496	0.000168755766184578	4.5585334983989	0.969480538206537	0.00210499965289073	untreated	doxo
348	ARL16	no	3.07923832923833	0.000222559524500856	8.79953709367383e-05	5.2176776727926	3.81486629942398	0.000528361367577863	2.80754716981132	0.00161248808032134	0.000477280394943981	0.359046432774154	0.190165256770447	0.000528361367577863	untreated	doxo
349	ARL2BP	no	4.36977886977887	0.000853273018589018	0.000182191228574641	10.4915781007992	4.57300105448805	0.00154895143614876	3.6271186440678	0.00344978092058638	0.000840206158931645	1.07157672991656	0.569693186653555	0.00154895143614876	untreated	doxo
350	ARL3	no	7.07847946045371	7.87361706624991e-05	2.01239740753409e-05	37.1392065493695	15.8269899872979	0.000485847543210229	7.02651515151515	0.000369487106865175	0.000125712076092684	5.35750810826172	3.72928467454611	0.000485847543210229	untreated	doxo
351	ARL4A	no	4.12162162162162	0.00677855772825962	0.00043377837496899	2.39356672230659	0.333618520599003	0.00716159486597169	3.87145557655955	0.00699425404398335	0.000737828774672664	2.2502398348682	0.492894812830498	0.00716159486597169	untreated	doxo
352	ARL4C	no	0.513812154696133	0.00163152073524698	0.000144882843996306	0.93527230110426	0.140651142765443	0.00576272901309678	0.628301886792453	0.00197493624303607	0.000366266675700835	0.985992746492546	0.309937462341975	0.00576272901309678	untreated	doxo
353	ARL5A	no	11.7140221402214	0.000378645072011444	4.79915587463391e-05	51.3768434618917	11.9183337620982	0.00105505469078406	11.0377358490566	0.000572584643697708	0.000117969281401736	34.2750099787628	13.8118671932336	0.00105505469078406	untreated	doxo
354	ARL6	no	0.365749235474006	0.001779553008428	0.000458185813679391	0.243565901665588	0.104983235203108	0.00214209980693965	0.437148217636023	0.00150147872846674	0.000606038293810179	0.370572974518579	0.245286339761684	0.00214209980693965	untreated	doxo
355	ARL6IP1	no	11.1145320197044	0.000943359053404299	3.56598536366743e-05	6.85250793343992	0.551684495521662	0.00111095518751171	10.421550094518	0.000588086931432071	2.75340396335909e-05	10.0884413303104	0.873137982472404	0.00111095518751171	untreated	doxo
356	ARL6IP5	no	4.08073394495413	0.000440548137517975	7.08123150220369e-05	1.57592503033524	0.604133036662399	0.000277376069436511	4.39661654135338	0.000278830363322097	8.82586295057174e-05	3.72146264319495	2.68226158002825	0.000277376069436511	untreated	doxo
357	ARL6IP6	no	3.99630996309963	5.53194181545244e-05	1.36930751906626e-05	4.49535717483701	2.50480837006648	6.04755291778196e-05	4.43502824858757	0.000145163079006465	2.69947679298125e-05	0.977686344496789	0.314813156222772	6.04755291778196e-05	untreated	doxo
358	ARMC1	no	5.91722869405273	0.00242845237204127	0.000415429406233628	7.66139535275085	2.86409075956551	0.00297067095119052	5.66416510318949	0.00426418895277372	0.000840115551302729	2.73901762999595	1.25081948539017	0.00297067095119052	untreated	doxo
359	ARMC10	no	5.47300613496933	0.000296945256057348	7.39921898838249e-05	21.0095338609261	10.0609243253044	0.000718310004554602	5.36037735849057	0.000611563655227622	0.000214122575871489	9.36290644176904	7.01660051731679	0.000718310004554602	untreated	doxo
360	ARMC2	no	0.828220858895705	0.00103055853900388	0.000142262232798596	0.885034603096856	0.229615009791806	0.00202023253013083	1.09586466165414	0.00126043626233661	0.000198246166508588	0.95531604057055	0.270013320449943	0.00202023253013083	untreated	doxo
361	ARMC3	no	0.524800979791794	0.0003813318981998	3.47677446083528e-05	0.992361522683274	0.154698507159909	0.00139973354112537	0.611632270168855	0.000304494270503332	0.000116004124273973	1.67506851710574	1.03038505624391	0.00139973354112537	untreated	doxo
362	ARMC4	no	2.32208588957055	0.000640794348934819	3.2725273688691e-05	2.47520834862679	0.239954068143462	0.00131560263873257	2.57088846880907	0.000512479955401013	6.68665599171872e-05	3.80934221020798	0.992285618500983	0.00131560263873257	untreated	doxo
363	ARMC6	no	2.92472460220318	0.00191001999779543	0.000382716775370804	2.5451890279069	1.14168436096021	0.00193096713658287	2.18796992481203	0.00254874582416765	0.000851122510436732	1.24442711471902	0.869144967646399	0.00193096713658287	untreated	doxo
364	ARMC7	no	2.40037014188772	0.00483778624755068	0.000187879149515511	1.70667903281671	0.108411942321348	0.010270877238208	2.4952741020794	0.00293371775314262	0.000168793496601349	2.93931687310624	0.298631855209079	0.010270877238208	untreated	doxo
365	ARMC8	no	3.7985257985258	0.00212118079698528	0.0003162432069044	3.86426462443176	1.27639645999642	0.00249879875310733	3.86389413988658	0.00396046506207423	0.000819157086027462	1.64365155489083	0.777362328871316	0.00249879875310733	untreated	doxo
366	ARMC9	no	2.47300613496932	0.00138059085135221	0.000328508674105631	2.73248779245501	1.40263986365697	0.00171369553539124	2.54716981132075	0.00288659167858559	0.000553924527659003	0.891361370296378	0.347157956869986	0.00171369553539124	untreated	doxo
367	ARNT2	no	0.285452322738386	0.000363945122413796	0.000120382340271686	1.33243455902276	0.672983491391521	0.00308388090380944	0.286252354048964	0.000675421585266199	0.000219049001322201	0.70683648848217	0.358219303155704	0.00308388090380944	untreated	doxo
368	ARNTL2	no	1.63842848373235	0.000392467628991746	3.14181610267689e-05	1.20675424897208	0.185662353608916	0.000550598978493711	1.65348399246704	0.000327793507648729	4.99656785893953e-05	1.50100968290319	0.426760460043312	0.000550598978493711	untreated	doxo
369	ARPC5	no	12.8723143032535	0.000248962058858277	3.06434402538612e-05	74.5667382830054	16.1370164321578	0.000892830113210898	12.9659735349716	0.000422420010160572	9.4174870433118e-05	41.0407165416799	17.0840508933003	0.000892830113210898	untreated	doxo
370	ARPC5L	no	12.1368937998772	0.00105253110969131	0.000108205379061067	31.7384926036688	6.3207816635084	0.00214674172723397	10.4990548204159	0.00047874491406159	0.000199283203526579	98.2083947130986	69.7288961065339	0.00214674172723397	untreated	doxo
371	ARPP19	no	11.180700676091	0.000765978183357845	9.89301142315198e-05	40.0500781438139	9.79924446085193	0.00180529293177725	10.7514124293785	0.00120834145459283	0.000376811852296877	25.1992960711255	15.8172862461853	0.00180529293177725	untreated	doxo
372	ARRDC3	no	0.834152334152334	0.00551534294752681	0.00238735973418024	2.43685993655762	1.69758285067331	0.0223569330137013	1.01315789473684	0.00714460204197223	0.00173282509008891	1.93018083722877	0.83078204876281	0.0223569330137013	untreated	doxo
373	ARRDC4	no	0.0941320293398533	0.00105479949519235	0.000406982821784192	0.344452732970466	0.196929408177652	0.00721618027592958	0.283018867924528	0.00100642383158139	0.000448129070810493	1.14480715588954	0.750703808821287	0.00721618027592958	untreated	doxo
374	ARSB	no	0.804773561811505	0.000216752694812593	2.06558893935242e-05	1.07382068293366	0.182161787259947	0.000557114073751742	0.68609022556391	0.000156472937373541	2.76635673145659e-05	1.28660977992257	0.386394202036562	0.000557114073751742	untreated	doxo
375	ARSD	no	0.186316432498473	0.00157853476354963	0.000752578191236765	0.0825527785339933	0.0616758157177768	0.00117224307644541	0.339587242026266	0.00057976557191413	0.000153936478094422	0.361508299502354	0.152335599243047	0.00117224307644541	untreated	doxo
376	ARSG	no	2.58931860036832	0.00105523670388552	8.24773604314424e-05	1.62597612764698	0.249067770541818	0.00187097698483251	3.04905660377359	0.000578683428967309	0.000141102057461291	4.64484571750875	2.07351493715168	0.00187097698483251	untreated	doxo
377	ARSJ	no	0.315210751374465	0.000846688662341169	0.00014399993104078	0.956881514278741	0.267138646286941	0.00487920957019679	0.298872180451128	0.000839684167887774	0.000351546835234855	0.978295521392986	0.618381719595117	0.00487920957019679	untreated	doxo
378	ARSK	no	0.751681957186544	0.00212415313936512	0.000479010773930161	0.322998049999766	0.133484238744166	0.00160972401966529	0.767354596622889	0.000927638124520324	0.00013204372190061	0.693366341658522	0.162450354334542	0.00160972401966529	untreated	doxo
379	ARTN	no	0.833640270104358	0.00196412579072545	0.000178769045905661	1.05181482754373	0.173225082748964	0.0047019273017072	0.728301886792453	0.0021062065194491	0.000349687327924562	0.872072084037666	0.247859852620806	0.0047019273017072	untreated	doxo
380	ASAP1	no	12.4704433497537	0.00249215276684835	0.000130827362829838	6.64498474736222	0.739655668964447	0.00358545375051802	12.0642722117202	0.00348696226068292	0.000259464424505207	4.45995218848282	0.660020508430425	0.00358545375051802	untreated	doxo
381	ASAP2	no	2.66441717791411	0.00141253034441885	9.97920787793023e-05	3.23567039539516	0.465145325906419	0.00303184868943883	2.42075471698113	0.00131493600561879	0.00010711445962348	2.9692553788507	0.451499229639139	0.00303184868943883	untreated	doxo
382	ASAP3	no	0.507635919364692	0.000916709788343404	0.000203761758618625	0.405427645643299	0.157405204581377	0.0013342796012009	0.56203007518797	0.000598758699025319	0.000235597494558183	0.737733726172387	0.478502212688697	0.0013342796012009	untreated	doxo
383	ASB18	no	0.846531614487416	0.00185108332799697	0.000331907003933287	1.12792685812367	0.384370974018204	0.00423646569168648	0.885338345864662	0.00221189306462922	0.000359372159665726	0.919751427581958	0.261153746851807	0.00423646569168648	untreated	doxo
384	ASB7	no	1.48041615667075	0.0062598593841729	0.00123107193084749	1.36239320564045	0.553066352861986	0.00880291067615278	1.62218045112782	0.00584597233088268	0.00166908954905644	1.65935081129257	0.928638866701614	0.00880291067615278	untreated	doxo
385	ASCC1	no	2.36257668711656	0.00145204416818379	0.0003134434474062	2.52175480769131	1.16980917514159	0.0018854606296052	2.94350282485876	0.00214403279631332	0.000234176847952241	1.41120896013021	0.296454627594227	0.0018854606296052	untreated	doxo
386	ASCC3	no	10.6498150431566	0.00159250386397878	0.000102688113285626	7.78126985849695	1.13253246182667	0.00166369278050828	11.5151515151515	0.00245439238658396	0.000229445281029497	4.45226548466438	0.94096859653898	0.00166369278050828	untreated	doxo
387	ASF1B	no	4.58179581795818	0.000881090487739904	0.000162687019438586	10.1091457389775	3.84550947851455	0.0015586605437135	4.79511278195489	0.00162229741916589	0.000335835267366855	3.6311564497789	1.70757413686906	0.0015586605437135	untreated	doxo
388	ASH1L	no	13.5876923076923	0.00502943841462714	0.00030054744146975	10.3637659704926	1.38216893944969	0.00530223661941842	13.969868173258	0.00785684510272791	0.000778791038507783	5.84208457701638	1.34886227578379	0.00530223661941842	untreated	doxo
389	ASH2L	no	2.56740196078431	0.00155324494672149	0.00037538134670379	1.71857467688432	0.935096801552741	0.00136173262902036	2.55347091932458	0.00196863650177972	0.000554559674572867	1.17175699026079	0.686936084724786	0.00136173262902036	untreated	doxo
390	ASNS	no	1.85951940850277	0.000426885759659	2.38326773579684e-05	1.12790847571173	0.106820228432036	0.000506778214636004	2.98305084745763	0.000320209562037639	2.05144816481781e-05	2.3995889426683	0.260632245055513	0.000506778214636004	untreated	doxo
391	ASPM	no	6.30381303813038	0.00185046272683486	8.5758786844573e-05	6.4618188736226	0.632066763508106	0.0033964395304315	6.08333333333333	0.00170355975976343	0.000100911492471654	6.42139861594898	0.735119706808575	0.0033964395304315	untreated	doxo
392	ASTN2	no	1.68952847519902	0.00265527576456785	0.000178434504580422	1.13317254473645	0.140781228734591	0.0033987958492539	2.17924528301887	0.00222481645473829	0.000199059954355893	1.75734257178849	0.281156738928839	0.0033987958492539	untreated	doxo
393	ASUN	no	4.42329020332717	0.00204152740606663	0.000370025194906828	6.77533349243517	2.63313035893326	0.00287660829694804	3.46052631578947	0.00275890671401863	0.000824473947413358	2.93987909796452	1.88453558373719	0.00287660829694804	untreated	doxo
394	ASXL1	no	7.24248004910988	0.00499059836562226	0.000469048156935316	7.36494629137842	1.53169016621123	0.00609609215575937	6.88323917137477	0.00969636945299018	0.00113146933830435	2.59242678554911	0.685872840729649	0.00609609215575937	untreated	doxo
395	ASXL2	no	4.40220723482526	0.00418258233358842	0.000485091694686703	4.07293876461705	1.04603204486053	0.00522524848607425	4.76981132075472	0.0058337689668588	0.00122751194263095	3.22053957374845	1.53730975143625	0.00522524848607425	untreated	doxo
396	ATAD1	no	5.08159509202454	0.00118298094242412	0.000195123039386723	10.4951529386262	3.57553538548846	0.00214364001241325	4.86440677966101	0.00250001460415524	0.000650256266279116	3.80574312259349	2.26779884337316	0.00214364001241325	untreated	doxo
397	ATAD2	no	24.4118372379778	0.000767664052053094	8.7002705528232e-05	43.271189184457	9.0417885378651	0.00217336025009229	24.1060606060606	0.00072220146316643	8.62314040466353e-05	41.1271274641665	9.07873039513409	0.00217336025009229	untreated	doxo
398	ATAD2B	no	2.9158993247391	0.005692755254866	0.000692224413415243	2.39911665547912	0.640017944046931	0.00707592573998754	2.71992481203008	0.00436348313739632	0.00136375740186956	3.64631210255714	2.29678391106025	0.00707592573998754	untreated	doxo
399	ATAD3B	no	5.82616707616708	0.000891035438811638	0.000120805474281283	6.81212507701526	2.02970172105416	0.00111159274166629	4.08255159474672	0.00157364693222624	0.00023320102558078	1.6949252235824	0.552993577198233	0.00111159274166629	untreated	doxo
400	ATAD5	no	4.07668711656442	0.00572105636126473	0.000705502744094458	2.72063980785467	0.768395482544602	0.00546174414946502	4.27683615819209	0.00492388201243585	0.000809884593842913	3.28421323784353	1.19774246922876	0.00546174414946502	untreated	doxo
401	ATE1	no	7.53746928746929	0.000754068061278729	0.000118570812509971	13.6621660986531	4.06546163458288	0.00217227356310551	6.97353497164461	0.00126779878459241	0.000344370131007858	6.99291293501693	3.81334435229883	0.00217227356310551	untreated	doxo
402	ATE1-AS1	no	0.175535168195719	0.000397913938688495	0.000100956616520406	0.364183957442551	0.141345941517866	0.00238994130698602	0.18796992481203	0.000488470217179129	0.000173100920992248	0.32052356598551	0.175733386054414	0.00238994130698602	untreated	doxo
403	ATF2	no	1.91901840490798	0.00222240928080606	0.000604347288007975	3.12971870194425	1.6760134770379	0.00412404714727654	2.17514124293785	0.00345484106624955	0.000608860321940044	1.56130844965486	0.569733294791451	0.00412404714727654	untreated	doxo
404	ATF3	no	1.04892966360856	0.00851293968584139	0.00109936206848823	0.630775613555869	0.158190468770839	0.00914905098137706	1.14772727272727	0.00648702224593478	0.00163487598050026	1.00222378530766	0.477487022016277	0.00914905098137706	untreated	doxo
405	ATF4	no	8.15076923076923	0.00246818151774866	0.000162574737526929	3.70729876413118	0.57078623873043	0.00196741165131242	8.6060606060606	0.00280604070968673	0.000254692022963539	3.3653791062016	0.661497932247989	0.00196741165131242	untreated	doxo
406	ATF5	no	2.37185003073141	0.00137297745206598	0.000110016786874174	1.77521016546152	0.300749622628779	0.00187656962752459	1.90170132325142	0.000953318370454037	0.000103046113889554	2.0191576917004	0.413679009215381	0.00187656962752459	untreated	doxo
407	ATF6	no	4.05900430239705	0.00207891132617185	0.000224842376454218	1.98855322276853	0.506823502731768	0.00165877962338805	4.01318267419962	0.00226963233548082	0.000340067825294997	1.7508423478463	0.584421185793713	0.00165877962338805	untreated	doxo
408	ATF7IP2	no	1.86117936117936	0.00165994663598264	0.000134980826390135	1.67445174238937	0.27730868713733	0.00274135318856714	2.34086629001883	0.00187944746983806	0.000162318083519802	1.80023918476861	0.278485003757665	0.00274135318856714	untreated	doxo
409	ATG10	no	3.68362967504598	0.00212127694920256	0.000156426678430958	2.09935177254988	0.34178549891266	0.00218426719876258	4.43584905660377	0.00191857360806404	0.00020924686841775	2.86861033031182	0.666960437068151	0.00218426719876258	untreated	doxo
410	ATG12	no	17.328404189772	0.0010654680366105	4.48613504130383e-05	12.741656835575	1.19956611492599	0.00136475358717453	13.3137996219282	0.00120532021987759	6.45611258874479e-05	7.91717970346197	0.804744354613725	0.00136475358717453	untreated	doxo
411	ATG14	no	1.7893447642376	0.0056165141687084	0.00161487167889577	1.30508115633037	0.799784684681082	0.00523559363190426	1.78007518796992	0.00698071301565163	0.00235360152256359	1.00616933727912	0.6953430508975	0.00523559363190426	untreated	doxo
412	ATG16L1	no	1.58946078431373	0.00519903626149523	0.00131693068335815	0.98031412522623	0.529351437331489	0.00460788635675743	1.46153846153846	0.00498174024300646	0.00164653056961127	0.931622740366181	0.598980485706092	0.00460788635675743	untreated	doxo
413	ATG2B	no	0.490508266993264	0.00125295010672342	0.000231924240349615	0.440480577788682	0.141806825782191	0.00208343832665036	0.601503759398496	0.00117271910568987	0.000381626218062786	0.6118478640682	0.33097314550003	0.00208343832665036	untreated	doxo
414	ATG3	no	5.73312883435583	0.00226430880460352	0.000274036029257982	4.65084232593598	1.28902996207122	0.00219966733938165	4.85283018867925	0.00401561968016565	0.00130970147522159	2.22363534944852	1.62615484143311	0.00219966733938165	untreated	doxo
415	ATG4A	no	0.508868501529052	0.000922539315580037	0.000220404411718529	0.275229668247216	0.112519174206349	0.000911154064658368	0.558270676691729	0.0011791386338891	0.000418254885373452	0.242253442525642	0.139887309653869	0.000911154064658368	untreated	doxo
416	ATG4C	no	1.91845493562232	0.00310313995539495	0.000710810349935674	1.49624879378213	0.748105472206803	0.00327286611285327	1.96060037523452	0.00278143040199928	0.000553954103961274	1.4153096642	0.579520910006215	0.00327286611285327	untreated	doxo
417	ATG4D	no	1.40171463563993	0.00239658778136936	0.000535187618918741	0.650780463710482	0.303135714040168	0.00180683969583691	1.18832391713748	0.00357786153778188	0.00126573074718329	0.390251189656539	0.255082093840922	0.00180683969583691	untreated	doxo
418	ATG5	no	5.63680981595092	0.0021790954989218	0.00029451946539856	6.29006154051648	1.8721772972701	0.00266537629898484	5.7377358490566	0.0019826151864403	0.000449287156286717	7.94928507086834	3.86035598373999	0.00266537629898484	untreated	doxo
419	ATG7	no	7.21107692307692	0.00108345897917435	7.6318000367849e-05	5.82088468305494	0.916569007221378	0.00125679308079505	7.18079096045197	0.00129830938320107	0.000172009004595966	4.72371612477851	1.43868213258182	0.00125679308079505	untreated	doxo
420	ATIC	no	7.11288343558282	0.000291842976878406	5.30814546079661e-05	27.3205026136518	9.64604187001191	0.000686204812224963	6.58380414312618	0.000589481291766807	0.000165730913498561	8.95203286075668	5.45878724327323	0.000686204812224963	untreated	doxo
421	ATL1	no	0.359633027522936	0.00115216205358083	0.000454780951675055	0.546566044002637	0.353003959383319	0.0028952558173646	0.447368421052632	0.00148371888432699	0.000607452126594117	0.514980015905155	0.339814896674108	0.0028952558173646	untreated	doxo
422	ATL2	no	5.14705882352941	0.00395234978882509	0.000357170098549655	4.15935347439602	0.839536560828602	0.00458416721152057	5.19092627599244	0.0048690708790664	0.000760386996726673	3.45262374062469	1.22582264243328	0.00458416721152057	untreated	doxo
423	ATN1	no	2.74555487431024	0.00199807546834435	0.000467406729374673	3.60655526071962	1.79657876428938	0.00272929447132946	2.3609022556391	0.00599742040753431	0.0011797959275505	0.64180334988166	0.249534961302393	0.00272929447132946	untreated	doxo
424	ATP10D	no	0.479804161566707	0.00131022548756356	0.000362730466593781	0.563175850071683	0.272014897921197	0.00264919978317872	0.426415094339623	0.00178234663758252	0.000800651328890153	0.388140346669372	0.282608971351002	0.00264919978317872	untreated	doxo
425	ATP11A	no	5.59090909090909	0.00184843601584619	0.000175855036026859	5.51183051087132	1.15326866019746	0.00232266953995904	5.79356060606061	0.00409288312880916	0.000422804513450294	1.8332094144313	0.394282646589704	0.00232266953995904	untreated	doxo
426	ATP11B	no	2.46817625458996	0.000914427853455552	0.000162323277831404	2.3251119262319	0.900749003404642	0.0011422167259959	2.45660377358491	0.00152972307349663	0.000212594999272231	1.01466333550245	0.271969395062469	0.0011422167259959	untreated	doxo
427	ATP11C	no	2.43980343980344	0.00160098280595056	0.000204031882209895	1.54889492370947	0.442430485420747	0.00166331043502379	2.67231638418079	0.00161053774366534	0.000346064523001659	1.72102707536437	0.779019933763615	0.00166331043502379	untreated	doxo
428	ATP13A3	no	7.28307692307692	0.00200738602836949	0.00021380953639859	8.44430885026048	1.96215859282656	0.0025622677986714	6.56060606060606	0.00215961307939979	0.000622948778359178	7.65896881267581	4.68337087430598	0.0025622677986714	untreated	doxo
429	ATP1A1	no	9.30953846153846	0.000181984635530098	2.49302216992345e-05	19.7957135372759	5.58104057226928	0.000300379905694349	9.07372400756143	0.000516519756539449	0.000127242257002843	4.29262281311843	2.57099259360273	0.000300379905694349	untreated	doxo
430	ATP1B1	no	4.56161863887186	0.00474842457941695	0.00036935190341226	1.78144959447671	0.315993236710628	0.00330446966256194	3.67419962335217	0.0044054824428818	0.000780683086701572	1.75012713613162	0.691383051133291	0.00330446966256194	untreated	doxo
431	ATP1B3	no	17.4445812807882	0.000372111302895066	3.58357348140732e-05	86.2180998480581	14.5127133617195	0.00116207467766324	15.8409090909091	0.000488498990646068	0.000112312716548335	63.9146378926215	26.8331623466637	0.00116207467766324	untreated	doxo
432	ATP2A1	no	0.242516799022602	0.000541626729096646	0.00019092555536498	0.382056242004878	0.209395248419954	0.00155062773666184	0.231203007518797	0.00063298719848873	0.000240212871509956	0.304527169145317	0.180879174694575	0.00155062773666184	untreated	doxo
433	ATP2A2	no	10.4193349753695	0.00150768524094544	0.000145351856436104	12.5536988667075	2.60534650571428	0.00188268022599694	10.0698113207547	0.00236437875729761	0.000389232176374045	6.58391506271173	2.5178695662527	0.00188268022599694	untreated	doxo
434	ATP2A3	no	0.24679291386683	0.000350049944983338	9.89870161191051e-05	0.130663927676121	0.0580090091432772	0.000358915962345334	0.335834896810507	0.000219300424321518	5.52409536448928e-05	0.28142979358755	0.110784873597639	0.000358915962345334	untreated	doxo
435	ATP2B4	no	2.88123076923077	0.00148023371061595	0.000297997802861338	4.26449569070296	1.79701717827789	0.00231633901794201	3.19209039548023	0.00339770304925178	0.000523013276920291	1.27393963300856	0.412499394550684	0.00231633901794201	untreated	doxo
436	ATP2C1	no	4.87476979742173	0.000718445429738163	8.07172897685639e-05	3.94981672177757	1.00275694199883	0.000780799341522733	4.94538606403013	0.00153059626085884	0.000211141562593272	1.43748961832938	0.422097035534827	0.000780799341522733	untreated	doxo
437	ATP2C2	no	0.755351681957186	0.0002260584467943	5.6718460940086e-05	1.97915267813332	0.86925067061977	0.000949232115371158	1.1109022556391	0.000512840471778932	0.000138491344287795	1.18950032923605	0.581999031077578	0.000949232115371158	untreated	doxo
438	ATP5D	no	40.445197044335	3.09353329760731e-06	2.18350973038892e-07	111.643711757947	13.5864321957311	7.00523846129623e-06	46.1231060606061	6.26949484348979e-06	8.32168347352792e-07	59.3104082536851	15.58849629843	7.00523846129623e-06	untreated	doxo
439	ATP5G2	no	17.9704433497537	2.95476655448606e-05	3.100543375827e-06	95.0020277355798	17.3972188489386	0.000106673516327534	18.5803402646503	6.68688136669175e-05	1.07713041192974e-05	36.517525955189	11.1866993824672	0.000106673516327534	untreated	doxo
440	ATP5O	no	14.064	5.5734991681153e-05	7.67990810610545e-06	57.2454659669376	14.2862867035105	0.000166791235165742	15.7830188679245	0.000328455747506928	4.78357080909556e-05	4.92587759384736	1.77473771337514	0.000166791235165742	untreated	doxo
441	ATP5S	no	0.79388379204893	0.00145796520269053	0.000389685546935366	0.296357184913025	0.143875427174212	0.000944430603734808	0.939962476547842	0.00157134826011245	0.000507048389233928	0.329263922305047	0.18227592303809	0.000944430603734808	untreated	doxo
442	ATP5SL	no	2.16482843137255	0.00128595517465441	0.000222160566954417	0.486020407258969	0.173788571087421	0.000505556241362194	1.90395480225989	0.00146143687995816	0.000350413946972511	0.371203366475191	0.155753362650696	0.000505556241362194	untreated	doxo
443	ATP6AP1L	no	2.88044144696505	0.00112463397508162	7.32459403079056e-05	2.09139702651586	0.28370959128087	0.00152781622896937	3.95463137996219	0.00112647628616073	7.68077690124823e-05	2.78246878874111	0.336922616078143	0.00152781622896937	untreated	doxo
444	ATP6V0A1	no	2.68134556574924	0.000862251758311103	0.000156675927412591	1.55049698598535	0.640745126948749	0.000780244455012542	2.93220338983051	0.00129416811198013	0.000257960842484055	1.02901238548853	0.417008493490755	0.000780244455012542	untreated	doxo
445	ATP6V0B	no	20.7848801475108	0.000701003497026765	6.11124780977035e-05	34.0835758201888	5.7600331973347	0.00112936056357164	17.2784090909091	0.000931849646733905	0.000154853986511207	22.1171741146213	7.61241824265023	0.00112936056357164	untreated	doxo
446	ATP6V0D1	no	2.90642201834862	0.000554964714607646	0.000172968859140332	5.17293383707666	3.29437179011479	0.000852978423601705	2.81954887218045	0.00224688290042294	0.000543942796148886	0.643149021479121	0.308740316801652	0.000852978423601705	untreated	doxo
447	ATP6V0E1	no	11.7515375153752	0.000192122795885755	2.51794972311962e-05	35.2240534133263	8.70943586926584	0.000430450993090876	11.6325757575758	0.000651736629361458	0.000123462250390137	6.4205937656731	2.90830342335754	0.000430450993090876	untreated	doxo
448	ATP6V0E2	no	0.809785932721713	8.2599344181205e-05	1.23980857915332e-05	0.227867175673743	0.0525089562895556	4.58709816584516e-05	0.954887218045113	0.000135776795543363	4.68616078459513e-05	0.164264589713902	0.0910990912678145	4.58709816584516e-05	untreated	doxo
449	ATP6V1A	no	3.75764993880049	0.00166277416345938	0.00017390341466815	1.70413652879839	0.41631656620988	0.00129805429760675	3.73962264150943	0.000949661322120629	0.000255247050428433	4.71111196579181	2.69299376891915	0.00129805429760675	untreated	doxo
450	ATP6V1C1	no	4.43366093366093	0.000353061735222429	0.00010476883299632	8.69368519285626	4.76741557232736	0.000960474568338682	4.56308851224106	0.00106264516543006	0.000381177098852714	1.94491113671464	1.37327972601399	0.000960474568338682	untreated	doxo
451	ATP6V1D	no	4.45649509803922	0.000395652435999477	7.74807905024379e-05	4.24133323262152	1.87872715250042	0.000396478216573153	4.27118644067797	0.000772258623298925	0.000187734104598151	1.36716797907351	0.708160407582133	0.000396478216573153	untreated	doxo
452	ATP6V1E2	no	1.47522935779816	0.00094967393055476	0.000282453198383028	2.24640887022586	1.29171013636573	0.00192177799228808	1.75	0.00206881505647028	0.000513074446299474	1.00955189113536	0.49920916611182	0.00192177799228808	untreated	doxo
453	ATP6V1F	no	16.3544615384615	0.000137109310533408	1.54094474412426e-05	81.5209186703893	15.7191700888045	0.00049557815656675	16.1515151515151	0.00043337248718307	7.10354258067126e-05	20.0880432387854	6.92760877585405	0.00049557815656675	untreated	doxo
454	ATP6V1G1	no	15.89975399754	6.44584254221812e-05	7.28318696403756e-06	85.9693363039351	17.1913070455662	0.000223985902005194	14.8276515151515	0.000379604707051836	7.9497975732986e-05	7.52261205103216	3.76447099038682	0.000223985902005194	untreated	doxo
455	ATP6V1H	no	2.88195718654434	0.000718752129743829	0.00014968399855451	3.02470998641107	1.36365244598998	0.000894832404537304	2.77315689981096	0.00126897963639149	0.000252259205634728	1.18122578117035	0.499088433292981	0.000894832404537304	untreated	doxo
456	ATP7B	no	0.266829865361077	0.000918033729662362	0.000206810447709784	0.361861151095171	0.133085373415915	0.0023306922198134	0.361581920903955	0.000912612457978199	0.000346849762142844	0.523196769694942	0.316359917600532	0.0023306922198134	untreated	doxo
457	ATP8A1	no	0.161467889908257	0.000123376093609368	1.87774482935762e-05	0.604961637606512	0.147983638526443	0.000909963916119001	0.255639097744361	0.000135241852099545	2.70537204361842e-05	0.883319743593326	0.289972785116028	0.000909963916119001	untreated	doxo
458	ATP8B1	no	2.9969362745098	0.00180129974330156	0.000193549440164711	2.31216778910037	0.546351425964575	0.00224454039546646	4.30320150659134	0.00167602082147855	0.000229335886078905	3.64502738630376	1.08748019880502	0.00224454039546646	untreated	doxo
459	ATP8B3	no	0.399632802937576	0.000909939255468909	0.000219438200706225	0.398103907661342	0.162752011828006	0.00165426743381896	0.359022556390977	0.000660087711807094	0.000156882803520547	0.474544011325676	0.182010668199812	0.00165426743381896	untreated	doxo
460	ATP8B4	no	0.101041028781384	0.000213251334021234	7.01180098190498e-05	0.686648920970249	0.329118148041954	0.00279067355582304	0.103578154425612	0.000237482720461517	8.60863129752445e-05	0.624748508141113	0.350859680233082	0.00279067355582304	untreated	doxo
461	ATP9A	no	1.70018393623544	0.00100187200462806	6.53934076933201e-05	1.22547984783491	0.148514666439634	0.00138434152415618	3.08646616541353	0.00112289763954235	9.06870757799743e-05	1.98940292737482	0.286561698983328	0.00138434152415618	untreated	doxo
462	ATP9B	no	3.93742331288344	0.00134840042398593	0.000122456323270984	2.29810346299828	0.476522822233941	0.00132648814645732	4.04716981132075	0.00179326666234611	0.000206084413709879	1.66881347478112	0.394331235130782	0.00132648814645732	untreated	doxo
463	ATPIF1	no	24.4431468961278	0.000269628226376455	2.34085510492765e-05	81.7522299557145	12.22671376782	0.000707888198253996	27.6060606060606	0.000585144213622665	8.18883187474599e-05	36.9765664730588	10.2624072606034	0.000707888198253996	untreated	doxo
464	ATR	no	6.68039336201598	0.00193962086360469	0.000141655580230581	4.44532192851294	0.736156107466297	0.00199225353753414	6.85310734463277	0.00228607202770034	0.000340120168036079	3.96060291854781	1.36148763805354	0.00199225353753414	untreated	doxo
465	ATRAID	no	7.83088235294118	4.77452128256529e-05	9.60925111790092e-06	65.1576153129138	22.9595451567885	0.000216441175500876	7.84528301886792	0.000114503457706081	3.97105513793675e-05	23.0378710845497	15.5124578516647	0.000216441175500876	untreated	doxo
466	ATRN	no	3.39252908756889	0.00245841827569216	0.000193170901014991	1.93852863484033	0.337735651601338	0.00251457202512101	3.48490566037736	0.00163217601156621	0.00028662998195728	3.92956017726965	1.4591376419052	0.00251457202512101	untreated	doxo
467	ATRNL1	no	0.0881272949816402	8.15662227062701e-05	2.01395738261332e-05	0.418774993338023	0.158787862168079	0.00114935173662403	0.161654135338346	7.26491709164318e-05	1.57170054116626e-05	0.861209062919654	0.306872706953812	0.00114935173662403	untreated	doxo
468	ATRX	no	11.328404189772	0.00136225465571093	0.00013377168716417	17.9877195675862	3.66335073860726	0.00204402367419569	12.1606805293006	0.00234678440426734	0.0003287886860563	8.68065053524866	2.77496117694895	0.00204402367419569	untreated	doxo
469	ATXN1	no	5.60480887792849	0.00302831820711863	0.000129870364986773	6.64952560710831	0.585264304372845	0.00659039635936004	6.90909090909091	0.00298236283138616	0.000176895591462179	8.1385977186594	0.952450032956898	0.00659039635936004	untreated	doxo
470	ATXN10	no	10.5184729064039	0.000256333630851957	2.93365871941476e-05	15.8618102519694	3.80431358602571	0.000378033860047257	10.8433962264151	0.000677266087407189	8.9919970490035e-05	3.61305610569073	1.1503052091199	0.000378033860047257	untreated	doxo
471	ATXN3	no	2.24173806609547	0.0019446794553879	0.000486678679305413	2.28831540665767	1.22375365141477	0.00239973142174199	2.67043314500942	0.00251108445079583	0.000439639219462793	1.52583621166322	0.562540718002869	0.00239973142174199	untreated	doxo
472	ATXN7	no	3.75398773006135	0.00851036704161547	0.000743851972129935	1.78534456394064	0.352624504475106	0.00705091871462458	3.84280303030303	0.00802998158494589	0.00220991593665051	2.83615673903825	1.71728619978176	0.00705091871462458	untreated	doxo
473	ATXN7L1	no	4.93054701905347	0.00878203130019297	0.00065175881860916	3.75812583326885	0.615010731481578	0.0107187813357103	4.69924812030075	0.0127630064944485	0.00127551211168068	2.2487489050167	0.470589602958244	0.0107187813357103	untreated	doxo
474	AUH	no	3.38267813267813	0.000744267513069931	0.00010443135954043	3.01354680170814	0.93647677882879	0.000896416525191483	4.17735849056604	0.00134049140086382	0.000158659941262885	1.54355092539057	0.372877960859027	0.000896416525191483	untreated	doxo
475	AUP1	no	7.83803680981595	0.00190700502544484	0.00022626347447869	6.66461549071668	1.7986841644584	0.00185289602556135	6.19281663516068	0.0025381424149581	0.000567687717112407	3.59721244440174	1.87506040277638	0.00185289602556135	untreated	doxo
476	AURKA	no	7.72263222632227	0.00198948037346608	8.43030180866255e-05	8.68900241437895	0.7994206898119	0.00415493593986052	6.26553672316384	0.00111922204680543	6.64534046742153e-05	12.6388196675453	1.48478128245801	0.00415493593986052	untreated	doxo
477	AURKAIP1	no	26.5812807881773	0.000546937959371273	4.21020396078695e-05	68.4455690311097	9.41426949852928	0.00117824785851566	22.3345935727788	0.000747216820722714	0.000112952147139181	44.3997273053918	12.9119202116084	0.00117824785851566	untreated	doxo
478	AURKB	no	6.2380073800738	0.0021702388811199	0.000146315387808475	5.59168834632669	0.823334759351466	0.00285778422740143	5.7523629489603	0.00139590832488407	0.000139410705238635	7.77059783092808	1.5991700178507	0.00285778422740143	untreated	doxo
479	AVEN	no	3.0448402948403	0.00130808237219408	0.000119005515386306	1.81267636867079	0.371087977440649	0.00137109424931208	2.5811320754717	0.00124377676036086	0.000132246435191723	1.53016678871	0.307716041626528	0.00137109424931208	untreated	doxo
480	AVL9	no	8.31611316113161	0.00249802163887306	0.000244695546714795	8.89469078452532	1.90533737093255	0.00303545958518458	9.08301886792453	0.0027608205135062	0.000534863154798787	9.42135307898741	3.99124072434352	0.00303545958518458	untreated	doxo
481	AXDND1	no	0.755052051439069	0.000682720145285136	0.000125299492437189	1.58409374469904	0.526939483672828	0.00245194349660872	0.794726930320151	0.00061138762994339	0.000160638953744592	1.82772102975379	0.822464843831814	0.00245194349660872	untreated	doxo
482	AXL	no	4.58451137062077	0.00048069275048567	2.66371880171139e-05	4.39074737442182	0.528725499754412	0.000845107841902383	2.72211720226843	0.0005430779881785	4.38719666407222e-05	2.21256137794324	0.323959563164379	0.000845107841902383	untreated	doxo
483	AZI2	no	2.32269938650307	0.00211108696705676	0.000671746098969507	1.86156928896571	1.30165938666752	0.00191171536791526	2.27016885553471	0.00305368651576869	0.000607397010771748	0.844219629191325	0.336988265559253	0.00191171536791526	untreated	doxo
484	AZIN1	no	7.14356130622304	0.000562311055396678	0.00013757572888956	14.9737400013273	6.78502432446118	0.0016546698443897	6.5633270321361	0.00146142937658981	0.000416646052638335	3.71434280162474	2.22732759372572	0.0016546698443897	untreated	doxo
485	B3GALNT2	no	3.74738783036263	0.00098692282732894	0.000159262939966517	3.07861420932623	1.12364390728778	0.00103515352337497	3.40831758034026	0.00166212698391851	0.000411484220177564	1.36421350767763	0.718026515610465	0.00103515352337497	untreated	doxo
486	B3GALT5	no	0.20269442743417	0.000911343613270383	0.000378930800409097	0.970439734043852	0.584752078263514	0.00787104512697198	0.167608286252354	0.000396120890847424	0.000175229317033484	1.76339400526603	1.11098174894157	0.00787104512697198	untreated	doxo
487	B3GNT2	no	1.84907975460123	0.00735863466899963	0.00173357305724423	1.18658639859361	0.612346988538318	0.00657112909835944	1.906191369606	0.00518201964153453	0.00171616820766104	1.84425029963121	1.22414268518346	0.00657112909835944	untreated	doxo
488	B3GNT5	no	1.34189602446483	0.00279707760096188	0.00108876848083401	1.59211414596323	1.17060474911344	0.00424847420136409	1.3804143126177	0.00346371800675028	0.000727524618508042	1.00903049336507	0.413973859085402	0.00424847420136409	untreated	doxo
489	B3GNTL1	no	1.9730557256583	0.000690304552742306	0.00026882615555704	2.82401261995001	1.97990544308784	0.00186311142237133	2.22556390977444	0.00118669959284271	0.000293132029803566	1.39388764100381	0.65372057381787	0.00186311142237133	untreated	doxo
490	B4GALT2	no	2.99388004895961	0.000343646866839443	0.000103566659240881	2.32416287569729	1.60644638082631	0.000310498649506869	2.73258003766478	0.000738233169236651	0.000122768560085993	0.626024226370006	0.186508996887243	0.000310498649506869	untreated	doxo
491	B4GALT5	no	11.8222632226322	0.00248336501273342	0.000200982209101967	11.3605788485894	2.00638972349481	0.00287503124657923	11.7622641509434	0.00312315618869252	0.00046993768958972	9.3011603492783	3.16540108818951	0.00287503124657923	untreated	doxo
492	B4GALT6	no	0.8156766687079	0.000951538589183467	8.85239529218273e-05	0.750348323203115	0.122433912554381	0.00167901455461647	1.09433962264151	0.00102915421490388	0.000163242517814952	0.959924442287677	0.269230502584732	0.00167901455461647	untreated	doxo
493	B9D1	no	1.41237745098039	0.00112429421277528	0.000173525218866466	0.556675130519776	0.170054889087631	0.000800909938761969	1.6296992481203	0.0015501365632191	0.000441369992143688	0.500774088074763	0.263973000536508	0.000800909938761969	untreated	doxo
494	BABAM1	no	5.5793991416309	0.000183804017919838	3.24652243019891e-05	14.8369104540965	5.22528116603518	0.00039658839649606	4.56981132075472	0.00079194051477943	0.000135009670262228	1.3163962213205	0.47705066029788	0.00039658839649606	untreated	doxo
495	BACE2	no	3.32309582309582	0.000720572623270969	8.50515408145797e-05	2.11239987748497	0.568980514667787	0.000746872239234494	4.23728813559322	0.00107738478992132	0.000100562625557351	1.56257853117948	0.271706139319562	0.000746872239234494	untreated	doxo
496	BACH1	no	3.3140749846343	0.00695588721766428	0.000638540272652744	2.31047182069568	0.46802303718565	0.00810264283641086	3.52075471698113	0.0065553417196412	0.00077861531819499	2.52052100161834	0.626527488991091	0.00810264283641086	untreated	doxo
497	BACH2	no	0.905730129390018	0.00157107568924364	0.000117728802049384	2.82410784435659	0.376923389108432	0.00921817986171346	1.95463137996219	0.00197884684641348	0.000162247911693144	4.84279676275984	0.734605462918286	0.00921817986171346	untreated	doxo
498	BAG1	no	5.88827501534684	0.000755742540513682	0.000134146154597403	19.7794779343955	6.88734496721986	0.0017837818941523	5.13421550094518	0.00238816775985091	0.000711550422781669	3.32054369122586	2.25981241149418	0.0017837818941523	untreated	doxo
499	BAG2	no	7.62638036809816	0.00212014701847078	0.000298621804286941	21.4043989229339	5.99688393452746	0.00451319606251585	6.28301886792453	0.00315921771764949	0.000849632594749607	11.2761769179213	6.33148554938868	0.00451319606251585	untreated	doxo
500	BAG3	no	4.34539877300613	0.00180657252408717	0.000282870454211773	5.83308152156754	1.76483881700754	0.00482220229938674	3.70132325141777	0.00316111217867337	0.000669122795105176	2.45716412025383	1.05765649932886	0.00482220229938674	untreated	doxo
501	BAHD1	no	0.934516523867809	0.00547251548952667	0.00207738198180046	0.416854098552804	0.309741599243112	0.00333233194056828	0.796992481203008	0.00221711611699447	0.00095040978800061	0.8044663768653	0.598384380214346	0.00333233194056828	untreated	doxo
502	BAIAP2	no	4.71288343558282	0.00185831397572404	0.000297932950212215	5.15923489561404	1.6491265557821	0.00396592278767522	3.70433145009416	0.00359252394721919	0.0010665461080306	1.90554500675295	1.14826741340453	0.00396592278767522	untreated	doxo
503	BAIAP2-AS1	no	0.25780771586038	0.00114467478713192	0.000456358072372086	0.130280129230627	0.0818567938972021	0.0015532433345097	0.332082551594747	0.000577806400825042	0.000185876223176352	0.315300842620437	0.158728727760151	0.0015532433345097	untreated	doxo
504	BAIAP2L1	no	6.07810578105781	0.00210871517115651	0.000223893838570845	4.43795469512226	1.0760284208328	0.00211530455566832	6.77693761814745	0.00282903664187664	0.00041113148349719	3.27810088833006	1.10633999018567	0.00211530455566832	untreated	doxo
505	BANF1	no	29.6878078817734	0.000129423528432671	1.08152060592642e-05	106.933917148126	15.7576224352837	0.000351761562275353	24.8147448015123	0.000182285318783082	2.52221911110584e-05	74.7776478929814	19.3918117219774	0.000351761562275353	untreated	doxo
506	BANK1	no	0.492619926199262	0.000271247684226011	5.46380706643125e-05	0.874508935982325	0.306790579866163	0.000885788373660544	0.647834274952919	0.000350633723997152	6.2892027371443e-05	0.860874563469668	0.259400392183106	0.000885788373660544	untreated	doxo
507	BANP	no	3.10558624923266	0.00527057103874844	0.000504970268467189	1.88312137487643	0.403998247643099	0.00541848253111196	3.2015065913371	0.00488834521661259	0.000846916556873334	2.26474468358933	0.849854725320248	0.00541848253111196	untreated	doxo
508	BARD1	no	4.63496932515338	0.00697393027221412	0.0010121749235554	4.48797259233846	1.461257900525	0.00757035051437111	4.82674199623352	0.00440538090342376	0.00100623088993975	7.88615257222422	3.70195725687985	0.00757035051437111	untreated	doxo
509	BAX	no	7.65826674861709	0.00189996854503373	0.000215675757635785	4.15547566629498	1.12091258801062	0.00144416321137405	8.16037735849057	0.00241632337301256	0.000186816911749017	2.61941218317367	0.395166481809914	0.00144416321137405	untreated	doxo
510	BAZ1A	no	9.88293284041898	0.00217201235462548	0.000223283771740967	15.5363374530818	3.36319910557905	0.00324052982112924	9.29867674858223	0.0023787938026958	0.000381470651576434	12.6302036148701	4.29521280219835	0.00324052982112924	untreated	doxo
511	BAZ1B	no	16.1771217712177	0.00199695581217583	0.000186499896455654	35.7360828731441	6.54392904855092	0.00369699858292255	14.4528301886792	0.00315723157400688	0.000454723333592649	17.5772656033222	5.3581668998923	0.00369699858292255	untreated	doxo
512	BAZ2B	no	2.21020282728949	0.00331157790112036	0.000279370563590607	1.62267146277733	0.288673583280908	0.00439144306101493	3.24670433145009	0.00361683112023788	0.00052753507161654	2.38575744976113	0.743146594516589	0.00439144306101493	untreated	doxo
513	BBC3	no	0.619865113427345	0.00201491238890247	0.0002707285630445	1.36112450810599	0.323756125493078	0.00815535485587773	1.32765151515151	0.00375014880892295	0.000407334399845211	1.54334182031595	0.300138307881207	0.00815535485587773	untreated	doxo
514	BBS2	no	0.559290953545232	0.00068101809957186	0.000150193362800454	0.177632981057337	0.0628686393423495	0.000409272607847163	0.645951035781544	0.00112083022716223	0.000477145624781327	0.133946931876787	0.0901654951987346	0.000409272607847163	untreated	doxo
515	BBS4	no	1.02941176470588	0.000203007360161655	6.27698377502603e-05	0.663337369639253	0.371163363554156	0.000222704865262479	1.11842105263158	0.000223347985995419	3.55639414143205e-05	0.578255611158147	0.149519789654389	0.000222704865262479	untreated	doxo
516	BBS9	no	1	0.00023322738691737	3.69666497539839e-05	1.98122670078101	0.583126469284671	0.000775557647714531	1.64962121212121	0.000338660754815793	3.00546733302212e-05	1.96328192524399	0.308801265261929	0.000775557647714531	untreated	doxo
517	BBX	no	9.49507389162562	0.00195891452336795	0.000134597306666447	7.45482278751503	1.14635924975162	0.00211201179804386	12.2003780718336	0.00281591369420854	0.000286612634309287	5.58430097615	1.31736145988184	0.00211201179804386	untreated	doxo
518	BCAM	no	1.31946144430845	0.000897616769678306	8.08560301888826e-05	0.736628525648385	0.120997539454726	0.000954162770787558	1.42937853107345	0.00100155556891232	0.000182102068105216	0.747515413723981	0.245253468970964	0.000954162770787558	untreated	doxo
519	BCAP29	no	4.84855916615573	0.000835235356942867	0.000160608795590029	5.5279669888123	2.35353712721912	0.000935931027734161	4.61320754716981	0.00122634067162169	0.000367707784659898	3.03979601591099	2.08325116372175	0.000935931027734161	untreated	doxo
520	BCAR3	no	4.69808995686999	0.00440247636685015	0.000222435616700779	4.00896189383831	0.426267262265528	0.00689284397339846	4.56060606060606	0.00386855380892185	0.000252437086645718	4.30028686238594	0.530706701134059	0.00689284397339846	untreated	doxo
521	BCAS3	no	6.62737875997545	0.000375966808216947	1.79792324457112e-05	6.44975743340235	0.608517289860853	0.0010127064087325	9.07924528301887	0.000448917891831493	3.23409032296761e-05	7.33925434882952	1.05343921135354	0.0010127064087325	untreated	doxo
522	BCAS4	no	2.46968769136558	0.000707225333743616	0.000223053886495991	1.30935555679757	0.934565337154678	0.000492206631882064	2.4030131826742	0.000755104363967969	0.000179684606287608	0.92440341735214	0.439185811146707	0.000492206631882064	untreated	doxo
523	BCAT2	no	4.42218137254902	0.000444142845616264	8.49694739172719e-05	7.92198069267868	3.17768453739497	0.000699135406078486	3.6203007518797	0.00122485064107676	0.000224659607681624	1.21345444991103	0.469560961922819	0.000699135406078486	untreated	doxo
524	BCCIP	no	16.7969230769231	0.000134913870830587	1.81004803808697e-05	98.1011304609795	21.9451414666976	0.000885842459820004	12.8358490566038	0.000370450490296893	8.19834547018098e-05	21.0144941031125	8.7670037489965	0.000885842459820004	untreated	doxo
525	BCKDHB	no	3.53013530135301	0.000335008693699283	2.65333149848805e-05	3.05311390952061	0.522704394528435	0.000485336616703702	4.07750472589792	0.000284940340886127	4.582633662125e-05	4.78920150393551	1.623047496013	0.000485336616703702	untreated	doxo
526	BCKDK	no	2.48716381418093	0.000815721522659574	0.000250702499471564	3.8924730402642	2.44513172549527	0.0012053052222558	2.83302063789869	0.00264485332103157	0.000857266767942075	0.889664051411839	0.594622658078825	0.0012053052222558	untreated	doxo
527	BCL11B	no	0.118727050183599	0.000702165878356869	0.000328271009859752	0.709615909804543	0.464370765721757	0.00774631151518454	0.210526315789474	0.000718526426877982	0.000249778557356404	1.20675638821522	0.626649842670901	0.00774631151518454	untreated	doxo
528	BCL2	no	0.585995085995086	0.000665766308040699	6.31845779800105e-05	2.07177004582661	0.339942891821647	0.0045011446401533	0.614366729678639	0.00053511999479812	7.79777332643513e-05	2.7138379384585	0.673989419637277	0.0045011446401533	untreated	doxo
529	BCL2L1	no	15.6564039408867	0.00172150946965664	7.39095059197898e-05	17.6476444624969	1.58673501045932	0.00287630500487952	13.7353497164461	0.00207981684887937	0.000135004950759934	10.5298827241867	1.48238964706793	0.00287630500487952	untreated	doxo
530	BCL2L12	no	8.83046683046683	0.000437039886619751	6.51852316823232e-05	30.7749796227789	8.88962951345834	0.00109457147538091	6.14877589453861	0.000462921891937168	0.00012076504696617	20.8632785735414	10.5030019435416	0.00109457147538091	untreated	doxo
531	BCL2L13	no	3.50921375921376	0.00250077341732739	0.000270652586700192	2.32944590412038	0.571385696826273	0.00254611808903347	3.59774436090226	0.00371692306783781	0.000459942285092793	1.39649551260002	0.355711951454178	0.00254611808903347	untreated	doxo
532	BCL2L2	no	0.782874617737003	0.00088297658685648	0.000225979088510063	0.39194768110273	0.178347123641652	0.000784357273198337	0.684803001876173	0.00191113127666926	0.000850165761666607	0.171165813539519	0.122386265638962	0.000784357273198337	untreated	doxo
533	BCLAF1	no	18.5366153846154	0.00163373020688767	0.000116677608456273	23.9392952269852	3.51800651978086	0.0022085325222365	16.0603773584906	0.00236446243865305	0.000299144268151235	13.049626248743	3.62721417557319	0.0022085325222365	untreated	doxo
534	BCOR	no	3.05846153846154	0.0290126865342267	0.00290951410946045	2.26180472871989	0.498202471864916	0.0341116502624383	3.47080979284369	0.0306411268542058	0.00327649959290252	2.24301674901317	0.495296892273516	0.0341116502624383	untreated	doxo
535	BCR	no	3.2618025751073	0.00169930291880996	0.000362733452510192	3.94331084849578	1.80740684623234	0.00227012407293772	2.87758945386064	0.00343343241692021	0.000648503082680557	1.1417971474618	0.451560405739914	0.00227012407293772	untreated	doxo
536	BDH1	no	1.66441717791411	0.00192884698335642	0.000496167193270287	0.933542516537758	0.509708826484434	0.00164292178324354	1.44339622641509	0.002869300222246	0.000570212672923511	0.462270782041046	0.161401457039055	0.00164292178324354	untreated	doxo
537	BDP1	no	6.86232329440689	0.00306168885993352	0.000325938510275831	7.10161348884923	1.67877504070618	0.00365564786024565	7.05849056603774	0.00604707701192134	0.000876402178919118	2.78118649970387	0.955410947575823	0.00365564786024565	untreated	doxo
538	BEND6	no	0.616891064871481	0.000197606644060022	7.37585812019936e-05	1.29132501585891	0.84045028312587	0.000645811612759528	0.721280602636535	0.000350962908250275	4.86800861068929e-05	0.681805894649395	0.152856353159789	0.000645811612759528	untreated	doxo
539	BET1	no	1.48438456827924	0.00293983168724951	0.000662405532847956	0.67574938929312	0.325371608597167	0.00210266511289209	1.63602251407129	0.0033506385455722	0.00112486813965001	0.699470490600293	0.463184055907758	0.00210266511289209	untreated	doxo
540	BEX2	no	3.7255985267035	0.00111279329437574	0.00020587140861767	3.16621583615456	1.32342797025886	0.00112999679208982	4.17769376181475	0.00163066430284451	0.000322915723952509	1.8289089683831	0.809859129746292	0.00112999679208982	untreated	doxo
541	BFAR	no	3.87714987714988	0.00426762825443096	0.000771977374905558	3.35501698416034	1.37156170755442	0.00427570996277709	3.26415094339623	0.00371002974699162	0.0011966279794471	3.44804085097399	2.36233313963198	0.00427570996277709	untreated	doxo
542	BFSP1	no	0.581238503985285	0.000923005643389196	0.000360143517903821	0.855570492588691	0.570093761387537	0.00214459682030996	0.581920903954802	0.00255096682156273	0.000972853310537668	0.300996196912775	0.192718338045814	0.00214459682030996	untreated	doxo
543	BHLHB9	no	0.164935858277337	0.000900952237173353	0.000354989085534484	0.332996215158786	0.200644088235326	0.00327372686471529	0.166979362101313	0.000616924258372489	0.000276580366437533	0.482215128317485	0.32367394936353	0.00327372686471529	untreated	doxo
544	BHLHE40	no	0.567118226600985	0.0046456222165318	0.000424682253837791	1.19305797233377	0.189327717359922	0.0186810525875322	1	0.00738760859170852	0.000923011045308006	1.3632538239516	0.30122933322883	0.0186810525875322	untreated	doxo
545	BID	no	6.57317819963258	0.000237568081513231	5.11774072025674e-05	23.6568832813109	9.8277594925989	0.000579393362263812	6.52730696798493	0.00132003003826958	0.000332926145515609	1.97697013243657	1.15709866230224	0.000579393362263812	untreated	doxo
546	BIK	no	2.09258123850399	0.004178321371671	0.000462614556601729	1.69230558542295	0.400346181954473	0.0057291062354544	3	0.00494989172377647	0.000452844984952778	1.87052492445565	0.32229951536057	0.0057291062354544	untreated	doxo
547	BIRC5	no	19.1749845964264	1.4167985738585e-05	1.45925218459342e-06	76.8516915364708	13.0785162754298	8.20774883002093e-05	15.8468809073724	3.57754683757366e-05	8.09967301567901e-06	17.3839499539595	7.83007565290818	8.20774883002093e-05	untreated	doxo
548	BIRC6	no	12.6067692307692	0.00367283287866396	0.000249503914397916	10.2089994481868	1.56138404378713	0.00397261012098869	13.1833648393195	0.00545624559698877	0.000715207524514225	6.93707352044316	2.12467477320589	0.00397261012098869	untreated	doxo
549	BLCAP	no	1.40758873929009	0.0044943156460009	0.00118646221984514	0.745175885147656	0.408971972271096	0.00358064702609542	1.53095684803002	0.00452342112632086	0.00100424159182664	0.729177122347113	0.314095464423336	0.00358064702609542	untreated	doxo
550	BLM	no	4.74340085942296	0.00408377873174409	0.000494177498278426	3.75295196023872	1.03221611385333	0.00412785161074642	4.75992438563327	0.0021789341987693	0.00057305018902789	8.75878818066883	4.63644681736423	0.00412785161074642	untreated	doxo
551	BLMH	no	3.42279411764706	0.00057275621443984	0.000108348121458824	2.32482831932528	1.01669162820038	0.000517960858866535	3.0921052631579	0.00119985535353519	0.000394857026651451	0.884501721988022	0.590088573122748	0.000517960858866535	untreated	doxo
552	BLVRA	no	1.69014084507042	0.00121386370934203	0.000254614758694103	0.576110936153908	0.251887860044944	0.000697757601461429	1.8361581920904	0.00117957086831	0.000271343937045088	0.622016274996209	0.268367267601964	0.000697757601461429	untreated	doxo
553	BLVRB	no	6.61585740626921	0.000672893579973646	7.67493283026153e-05	4.88514563488799	1.27470611896316	0.000656215529925794	9.20943396226415	0.000876187861108607	0.000100836595194237	4.10016930056071	1.0938782138755	0.000656215529925794	untreated	doxo
554	BMP2K	no	3.41559238796808	0.00405236486957307	0.000282520890282019	1.88795185328612	0.285628918526767	0.00408611724207878	3.51893939393939	0.00296158375589112	0.000447140072559271	3.0897302817695	1.00248178433268	0.00408611724207878	untreated	doxo
555	BMP4	no	7.37831176833025	0.00453949153923396	0.000148975193618765	8.66738202550933	0.564170381690288	0.0102456526286377	4.25189393939394	0.00377873896724815	0.000203468661845737	5.92691805455131	0.594843686895386	0.0102456526286377	untreated	doxo
556	BMP6	no	0.188459177409454	0.000129041105784481	3.56259780148538e-05	1.29534175898033	0.535485032236667	0.001690774055794	0.337099811676083	8.35764398621058e-05	3.69590751645856e-05	3.81115910320107	2.51783750143775	0.001690774055794	untreated	doxo
557	BMP8A	no	0.13317043372022	0.00159143837614049	0.000749002252042978	0.124226722897287	0.0914596086684314	0.00253379111653308	0.171052631578947	0.000944684355411291	0.000422282808076699	0.25491951016335	0.17770181548951	0.00253379111653308	untreated	doxo
558	BMPR1A	no	7.44867854947757	0.00419132071167122	0.000339112185259284	5.6745239105493	1.03723014162647	0.00444114657443056	7.69811320754717	0.00429857410022797	0.000669563187188388	6.38380638766339	2.22818796509218	0.00444114657443056	untreated	doxo
559	BMPR2	no	2.86842105263158	0.00271369003724857	0.000133419735822403	1.7701466903579	0.160949614288025	0.00322538099912272	3.8241965973535	0.00222936744202944	0.000242845640082328	3.2055359190879	0.736224570191366	0.00322538099912272	untreated	doxo
560	BMS1	no	14.7915389331698	0.00089114326144315	7.98869598676208e-05	29.3243522255789	5.14971420926337	0.00161428433492874	11.4962264150943	0.00213698204859903	0.000288172156586133	5.98069425091123	1.90770546043642	0.00161428433492874	untreated	doxo
561	BNIP2	no	3.65278628291488	0.00243432194087627	0.000635203871747782	5.56651973642146	3.08307420898562	0.0031756632201153	3.67419962335217	0.00428363046728358	0.00112183243317918	2.11777764057492	1.24933611640277	0.0031756632201153	untreated	doxo
562	BNIP3	no	2.64430769230769	0.00118125327079702	6.28416001060127e-05	1.06810878855658	0.0971563343886712	0.000463234941498288	3.43478260869565	0.000642953111142678	4.37077484875624e-05	2.60136808309087	0.323721156457909	0.000463234941498288	untreated	doxo
563	BNIPL	no	0.0733048259010385	0.000378397307560457	0.000151567040699593	0.362052622670909	0.212370748711267	0.00356761018884977	0.110694183864916	0.000487750166321123	0.000214928318983153	0.426714802016842	0.286190661115495	0.00356761018884977	untreated	doxo
564	BOC	no	0.127294981640147	0.000732953323954896	0.000259798404566882	0.375540085317188	0.198862210050259	0.00403773167139694	0.195121951219512	0.000620964229428687	0.00020125491273018	0.669876443228984	0.335089184694938	0.00403773167139694	untreated	doxo
565	BOD1	no	5.76719901719902	0.000585671427993291	0.000122235876090907	11.4067404703308	4.93119538003982	0.000940220594407376	5.21509433962264	0.00264505355769288	0.000526376474545835	1.14201818573082	0.49570232392801	0.000940220594407376	untreated	doxo
566	BOD1L1	no	4.1587982832618	0.0019147051330929	0.000278451669834842	5.61190508558547	1.74682773199087	0.00282329488194646	4.3875236294896	0.00264658998061351	0.00079873368039464	4.0995344837385	2.64244233296425	0.00282329488194646	untreated	doxo
567	BOP1	no	0.630740967544397	0.000503278115841638	0.000106799134614698	0.425035820588647	0.150780451686915	0.000951305247342276	0.495291902071563	0.000625502081219051	0.000203152058725209	0.270022399489037	0.139438818116883	0.000951305247342276	untreated	doxo
568	BORA	no	2.31756756756757	0.00226940736057133	0.000131957306140414	2.659850463601	0.308354659577861	0.00487270101219534	2.09811320754717	0.00193094347135365	0.000160648121606163	2.82634507766174	0.436438555963872	0.00487270101219534	untreated	doxo
569	BPNT1	no	1.19424019607843	0.00131680264031951	0.00043404844274018	0.38834137054058	0.243034952003518	0.00068152819010761	1.11842105263158	0.000911748942487701	0.000261612147975072	0.473302056217342	0.237126861084131	0.00068152819010761	untreated	doxo
570	BPTF	no	19.9317762753534	0.00112185755268521	0.000114708725945134	50.7525703912064	9.27609987763532	0.00422009563132704	20.75	0.00105902958772188	0.00023067544279092	64.0161279087133	24.0243630585681	0.00422009563132704	untreated	doxo
571	BRAF	no	6.67260442260442	0.00392686174445858	0.000298986732747809	3.68382771702414	0.647386723129974	0.00355812382807581	7.88090737240076	0.0041168492632402	0.000548309363819586	4.58615355535124	1.40934204465426	0.00355812382807581	untreated	doxo
572	BRCA1	no	7.48430769230769	0.00295894969429074	0.000259267756591735	4.77287351518448	0.966477232673978	0.00264535930727418	7.60795454545454	0.00159806551004107	0.000188005659552198	9.87513132854001	2.40309951453345	0.00264535930727418	untreated	doxo
573	BRCA2	no	3.70912431108389	0.00489451556084759	0.000484156801489326	2.64421520427916	0.58516985069924	0.00555925827364157	4.27169811320755	0.00469740217645927	0.000712516021698889	3.36400245428913	1.11722031611874	0.00555925827364157	untreated	doxo
574	BRCC3	no	2.9057881773399	0.00101326480806193	0.000212143330946691	3.28848708707383	1.49481956616669	0.00125540530027521	2.73913043478261	0.00176941863269972	0.00024780758162918	1.08328168985634	0.299449594301965	0.00125540530027521	untreated	doxo
575	BRD1	no	2.55603184323331	0.00417887674290945	0.0011635818644398	4.99311554714311	2.75368197680126	0.00787505510015841	2.52255639097744	0.0108044437238172	0.00240539499010634	1.19458473159305	0.56647634983411	0.00787505510015841	untreated	doxo
576	BRD3	no	2.21848225214198	0.00130460847806548	0.00053078865738385	6.38422002988911	4.70405402827023	0.00330472299339932	2.35714285714286	0.00474720997226982	0.000836019967468134	0.964376277350562	0.341261166033119	0.00330472299339932	untreated	doxo
577	BRD7	no	13.6475662353666	0.000563686878251675	6.95782466168337e-05	72.156583857032	15.9881003899734	0.00181761723366736	12.9924670433145	0.0011768259565785	0.000229789728597678	30.3477952419307	12.0870359003437	0.00181761723366736	untreated	doxo
578	BRD8	no	2.27328431372549	0.00213241407413917	0.000277578865654533	3.2084044246635	0.848672358099778	0.00432359208175959	2.35404896421846	0.0035584498629963	0.000354947437998029	1.54720726508049	0.289721482699603	0.00432359208175959	untreated	doxo
579	BRE	no	7.31854590264941	0.000315016383673406	1.84558221108891e-05	5.81206739725933	0.749695777166062	0.000399344682396185	8.76981132075472	0.000335829547269667	3.85834277634654e-05	6.8178592952012	1.76599219720041	0.000399344682396185	untreated	doxo
580	BRI3	no	15.3690036900369	0.000345171956556072	3.65604749722378e-05	68.148775678814	12.6711859295615	0.00103187593877295	14.0530303030303	0.000448148956451258	0.000109570534667284	52.4439778040314	24.0578181304192	0.00103187593877295	untreated	doxo
581	BRIP1	no	7.88560885608856	0.00221948037072559	0.000113696892842564	4.35824361977292	0.46491372571652	0.00342788367527776	8.87310606060606	0.00138751762430192	0.000129114032712461	8.87235309356304	1.62853174871641	0.00342788367527776	untreated	doxo
582	BRIX1	no	14.2656441717791	0.00212762479802372	0.000237721761848791	27.9667544612074	6.14048089580222	0.00375472753795049	11.6117424242424	0.00271899886173334	0.000444963337418574	17.5970210463784	6.0156233585601	0.00375472753795049	untreated	doxo
583	BRMS1L	no	1.20098039215686	0.00138968987978406	0.000474546493859878	0.834098494202592	0.555856266034692	0.00142422754947371	1.24015009380863	0.00135214086207495	0.0001855889459153	0.693136307050205	0.161557669274099	0.00142422754947371	untreated	doxo
584	BRSK1	no	0.338630806845966	0.000943790768084887	0.000211971196759901	0.290333386031136	0.107936700924084	0.00150582778316329	0.390243902439024	0.000999285389282996	0.000344978423222876	0.327280050468676	0.182707499698311	0.00150582778316329	untreated	doxo
585	BRSK2	no	0.467929138668296	0.00210088415893237	0.000912274346518723	0.358741066993458	0.267141221620459	0.00246489592991662	0.525328330206379	0.00190721225983474	0.000827225405957437	0.422995981869264	0.305222472948521	0.00246489592991662	untreated	doxo
586	BRWD1	no	6.03130755064457	0.00831835083250255	0.00105236195179928	4.28347084424189	1.24364762742349	0.00780319577464036	6.96975425330813	0.0108144488558476	0.00155061096863366	3.37830654793082	1.12666948311459	0.00780319577464036	untreated	doxo
587	BRWD3	no	1.96022031823745	0.00176075111034452	0.000149641266201533	1.25801968150415	0.21914537803812	0.00208883378830848	2.35404896421846	0.00158641995414806	0.000269688978101813	1.84306127857887	0.649524325222286	0.00208883378830848	untreated	doxo
588	BSDC1	no	1.50981595092025	0.00234060821035944	0.000500622791022457	0.60903572395629	0.272088982736805	0.00155333901880564	1.74108818011257	0.00166815328361793	0.000421916562247665	1.01318526012126	0.512485546974181	0.00155333901880564	untreated	doxo
589	BTAF1	no	4.23175965665236	0.00408911564383205	0.000496644272798028	3.60424989562664	0.983079608409051	0.00451973380940892	4.20982986767486	0.00579405961567829	0.00120440281070142	2.36640898297866	1.12106282357863	0.00451973380940892	untreated	doxo
590	BTBD1	no	4.42610837438424	0.000488935813553567	9.11196456651956e-05	2.33804547545637	1.04318528662088	0.000344158864788383	4.50566037735849	0.000712243312145579	0.000200896971916347	1.4536510809139	0.893932643723249	0.000344158864788383	untreated	doxo
591	BTBD11	no	1.43542435424354	0.000660683442815051	3.32642794735428e-05	3.18475869525533	0.294763317880796	0.0028385448128471	1.87523629489603	0.000637670642799425	4.7189488262021e-05	4.3522765045834	0.602357009910254	0.0028385448128471	untreated	doxo
592	BTBD2	no	2.316595223515	0.000495779112237807	0.000173787969973774	7.60764839677364	4.79714740704038	0.00145224147791733	2.97348484848485	0.00162634129834635	0.000482837195030929	1.95925261724218	1.25623542635869	0.00145224147791733	untreated	doxo
593	BTBD3	no	1.40306748466258	0.00135744787620554	0.000517780880061322	2.94979757969869	2.04195084884906	0.00329786404223129	1.30320150659134	0.0035742417907461	0.00119508667431978	0.803421537726536	0.51505311815957	0.00329786404223129	untreated	doxo
594	BTBD7	no	5.65948275862069	0.00497661727099812	0.000503685817037447	4.30055685132857	0.993250652457421	0.00508134621501708	5.77126654064272	0.00632336785428685	0.00154874024255508	4.06287139132807	2.27930001757105	0.00508134621501708	untreated	doxo
595	BTBD9	no	4.48613678373383	0.00227552964602163	0.000116273226669861	3.77108775221686	0.406880663985993	0.00355524656862899	5.29734848484848	0.00215213564264409	0.000220325371684043	5.40176673498525	1.16073685701344	0.00355524656862899	untreated	doxo
596	BTF3	no	89.9383096853794	0.000246798276180512	1.25642781697879e-05	244.957916982424	20.734473553187	0.000549099167822982	89.8260869565217	0.000410398394141945	3.81685192984071e-05	151.068474471453	24.3082997433415	0.000549099167822982	untreated	doxo
597	BTG3	no	12.9280885064536	0.000419019577913105	4.46693572459337e-05	41.2549702323133	8.36499488256873	0.000981171541209166	10.5151515151515	0.000754554024055162	0.000114022507053604	13.1922776608387	4.24983432687499	0.000981171541209166	untreated	doxo
598	BTN3A2	no	0.508567931456548	0.000787663026162121	0.00022105214480133	0.424042175461176	0.20560824993328	0.00116060776644235	0.881801125703565	0.000756781194576553	0.000318682592740585	0.855960508118846	0.612850097521534	0.00116060776644235	untreated	doxo
599	BTRC	no	4.94331484904498	0.00166138248264109	0.000238047446957281	4.31602457232706	1.26987953024427	0.00294925585429937	5.44716981132076	0.00199475525459434	0.000448081173014825	3.7972673834243	1.76184226395078	0.00294925585429937	untreated	doxo
600	BUB1	no	5.92397302268547	0.0017275125919136	0.000135226291316251	4.97498443935628	0.862578811006822	0.00214862577766695	4.64839319470699	0.00139100091278684	0.000140722992623003	4.16971895329435	0.901235993206715	0.00214862577766695	untreated	doxo
601	BUB1B	no	7.31773399014778	0.00213738342708029	0.000164878927407628	6.15660052522751	1.06093376425841	0.00254843823429837	5.83931947069943	0.00177780877755313	0.000189881165967084	5.26615084917322	1.21039442780501	0.00254843823429837	untreated	doxo
602	BUB3	no	17.1167076167076	0.000381447764951847	4.6244398119808e-05	67.5667293040706	13.7042452988855	0.0021561302657189	16.5698113207547	0.00181433543431339	0.00017326857068243	7.65336007165044	1.58482497186982	0.0021561302657189	untreated	doxo
603	BUD31	no	11.5969325153374	0.0004132355750715	5.40436932593087e-05	57.5690189347177	13.733883695138	0.00127555340711997	10.2117202268431	0.000608908051322798	0.000142554421343056	36.988512321375	16.809791539087	0.00127555340711997	untreated	doxo
604	BZRAP1-AS1	no	1.01652386780906	0.000497987264078381	6.04419117584892e-05	1.01316799256745	0.22118706776969	0.00140931582939791	1.34150943396226	0.000579475389282821	6.8475615566004e-05	1.13185613757254	0.226259439154488	0.00140931582939791	untreated	doxo
605	BZW1	no	41.3680641183724	0.000130368024979351	7.59225925139152e-06	94.6997044370241	9.8339027481476	0.000254737438302	33.0377358490566	0.000209285654409228	2.50834877028057e-05	39.6495590114483	9.49584298213108	0.000254737438302	untreated	doxo
606	BZW2	no	17.3784615384615	0.000451163485023987	4.52070141541742e-05	43.8927075839659	8.27815325171695	0.000939538785783177	17.3289224952741	0.000804200401686348	0.000189358935932415	20.8635762811063	9.96439826527046	0.000939538785783177	untreated	doxo
607	C10orf11	no	1.91194581280788	0.000248822481317322	1.4977741510519e-05	4.8411361467665	0.542667990310042	0.00114947878194884	3.34593572778828	0.000411261357178236	3.66546301083906e-05	5.09668521866128	0.900021823406781	0.00114947878194884	untreated	doxo
608	C10orf35	no	2.15625	0.002397873369344	0.000377115603894166	0.876681760949895	0.304876460461876	0.00164921468716015	1.97551789077213	0.00296132036888829	0.000981059054440413	0.747369080476427	0.492641051020886	0.00164921468716015	untreated	doxo
609	C10orf54	no	0.628746177370031	0.000885182523247381	0.000287553726631906	0.864172521614571	0.492130810381672	0.00199617613602404	0.545966228893058	0.000870621400948202	0.00027064434295158	0.702205270890335	0.359662869642696	0.00199617613602404	untreated	doxo
610	C10orf76	no	7.33333333333333	0.000504606936067246	5.11374535417313e-05	4.42215853761181	0.967845699610118	0.000694296957909285	8.36363636363636	0.000636692840751808	0.000127351051231648	4.1344635613757	1.83383078190278	0.000694296957909285	untreated	doxo
611	C11orf68	no	1.95223515003062	0.00308796154818766	0.00068501311785323	2.46771998721733	1.12689377101871	0.00485555072202379	1.41996233521657	0.0058150854499638	0.00129844299954652	0.714270510642182	0.306949045353518	0.00485555072202379	untreated	doxo
612	C12orf43	no	2.47210300429184	0.00358226485883363	0.000600807469369799	1.45462860947126	0.55094204252385	0.00320953681446356	2.15065913370998	0.00386409434124623	0.00138823075732113	1.37015683173626	0.999930441207496	0.00320953681446356	untreated	doxo
613	C14orf1	no	2.97917942437232	0.000334412961385259	0.000100540584204454	3.22206345088075	2.13590347943599	0.000361956273214048	4.14555765595463	0.000692225989776395	0.000117503615484308	1.23060751912882	0.435062806215111	0.000361956273214048	untreated	doxo
614	C14orf132	no	0.227050183598531	0.00166124242015198	0.000730954796155413	0.282989109598645	0.199240683795754	0.003447575637442	0.292682926829268	0.000992781726470185	0.000439600617636245	0.585924150237285	0.401789468413477	0.003447575637442	untreated	doxo
615	C14orf142	no	1.6056338028169	0.0022711524599728	0.000633286960541503	0.589178615471957	0.339446497718566	0.00128770806440664	1.56120527306968	0.00306156370407209	0.00115609240630918	0.448806337204633	0.325621939526693	0.00128770806440664	untreated	doxo
616	C14orf159	no	3.6031941031941	0.000925572669389666	7.07500240072307e-05	1.75801077535579	0.296686414114391	0.000830421539472832	4.94716981132075	0.000947642524912861	7.31863769354616e-05	2.28017226366702	0.325651488667138	0.000830421539472832	untreated	doxo
617	C14orf166	no	18.046683046683	0.000416981768293012	4.06671868060746e-05	82.8283106452725	14.4205794664255	0.0012164450028283	16.2495274102079	0.000395105299547214	0.000106441911567008	107.817554643342	53.6261867946642	0.0012164450028283	untreated	doxo
618	C14orf182	no	0.332925336597307	0.00147712489024117	0.000561036055000956	0.410049389917329	0.254090226655059	0.00307471356927796	0.426415094339623	0.00155823827991196	0.000680663049203341	0.508359928014462	0.357305140904576	0.00307471356927796	untreated	doxo
619	C14orf2	no	26.739852398524	0.000148366159215155	1.14119625944454e-05	74.7475203203384	10.3801801791338	0.000310610074514781	27.9830188679245	0.000242913796601439	3.00799343755816e-05	43.5090118889959	10.4472636743943	0.000310610074514781	untreated	doxo
620	C14orf37	no	0.882893930104231	0.00127124039616617	0.000219483254086833	0.567481889517827	0.186417945636051	0.00146594446945351	0.93609022556391	0.000844996182443227	0.000240237269876144	0.95114832924281	0.484222673286429	0.00146594446945351	untreated	doxo
621	C14orf80	no	2.21957186544343	0.00201405375865679	0.000650515603093858	3.09157162615049	2.04121181274662	0.0028745571063012	1.93032015065913	0.0027455455661844	0.000573886664039385	1.23221132723134	0.526093499361472	0.0028745571063012	untreated	doxo
622	C15orf26	no	0.0605134474327628	6.63721154835038e-06	1.39893244832196e-06	0.40276848672416	0.136381178133006	8.8556926205783e-05	0.106941838649156	1.94605222084312e-05	7.19120058609146e-06	0.241453814292063	0.143767595135337	8.8556926205783e-05	untreated	doxo
623	C15orf27	no	0.189106487148103	0.00144836887052591	0.000661189150918847	0.32352376530828	0.228438132810854	0.0041899470952127	0.295668549905838	0.00105196161519838	0.000444752895103379	0.671285066685703	0.435520148309899	0.0041899470952127	untreated	doxo
624	C15orf41	no	4.06584615384615	0.00194749398365012	0.00011263576885516	3.2015857103903	0.394928783629887	0.00281028697519606	4.10037878787879	0.00227243893462582	0.000235810956267565	2.87072103451652	0.625476734678682	0.00281028697519606	untreated	doxo
625	C15orf61	no	3.38759213759214	0.00258144614351406	0.000664923796432853	5.92730548411758	3.16350991216104	0.00396627312124059	3.26792452830189	0.0051063728232224	0.00129110729048849	1.79961061417671	1.00151444574269	0.00396627312124059	untreated	doxo
626	C15orf65	no	0.130726939523519	0.00148088509289747	0.000670820459875697	0.224161789372973	0.154259616976875	0.00444060862144224	0.178571428571429	0.00102402251190167	0.000454672574685899	0.430098186742629	0.289428818526105	0.00444060862144224	untreated	doxo
627	C16orf13	no	6.70490797546012	0.000130921715091703	2.39414061556132e-05	13.96716878442	5.23929572284746	0.000223728866299033	7.4433962264151	0.000159967447960389	4.2670524169551e-05	12.8371452723881	7.17391143858277	0.000223728866299033	untreated	doxo
628	C16orf45	no	3.42487684729064	0.00125475198623874	9.22225340440573e-05	2.94864844609304	0.464143912841211	0.00189516873107175	3.57954545454546	0.001021908116726	0.000153619965116379	4.37001971500289	1.37116765614015	0.00189516873107175	untreated	doxo
629	C16orf52	no	12.4981527093596	0.00588528003631472	0.000274773281552221	9.74696374322069	0.999003943409851	0.00761892456922954	11.9168241965974	0.00652144236466199	0.00044344170249541	7.83759236036351	1.13478800910637	0.00761892456922954	untreated	doxo
630	C16orf62	no	1.4094247246022	0.00058813657783269	7.40344430401488e-05	0.773627679374872	0.19339357964622	0.000593897870211311	1.64097744360902	0.000617956945632329	9.70895342967581e-05	0.850967252619678	0.242261833769077	0.000593897870211311	untreated	doxo
631	C16orf72	no	3.04044117647059	0.0113180072261192	0.00205267310251319	1.98096752496831	0.821194381986063	0.009755112464286	2.96610169491525	0.012403089064204	0.00388576562760426	1.80040726101561	1.19278769683703	0.009755112464286	untreated	doxo
632	C16orf74	no	6.23572744014733	0.00229742727519001	0.000256228427515735	4.58785580823535	1.17625580455212	0.00220796877078437	6.55283018867925	0.0031733307764633	0.000578678255459912	3.11095891080014	1.32535255978232	0.00220796877078437	untreated	doxo
633	C17orf58	no	4.66503067484663	0.000212850394301529	0.000102580801802191	65.4471513411008	47.263362676551	0.00317324629057822	4.32391713747646	0.00300171274091084	0.000915850279327735	2.26100739861874	1.4143386196358	0.00317324629057822	untreated	doxo
634	C17orf89	no	33.4818237831177	3.20007202955922e-05	2.51353566319768e-06	123.456709065211	16.3695529354934	0.000162103925613195	27.9034090909091	5.40123329613872e-05	1.06106594178911e-05	54.1371781660018	19.1024722853621	0.000162103925613195	untreated	doxo
635	C18orf25	no	3.12968653964352	0.00655450536757619	0.000952383988832191	2.31034195865432	0.75710543301639	0.00671656872164458	3.30827067669173	0.00784800567608277	0.00242016641222074	2.32597414131127	1.55537217465557	0.00671656872164458	untreated	doxo
636	C19orf10	no	15.4263803680982	0.000195999245700644	2.21012395437277e-05	57.6184126235798	11.7801840827967	0.000531234499916344	13.406427221172	0.000307111549395042	6.54227232687222e-05	33.6225464142054	14.0316529775589	0.000531234499916344	untreated	doxo
637	C19orf24	no	7.45543945912723	0.00139004185508441	0.000216306490084948	15.9149176508662	5.04643896042035	0.00241972995455076	7.06792452830189	0.00224508895481901	0.00058848643654769	8.04934765328436	4.6082547555211	0.00241972995455076	untreated	doxo
638	C19orf25	no	4.72760736196319	0.00285756866484619	0.000734770533498771	5.50959694308935	3.09989026094028	0.00305480004700682	4.16446124763705	0.00612689800369485	0.00177974700298145	1.58379146989226	1.03440766194248	0.00305480004700682	untreated	doxo
639	C19orf43	no	22.9747692307692	0.000898631422090724	6.7406015098866e-05	55.0838375531165	7.73679789538315	0.0017689499349665	21.2358490566038	0.000615194890578325	0.000120783803522829	107.354544237379	38.215496513833	0.0017689499349665	untreated	doxo
640	C19orf48	no	7.76521204671174	0.00503221980809626	0.000646381140189608	11.0316770704588	3.04250679377075	0.00682633517283373	7.81474480151229	0.00395506319736873	0.00119565145993011	19.0291967739497	11.4558675846052	0.00682633517283373	untreated	doxo
641	C19orf53	no	22.5942118226601	0.000458330115527889	3.89792488603996e-05	70.1794050108426	10.6662474453936	0.00107961162503714	22.648393194707	0.000641990325677647	0.000103493523870782	47.8354798592989	14.5277248604058	0.00107961162503714	untreated	doxo
642	C19orf60	no	5.43102391171061	0.00073175764995803	0.000104737898181146	3.47348499925358	1.15848498114374	0.000648215683928077	6.3421052631579	0.00080501295288172	0.000160222259143667	3.65831035371119	1.69328796872771	0.000648215683928077	untreated	doxo
643	C19orf66	no	0.423853211009174	0.00272858568037636	0.00106368388571133	0.168875991232591	0.11269776493014	0.00177755507824037	1.67354596622889	0.00122794449012264	0.000121127024026909	1.26829410610755	0.216345225780275	0.00177755507824037	untreated	doxo
644	C19orf70	no	6.93534482758621	0.000381246838451995	5.47158377581004e-05	8.4098672873145	2.6358430828067	0.000469780184453457	7.86792452830189	0.0010187982867774	0.000126663376585104	2.06333972321725	0.574929142914298	0.000469780184453457	untreated	doxo
645	C19orf81	no	1.01285189718482	0.00206418296323037	0.000403839511832181	0.482573136079306	0.185167439310711	0.00170819311589989	1.44632768361582	0.00244870819102836	0.000619852100698025	0.599488444287109	0.287265655719518	0.00170819311589989	untreated	doxo
646	C19orf83	no	0.0785758133824432	0.00046938132642694	0.000152143778580206	0.312006297860017	0.153327437575035	0.0036001248936177	0.0715630885122411	0.000269976414852673	0.000109430090162996	0.483557810724193	0.30551824950679	0.0036001248936177	untreated	doxo
647	C1GALT1	no	3.55052051439069	0.00304775209178106	0.000504604913890512	3.2658392914904	1.20567879799898	0.00334024999159955	3.46139359698682	0.00458170005266741	0.000860771436184654	1.59483072323357	0.663292191752061	0.00334024999159955	untreated	doxo
648	C1GALT1C1	no	1.46454767726161	0.00109299252855234	0.000247234515186865	0.567061101596511	0.258586123831598	0.000712948480688112	1.39097744360902	0.00129228758855622	0.000289392675040791	0.427531687115687	0.166999613612277	0.000712948480688112	untreated	doxo
649	C1orf101	no	0.301898346601347	0.000132338977157127	1.6407676340106e-05	1.26841692050672	0.260762518845607	0.00107764384443061	0.329566854990584	9.35810855619188e-05	3.58627278640065e-05	2.04878182445216	1.16060946709665	0.00107764384443061	untreated	doxo
650	C1orf115	no	0.776758409785933	0.00201807894502113	0.000624931013882278	0.442422225981804	0.256536118711616	0.00185007413890852	0.785714285714286	0.00276712091482048	0.00111141810547459	0.338023621360913	0.237927807464678	0.00185007413890852	untreated	doxo
651	C1orf122	no	5.52360515021459	0.000798397002581171	0.000167362256291613	13.8806321411744	5.86137204586209	0.00153901999759485	4.52542372881356	0.00288077103975925	0.00040451224568839	1.40286307369532	0.421890264955498	0.00153901999759485	untreated	doxo
652	C1orf131	no	4.91784181483752	0.00240987911980597	0.000419156221832606	9.93419119656755	3.57331209618343	0.00427635843371931	4.61466165413534	0.00530240506012595	0.00107338856485287	2.63041336488698	1.21208256203888	0.00427635843371931	untreated	doxo
653	C1orf159	no	3.2618025751073	0.00335088829387267	0.000396388076887505	1.99289644455064	0.537074093169373	0.00331821456592989	3.0921052631579	0.00379859248066466	0.000372853083777132	1.45934977066447	0.267409284089472	0.00331821456592989	untreated	doxo
654	C1orf21	no	1.87377450980392	0.0011710746913283	0.000153326539068437	1.95250040581139	0.532583388470935	0.00199036506879731	2.04519774011299	0.00128880356719733	0.000214497733290223	1.8370767440156	0.621446483047104	0.00199036506879731	untreated	doxo
655	C1orf228	no	0.193865030674847	0.000154144528823918	2.30544007720336e-05	0.517764432614201	0.124028574204536	0.000808461640160019	0.344632768361582	0.000205866874966569	3.78905742302688e-05	0.69380547702578	0.207097679982317	0.000808461640160019	untreated	doxo
656	C1orf35	no	4.60747091243111	0.00165972606703883	0.000331325838836002	7.57579145505103	3.2125287964698	0.0023836780538793	4.53383458646617	0.00375141181770055	0.00113207546563483	2.36897060138198	1.60183358989425	0.0023836780538793	untreated	doxo
657	C1orf43	no	9.62860650705954	0.000284243565152043	4.25363381399278e-05	53.1219452317428	14.4844651262944	0.000943863038243598	9.07386363636364	0.000430917718010162	0.000124927111622319	35.2039848656649	19.5542116203183	0.000943863038243598	untreated	doxo
658	C1orf52	no	3.37538273116963	0.00144260766743825	0.000462493300678031	14.1485008462581	8.2784525004563	0.00425599359160951	2.95668549905838	0.00720861469565991	0.00237627350859431	1.38144805086074	0.978951552517626	0.00425599359160951	untreated	doxo
659	C1orf85	no	0.844648318042813	0.00122457761169572	0.000313039512400706	0.242793408193648	0.109351581021953	0.000625109711461739	0.887005649717514	0.00121345898632131	0.000482171866032214	0.266551333345528	0.176091425851646	0.000625109711461739	untreated	doxo
660	C1orf86	no	6.26338461538462	0.000359469989362225	8.57497539230299e-05	27.2689877207422	12.1960463709565	0.00100724887099462	7.0226843100189	0.00110282199280795	0.000346490711137964	6.97579929062574	4.93056165216871	0.00100724887099462	untreated	doxo
661	C1RL	no	0.647921760391198	0.00210282250316868	0.000605924557018349	0.496119297065211	0.260160375734525	0.00267938809159878	1.05283018867925	0.0012047806064927	0.000390462385840951	1.4658830082792	0.853238079870694	0.00267938809159878	untreated	doxo
662	C1S	no	0.58420085731782	0.000770693855727938	0.00011681868977549	0.604727413622179	0.162615718543913	0.00149233786141497	0.711864406779661	0.000540362113288314	8.4570657275145e-05	1.03619929813136	0.276637083214947	0.00149233786141497	untreated	doxo
663	C20orf194	no	2.18438844499078	0.000788905131592309	8.54388916475179e-05	2.04335669227783	0.467739451070512	0.0012465624614726	2.65660377358491	0.00101263964878345	0.000108443919916731	1.76755923115897	0.364032232668875	0.0012465624614726	untreated	doxo
664	C20orf196	no	0.766544117647059	0.00320353507631722	0.00049759323290286	0.845536491231799	0.247932642339591	0.0063178885422207	0.671052631578947	0.00184658723895302	0.000422804896108768	1.2872092777717	0.504340414330563	0.0063178885422207	untreated	doxo
665	C20orf24	no	9.13435582822086	0.00112046173398029	0.000133997733367276	24.1997311378027	5.69992693007031	0.00229048540319669	7.17924528301887	0.00152887759932249	0.000538511431611918	12.7382982139984	8.94555462171846	0.00229048540319669	untreated	doxo
666	C20orf26	no	0.082518337408313	0.000225687081450206	5.8221019605711e-05	0.492888284836988	0.195279849245007	0.00263990850988469	0.166979362101313	0.000281663867689699	7.97328026180675e-05	0.808387185430033	0.358771059678537	0.00263990850988469	untreated	doxo
667	C21orf2	no	0.53822629969419	0.00217639034070532	0.000818975393351866	0.259499498213828	0.170937911254233	0.00170220879439099	0.579737335834897	0.00158997278295003	0.000585429705444569	0.364560919375297	0.223952281002346	0.00170220879439099	untreated	doxo
668	C21orf58	no	1.10146699266504	0.00297589982568579	0.0003740266720138	0.844314160173967	0.209431315916585	0.00409939628530718	1.39433962264151	0.00244484426935375	0.000510771677773855	1.38911214088955	0.559794951550603	0.00409939628530718	untreated	doxo
669	C21orf59	no	7.30036855036855	0.00110461792279682	0.000171365214360033	15.4249472583096	4.9120460252889	0.00188751637775109	6.2090395480226	0.00230771541220023	0.00054774738726043	4.35181529521433	2.36700239465651	0.00188751637775109	untreated	doxo
670	C22orf46	no	1.10655235762401	0.0021073576746848	0.000278995181997341	0.807819653829516	0.210703194422542	0.00277679991891707	1.39359698681733	0.00271249744848235	0.00055560956138328	0.833631553089011	0.326965959347567	0.00277679991891707	untreated	doxo
671	C2CD2	no	2.14408338442673	0.00520613677343447	0.00062094031691389	1.27457248345661	0.334684716465776	0.00523528064863606	2.28813559322034	0.00633453227912874	0.00123260475689221	1.15478964168726	0.463013909373316	0.00523528064863606	untreated	doxo
672	C2CD5	no	1.43023970497849	0.00112337224979031	0.00022988249259262	1.28287406475479	0.550899754278466	0.00156182772207564	1.86629001883239	0.00171081711620245	0.000303993653997452	0.967189616897948	0.335130132846103	0.00156182772207564	untreated	doxo
673	C2orf15	no	2.66911764705882	0.00372440968210348	0.000275694051420326	1.94181908954758	0.303930865091317	0.00493128917589734	2.25660377358491	0.00344363462266276	0.000457197642107093	1.86865561868396	0.50463565899267	0.00493128917589734	untreated	doxo
674	C2orf43	no	3.44246153846154	0.000986697137107499	0.000118847978554003	2.85252417520917	0.761294235652701	0.00120866401364838	3.6433962264151	0.00132111700683889	0.000140863870677732	1.82818648092127	0.394861787411147	0.00120866401364838	untreated	doxo
675	C2orf48	no	2.36654366543665	0.00197040254284707	0.000146624552667022	2.91141718224278	0.436973830932868	0.00422376380921119	3.40642722117202	0.00178556461195437	0.00013538189548247	4.31198775823699	0.628119827115579	0.00422376380921119	untreated	doxo
676	C2orf76	no	1.07532149418249	0.00263705217454249	0.000569894173162887	0.348124710920087	0.146450656396102	0.00146138607723985	1.15225563909774	0.00223343309470233	0.000587917012264262	0.438837909270369	0.20970590095847	0.00146138607723985	untreated	doxo
677	C2orf82	no	0.591299019607843	0.0020120254365549	0.000830413310332833	0.520808644825153	0.369583950984291	0.00271195212428502	0.675422138836773	0.00228636209922439	0.000767574939079579	0.480648151990233	0.278585979848263	0.00271195212428502	untreated	doxo
678	C3orf52	no	1.68588957055215	0.00109834161024993	0.000190939453168181	1.02913884372426	0.383913331093333	0.00112246762093563	1.87406015037594	0.000759539307897957	0.000274255737417514	2.02218014651847	1.42844562082193	0.00112246762093563	untreated	doxo
679	C3orf58	no	1.18321078431373	0.00454870061138036	0.000666664397657403	1.20305476671932	0.352559653651271	0.00793281842940041	1.27358490566038	0.00535073505774026	0.000976725437977514	1.09681780465912	0.383300873479708	0.00793281842940041	untreated	doxo
680	C3orf67	no	0.894607843137255	0.000781419187680955	0.00010992181115756	1.68016048124343	0.438665237256561	0.00259877787108281	1.3	0.00110592252077483	0.000123107661058377	1.62048700987984	0.322773417796132	0.00259877787108281	untreated	doxo
681	C4orf29	no	3.14110429447853	0.00233664198044355	0.000294609936431652	3.09016287254697	0.845774611263114	0.00315624097063603	3.17702448210923	0.00263438976943641	0.000513867942842813	2.62294207893203	1.10983880636396	0.00315624097063603	untreated	doxo
682	C4orf3	no	5.31672816728167	0.000120357468997105	2.04907593525436e-05	2.88938640481271	1.1809264317441	9.15035607622066e-05	7.33207547169811	0.000170943729145113	1.21142888234545e-05	2.01487574053883	0.241674264270103	9.15035607622066e-05	untreated	doxo
683	C4orf32	no	2.69226044226044	0.00172347849770642	0.000163328431220564	1.42072981971445	0.296408087265809	0.00162751889905521	3.25189393939394	0.0016821218115829	0.000181949192163489	1.72007333814566	0.366574670278461	0.00162751889905521	untreated	doxo
684	C4orf36	no	0.3380195599022	0.000724447557802765	0.000175290730646386	0.290329759896346	0.114308169384156	0.00116003803056303	0.407129455909944	0.000439041283604283	0.000115211712216438	0.575536796572448	0.244677234646528	0.00116003803056303	untreated	doxo
685	C4orf47	no	0.387968078575814	0.000181836958539508	2.19605818322632e-05	0.700461170262132	0.140199858655625	0.000639195283874759	0.505639097744361	0.000223850748640344	4.8578869091998e-05	0.760386752458063	0.270866039594982	0.000639195283874759	untreated	doxo
686	C5AR1	no	0.477092241905926	0.00072754682948336	0.000120985361866915	0.620859654984304	0.177799422652742	0.00177566266662579	0.610902255639098	0.000566040369195773	0.000158425752576041	1.07229544669337	0.501610898647822	0.00177566266662579	untreated	doxo
687	C5orf15	no	1.81862745098039	0.00162238224191221	0.000424807093341814	0.83110383043989	0.469447754081015	0.00112031838552481	1.83834586466165	0.00217437501018033	0.000502078506318439	0.553009236794599	0.243179273433263	0.00112031838552481	untreated	doxo
688	C5orf22	no	1.54015941140405	0.00307624678374386	0.000990140378823386	1.12186200899051	0.755955586890492	0.00290727090150057	1.33208255159475	0.00320014071347202	0.00109572985095482	0.806701736736647	0.524185897736994	0.00290727090150057	untreated	doxo
689	C5orf24	no	3.55113288426209	0.00316279655345908	0.000640575336512867	4.00041722141801	1.7802960195253	0.00373336413862527	3.7683615819209	0.00369450229027247	0.00118826108343386	3.52950190595655	2.43488097397488	0.00373336413862527	untreated	doxo
690	C5orf28	no	3.27033639143731	0.00609670719175902	0.000680782478975649	1.61271065438826	0.414757881322392	0.00496008985646589	3.04725897920605	0.00664720432025863	0.00139113470214598	1.55492645694932	0.722036730944595	0.00496008985646589	untreated	doxo
691	C5orf42	no	1.70122699386503	0.00302084426689902	0.000390141670122287	1.43894885988757	0.391507796660567	0.00432174040119126	1.87924528301887	0.00282360804816841	0.000578437424621407	1.77432784916163	0.734874944718961	0.00432174040119126	untreated	doxo
692	C5orf63	no	0.654434250764526	0.00264718897706768	0.000700604812897953	0.440350109258623	0.215136526367054	0.00300973808251553	0.720450281425891	0.00179924609935993	0.000788833156107015	0.796588843073132	0.590027842934771	0.00300973808251553	untreated	doxo
693	C5orf66	no	0.57843137254902	0.00232464530634047	0.00034508017654272	1.39144902627655	0.360777160276534	0.0102575074673468	0.835849056603774	0.00254146708251077	0.000503229993118847	1.90916220196831	0.659945868981847	0.0102575074673468	untreated	doxo
694	C6orf1	no	1.22827417380661	0.00107497066586643	0.000148086074418387	0.598486044796143	0.158901808680724	0.000964482983499674	1.45386064030132	0.000839657305518958	0.000267750387300332	1.0517198321258	0.634890958904766	0.000964482983499674	untreated	doxo
695	C6orf106	no	3.66830466830467	0.000556565749918747	8.62812757141407e-05	3.38536956960894	1.17167067289254	0.000624839288297308	3.60754716981132	0.000828438678562699	0.000214991081612689	1.79750692988491	1.00074948608518	0.000624839288297308	untreated	doxo
696	C6orf132	no	0.932598039215686	0.00205650623980168	0.00091685094946977	2.23670306015057	1.67618228289745	0.00649937515488451	1.40377358490566	0.00321502936473213	0.00088126278768169	1.87576808917252	0.981416034941412	0.00649937515488451	untreated	doxo
697	C6orf141	no	1.22774708410068	0.00193805952260455	0.000142841637892417	0.973705095351376	0.128922429356574	0.0029442265792039	1.04135338345865	0.00135911005793602	0.00016185887688572	1.18743985080785	0.244083645952369	0.0029442265792039	untreated	doxo
698	C6orf195	no	0.143031784841076	0.000919137069979933	0.000394562370278778	0.390929087781422	0.24801597633825	0.0045449949949001	0.198874296435272	0.000719049189763719	0.000290658379550711	0.685793694962416	0.419008058634807	0.0045449949949001	untreated	doxo
699	C6orf226	no	0.563302752293578	0.00228029903100112	0.000626884241775576	0.240277147498959	0.11785190874089	0.00167007466316195	0.617260787992495	0.00266878297838334	0.0010418883737645	0.238708326538402	0.15453832245016	0.00167007466316195	untreated	doxo
700	C6orf57	no	0.602203182374541	0.0010051314873513	0.000271991196967896	0.151009404974622	0.0668073572424461	0.000463148785690588	0.738229755178908	0.000711723140894087	0.000211151226606072	0.259949567904022	0.124592063435809	0.000463148785690588	untreated	doxo
701	C6orf62	no	5.70823095823096	0.00412225857684912	0.000537563905685913	3.58675776993458	1.09528519137059	0.00343241736504752	5.60377358490566	0.00428807019417848	0.00112117138802616	3.88127302076461	2.29960405012423	0.00343241736504752	untreated	doxo
702	C6orf89	no	2.71017156862745	0.00113874457614408	0.000279248532885073	2.23869333692858	1.21698790797594	0.00117260078499015	2.68421052631579	0.00161814376873839	0.00023416106202373	1.08529354918798	0.30956257687889	0.00117260078499015	untreated	doxo
703	C6orf99	no	0.355963302752294	0.00116289242065256	0.000366453646887026	0.317731844461704	0.166076506873103	0.00184229827089997	0.384615384615385	0.000988907500089515	0.000326398359826707	0.399063976553937	0.212077443190519	0.00184229827089997	untreated	doxo
704	C7orf31	no	0.0806845965770171	0.000258484397858766	7.6055799357815e-05	0.325962450517744	0.146826131816352	0.00203221434792941	0.133458646616541	0.000271169999998229	8.8860427546948e-05	0.515343804723279	0.264169630126543	0.00203221434792941	untreated	doxo
705	C7orf50	no	8.16196319018405	0.000520766730058836	6.51756734312141e-05	14.4637985314182	3.79476384573349	0.000794945785995855	7.51893939393939	0.000763817447215863	0.000246878145170326	9.03084068796491	6.32094094865582	0.000794945785995855	untreated	doxo
706	C7orf55	no	3.15196078431373	0.000634819292594686	0.000126325247809795	2.8308840807462	1.26080086160665	0.000666053640435202	2.89811320754717	0.0011809811441925	0.00018869696927032	0.907529546480995	0.28456648768934	0.000666053640435202	untreated	doxo
707	C7orf60	no	0.568531038721573	0.00105589895362428	0.000449772352444967	1.85518414181124	1.2564359687204	0.00532241047007805	0.766917293233083	0.00165852424838407	0.000246947002422285	1.31562236667063	0.34000926199152	0.00532241047007805	untreated	doxo
708	C7orf63	no	0.293398533007335	0.000548248128357232	0.000111074954280268	0.447184728873953	0.148035656835538	0.00158152749568266	0.386491557223265	0.000546669634992192	0.000184255884974915	0.613974100161691	0.328607700352884	0.00158152749568266	untreated	doxo
709	C8orf33	no	16.620774431469	0.000311113383598131	3.56449505020445e-05	59.7203248862617	11.7431448279568	0.00146041152136072	9.59245283018868	0.00063304098692192	0.00019054512781589	15.1017459395851	8.55865027873759	0.00146041152136072	untreated	doxo
710	C8orf59	no	24.3288177339901	0.000253870985126085	2.66058441660668e-05	118.707015832999	21.0283424024335	0.00149694762558094	21.0866290018832	0.000423588967722991	8.69065231621857e-05	60.5791828312989	21.4492862979735	0.00149694762558094	untreated	doxo
711	C8orf82	no	3.09029484029484	0.000631556701447017	0.000224914074716432	4.0104174447729	2.6826925166183	0.00133327264323023	3.20715630885122	0.00198336356642249	0.000361285360620631	0.813812293018803	0.284604953016889	0.00133327264323023	untreated	doxo
712	C9orf142	no	5.79189686924493	0.00171069227806251	0.000293184396519321	8.43890804538278	3.12722900505315	0.00222793408304997	5.82641509433962	0.000902585219209079	0.000350762097871746	26.2737715663691	19.0080733686156	0.00222793408304997	untreated	doxo
713	C9orf171	no	0.311656441717791	0.000550673135362621	9.73554728577147e-05	0.527514940567907	0.153809115557841	0.0017732173895485	0.409005628517824	0.000348694047528837	0.000117531262483518	1.14404567705752	0.600359310559287	0.0017732173895485	untreated	doxo
714	C9orf3	no	7.47387830362631	0.0028985213248231	0.000215304688757348	5.84850890332109	0.975067872391436	0.00333390826803204	7.85094339622642	0.00376813617289165	0.000456513766809303	4.40256706344906	1.22419467524596	0.00333390826803204	untreated	doxo
715	C9orf40	no	1.83343539497857	0.00522648735715822	0.00184895464134086	1.04642116141537	0.778370210758323	0.00370083712632418	1.82518796992481	0.00464167681115956	0.00156111738331614	1.05320401223763	0.7154471665115	0.00370083712632418	untreated	doxo
716	C9orf41	no	4.6070110701107	0.00157227589741226	0.00023512685686451	5.13585277402999	1.68434992934271	0.00198605641354437	4.26515151515151	0.00213504028036927	0.000573008045250554	3.07739275683327	1.83472849707469	0.00198605641354437	untreated	doxo
717	C9orf72	no	0.528440366972477	0.00189733149999608	0.000797416826708718	0.492138472285509	0.359104146357663	0.00268294092873634	0.606003752345216	0.0025659117371322	0.000757706365662231	0.369579134641456	0.185736355940778	0.00268294092873634	untreated	doxo
718	C9orf78	no	8.33108108108108	0.000194185432741951	2.57740948177716e-05	25.6208811658819	6.64157843233498	0.000444258300317297	7.09433962264151	0.000848214449596275	0.000208495194313767	2.67471632910817	1.56301849685522	0.000444258300317297	untreated	doxo
719	C9orf84	no	0.612469437652812	0.000950776019236284	9.38858647511904e-05	0.810273847968772	0.137955872108618	0.00241926771893938	0.709981167608286	0.000536408892890679	0.000189473662767989	1.89277402692793	1.08980682569836	0.00241926771893938	untreated	doxo
720	C9orf89	no	3.33435582822086	0.000345236678186059	9.06386031070858e-05	7.4374953577439	3.89851175123252	0.000634973571208146	3.1531190926276	0.00147304903759674	0.000406570226006454	0.863142179564038	0.487761106704983	0.000634973571208146	untreated	doxo
721	C9orf91	no	0.651191203420892	0.0029140379542488	0.000952292142270309	0.621784617901307	0.369408584551472	0.00435454795770196	0.600375234521576	0.00180385345606027	0.000607854504592049	0.853777276479942	0.481524674421363	0.00435454795770196	untreated	doxo
722	CA11	no	0.636697247706422	0.000303069390985196	3.85893046383676e-05	0.332221555552492	0.06767759863848	0.000307703628956239	0.820754716981132	0.000605784544489561	0.000171515301966464	0.220918425816658	0.0989853252549969	0.000307703628956239	untreated	doxo
723	CA12	no	0.222766217870257	0.000168470566541949	2.58477959124619e-05	0.653289926435342	0.161884226561958	0.00096287163346561	0.233082706766917	0.000150776986728315	4.09886237041428e-05	0.773466581650073	0.331672084693563	0.00096287163346561	untreated	doxo
724	CA13	no	0.69908256880734	0.000972549984948105	0.000214909430107785	0.637238934851426	0.242472663186497	0.00241390413300433	0.75894538606403	0.000784751375414916	0.000299937751095844	0.901973618253512	0.549177862548845	0.00241390413300433	untreated	doxo
725	CA5B	no	1.91738066095471	0.00278745586913393	0.000430355737195457	1.24620570854016	0.423258666633115	0.00294280477793452	1.79166666666667	0.00205660473266788	0.000746622484498458	1.99197519079346	1.41418867999662	0.00294280477793452	untreated	doxo
726	CA8	no	0.128063725490196	0.000231474572635901	5.02663754991308e-05	0.531898381978726	0.18046870824291	0.00187129079532555	0.156603773584906	0.000447884626314258	0.000168940473404802	0.343660268573244	0.202018101379296	0.00187129079532555	untreated	doxo
727	CAB39	no	5.93169230769231	0.00244921365542458	0.000209727656992859	4.61173545512194	0.886764172541392	0.00272577507223357	6.5622641509434	0.00392667560186907	0.000500221510789063	2.78332014072363	0.814430645892856	0.00272577507223357	untreated	doxo
728	CAB39L	no	0.36697247706422	0.000576677494337568	0.000118487160337833	0.344331804863783	0.116109563820704	0.00102260834015308	0.357142857142857	0.000458458400644803	0.000116619731931073	0.419077400569769	0.170273554064281	0.00102260834015308	untreated	doxo
729	CABIN1	no	4.18884120171674	0.00102857587105117	0.0001994313173932	7.38766412261043	2.983122616006	0.00165991960652807	4.07735849056604	0.0033046501258352	0.000645987057459182	1.29840849193908	0.566336455152564	0.00165991960652807	untreated	doxo
730	CABLES1	no	0.979204892966361	0.00184937016617755	0.000333091119816624	1.07411239745386	0.376493316776448	0.00349151734277483	1.16729323308271	0.00169417816477849	0.000348338977801195	1.39280676819716	0.533711179710622	0.00349151734277483	untreated	doxo
731	CACHD1	no	2.21081745543946	0.00222166751096912	0.000225151726613742	1.83662986923244	0.396825592089267	0.00315674185852827	2.4718045112782	0.0024667633189194	0.000383625709874018	1.83061240173606	0.581278633967443	0.00315674185852827	untreated	doxo
732	CACNA1A	no	0.473910374462861	0.000465759625599395	4.77027864643798e-05	0.921157833917907	0.160049579194307	0.00175444713539643	0.754716981132075	0.000834707571218168	0.000141738888715503	0.845084764232538	0.245480046655304	0.00175444713539643	untreated	doxo
733	CACNA1B	no	1.23453766074709	0.00111138270562538	0.000154190339583029	2.51244139618675	0.650729350776723	0.00365170826450914	1.33584905660377	0.00142196723339823	0.000383924237338537	2.18898266071147	1.10455586045579	0.00365170826450914	untreated	doxo
734	CACNA1D	no	0.190067443286327	0.000283819413963059	3.76578002360024e-05	1.04302827386628	0.227385242390422	0.00304995597620231	0.273069679849341	0.00027052797477404	4.32630592188166e-05	1.57866951018843	0.43227836521911	0.00304995597620231	untreated	doxo
735	CACNB4	no	1.19618696186962	0.000193465368463373	1.16333151601273e-05	5.38956820838459	0.58169211109263	0.00164967590308758	1.16068052930057	0.000194104756599016	2.05697371067509e-05	5.29955744112732	0.982660384491515	0.00164967590308758	untreated	doxo
736	CACNG8	no	0.0775809407452657	0.000251753311042755	0.00010617194980729	1.0241707695786	0.604555885980128	0.00639262758985341	0.168855534709193	0.000659406627889491	0.000302102046448154	0.890384952499209	0.59350344368278	0.00639262758985341	untreated	doxo
737	CACUL1	no	6.136	0.000802938602739513	0.000208767342727	17.4621468187013	8.02556386313352	0.00325163634451482	6.28679245283019	0.00276898203237746	0.000740214335110643	3.70906522447565	2.06437643703922	0.00325163634451482	untreated	doxo
738	CACYBP	no	25.7452307692308	0.000438168609587058	3.17613020953409e-05	70.128502365627	9.14096072816943	0.000902082346372285	20.5660377358491	0.000742834370398657	0.000110427873655251	26.2100099836379	7.81166620041572	0.000902082346372285	untreated	doxo
739	CAD	no	3.87209302325581	0.00176236053035689	0.000269032174342287	3.72038149209252	1.26581156042805	0.00199842087688373	3.32518796992481	0.00257895462656988	0.000905892574231706	2.07898250659624	1.55081147047906	0.00199842087688373	untreated	doxo
740	CADPS2	no	2.88369230769231	0.00118621129562194	6.84297349562943e-05	2.2683542620395	0.265550887919003	0.0017618016818924	3.35727788279773	0.00090049898211526	0.000120993999179599	4.00605052616532	1.11493890738243	0.0017618016818924	untreated	doxo
741	CALCOCO1	no	0.348808796579108	0.000889623819912155	0.000213458391564463	0.233968957484836	0.0925249375590611	0.00110638668256202	0.5046904315197	0.000931011035865336	0.000277095642458453	0.3296094646339	0.159517272566596	0.00110638668256202	untreated	doxo
742	CALCOCO2	no	4.18677281077771	0.000895202241549758	0.000198119582406726	3.56020257219926	1.61839442290852	0.00141388789340271	4.74291115311909	0.000807489270668356	0.000204701066617928	4.10133117857395	2.108760450242	0.00141388789340271	untreated	doxo
743	CALCRL	no	0.0384850335980452	0.00023420295178217	9.91265608737438e-05	0.455315823244907	0.2835116008534	0.00542128765215779	0.0975609756097561	0.000273813656912239	0.000136443282140064	1.02350914301807	0.735822926349412	0.00542128765215779	untreated	doxo
744	CALD1	no	10.9464944649446	0.000285092985231687	3.60316077639836e-05	32.132890620341	7.80760161462108	0.000659238278827459	12.5905660377359	0.00066738188339523	9.03667990021647e-05	10.950321791454	3.27833240623247	0.000659238278827459	untreated	doxo
745	CALM1	no	35.3298461538461	0.00040622815060171	2.85577781060054e-05	80.2309059255444	9.84536778766737	0.000797746342076388	34.4583333333333	0.000576686777350096	6.35357071138813e-05	57.0511058618483	12.0103491670533	0.000797746342076388	untreated	doxo
746	CALM2	no	48.9001233045623	0.00088493513119936	4.86702253522853e-05	81.0819210158213	8.1689357478556	0.0014721197535749	40.7840909090909	0.00167601386242783	0.000157790402062472	24.4379830159958	5.19782145319587	0.0014721197535749	untreated	doxo
747	CALR	no	47.6019716574245	0.000548374931781457	3.03570298782884e-05	70.1080726465099	7.1708253069486	0.000764846238453226	48.2064393939394	0.000605402515217395	5.82613907327951e-05	58.3982416288479	10.6311564596927	0.000764846238453226	untreated	doxo
748	CALU	no	11.7001839362354	0.000288852714575621	3.27507092135919e-05	30.2035172575509	6.71709247080101	0.000559931288943484	10.3534971644612	0.000545834893717128	0.000113567319675141	10.73664155364	4.94882936065645	0.000559931288943484	untreated	doxo
749	CAMK1	no	1.76824034334764	0.000411926285455747	0.000144867896293769	0.805784830122374	0.560405180668578	0.000278564207730636	1.36842105263158	0.000644355320300553	0.000147983089760336	0.317105940976781	0.119211870048649	0.000278564207730636	untreated	doxo
750	CAMK2D	no	13.0783466995682	0.000972196728233517	2.65570929277322e-05	10.8903423533206	0.553081722645964	0.00158539796584461	14.5871212121212	0.000996820727122005	4.65642254508372e-05	11.9881673571035	1.046761774508	0.00158539796584461	untreated	doxo
751	CAMK2N1	no	2.88452088452088	0.00286087723017386	0.000418727945305516	1.9302703516139	0.639434757269917	0.00276880064874774	2.92830188679245	0.00308144419740734	0.000359216611078053	1.46776112045046	0.341552997328938	0.00276880064874774	untreated	doxo
752	CAMK4	no	1.44573881054568	0.000864303651053824	7.58809652024612e-05	1.63602717005758	0.283259387277668	0.0018174020814963	1.31439393939394	0.000821902913712023	0.000118452030658655	1.59044674038179	0.427315167943966	0.0018174020814963	untreated	doxo
753	CAMKK1	no	0.638532110091743	0.00146010986162712	0.000401150977114135	0.985059565347868	0.485722492921591	0.00371422752088435	0.640977443609023	0.000988835502330276	0.000439636542150316	1.51648070599088	1.06795023342678	0.00371422752088435	untreated	doxo
754	CAMKMT	no	9.60984615384616	0.00057761680952584	3.06821438895772e-05	7.26074002555396	0.856350454489862	0.00071163571557684	10.3069679849341	0.000765972540484956	8.11521861525188e-05	5.81955179749538	1.42392800177755	0.00071163571557684	untreated	doxo
755	CAMLG	no	4.14714898835071	0.0071645666003204	0.0011081725008059	2.01862082451822	0.740530619169316	0.0048850084050081	4.61320754716981	0.00745755703071	0.00169377288421384	2.2766930588365	1.19973850852119	0.0048850084050081	untreated	doxo
756	CAMSAP1	no	2.8482800982801	0.00380936548483968	0.000708215531732612	2.41149628295216	0.995944137063815	0.00419015583046585	3.24293785310734	0.00411890279531015	0.000727716645299465	2.05273389544138	0.781919250206443	0.00419015583046585	untreated	doxo
757	CAMSAP2	no	5.44601226993865	0.0045395814463315	0.000365368657767552	3.60605785631664	0.65854095563268	0.0046578344887437	5.01132075471698	0.00521597487563929	0.000606118794772343	2.63434127096616	0.673471865136788	0.0046578344887437	untreated	doxo
758	CAMTA1	no	11.4494175352544	0.00197597755660478	0.000220984214489344	14.4227238723144	3.43994847891255	0.00245299747874318	12.8563327032136	0.00314384124152917	0.000635895659461137	10.154869416064	4.67898871892476	0.00245299747874318	untreated	doxo
759	CANT1	no	2.95963302752294	0.00198522169991433	0.000555616179818906	3.12265688001249	1.71293513664429	0.00386520150804769	2.49624060150376	0.00420116206718052	0.000909869534868829	0.919239120737163	0.391193855159256	0.00386520150804769	untreated	doxo
760	CANX	no	19.182881773399	0.00033355722977566	2.55318958906652e-05	21.6036081587171	3.44346261807395	0.000401268918570893	19	0.000508198593762093	6.95475276137406e-05	11.8336762304349	3.63080192768254	0.000401268918570893	untreated	doxo
761	CAP2	no	2.22235872235872	0.000504754441889482	3.9010699206154e-05	1.70051592768098	0.272621862976597	0.000722169050570665	1.63276836158192	0.000421300876948646	6.56592695581895e-05	1.54097582062294	0.460773289238704	0.000722169050570665	untreated	doxo
762	CAPN2	no	9.15540540540541	0.000117921380037436	1.58657576360469e-05	23.4181322747838	6.18050034710872	0.000243460963190306	7.91698113207547	0.000254192062092156	7.25545357680591e-05	7.72677862314842	4.92263222383465	0.000243460963190306	untreated	doxo
763	CAPN3	no	0.126528117359413	0.000677740447766263	0.000239600772132891	0.261572762824426	0.14136061767703	0.00261822400200499	0.170731707317073	0.000418176522211933	0.000142366441973624	0.561766558716743	0.29451938925803	0.00261822400200499	untreated	doxo
764	CAPZA1	no	15.3761524277812	0.000532494688914685	5.53993013574764e-05	46.4865328594065	9.16204761373728	0.00112133996223965	13.6622641509434	0.00144990980482017	0.00028962501438638	10.9795263555298	4.98641960962949	0.00112133996223965	untreated	doxo
765	CAPZA2	no	8.51104294478528	0.000412839447535096	7.56144571416076e-05	46.5938648631557	15.403271343005	0.00137831278281818	8.60075329566855	0.00145022979602289	0.000324410962043344	9.1155320931834	4.57092777162061	0.00137831278281818	untreated	doxo
766	CARF	no	0.287201469687691	0.000694645896781959	0.000124599552772414	0.501445418708611	0.147162529542231	0.00231099924979851	0.419172932330827	0.00077552499329255	0.000235562903510136	0.690633933188745	0.339292715999825	0.00231099924979851	untreated	doxo
767	CARHSP1	no	4.44389944819129	0.00157562943349013	0.0003261707313637	4.03839245687666	1.87812539767303	0.00159589704648779	6.0359168241966	0.00174850513750112	0.000546445973132453	6.17914448857941	4.30455973546329	0.00159589704648779	untreated	doxo
768	CARM1	no	4.38616891064872	0.00062717521033628	0.000121494971525573	3.02433914830473	1.37240189512547	0.000518236962598241	3.88657844990548	0.000390435229476306	0.000127233302662147	5.54538269599505	3.81182401952067	0.000518236962598241	untreated	doxo
769	CARS2	no	5.42444717444717	0.000785077654749038	0.000122387076094372	5.98130211389411	2.08510761498411	0.000872641830371155	4.9188679245283	0.00128050908222456	0.000419557620472877	2.78519395082366	2.08264812868211	0.000872641830371155	untreated	doxo
770	CASC1	no	0.0965180207697007	0.000212183183299983	5.86790885237852e-05	0.552909574624299	0.231334421035353	0.00236064899947166	0.157894736842105	0.000131845018802804	2.87374125581041e-05	1.45955041832995	0.538460456006395	0.00236064899947166	untreated	doxo
771	CASC2	no	1.53284223449969	0.000611856165327301	5.99121706469837e-05	1.75198878836548	0.319209672951382	0.00196553283813381	1.97928436911488	0.000394067170562478	0.000124773615966007	4.30059914276588	2.31967232093237	0.00196553283813381	untreated	doxo
772	CASC3	no	4.35377069282649	0.00294441051773664	0.00037886014035097	4.20576553982771	1.20068906136717	0.0034919994022218	3.75094339622642	0.00211044956116624	0.000687946110689235	6.43621320717814	4.21387529396123	0.0034919994022218	untreated	doxo
773	CASC4	no	7.03621853898097	0.00150386537754657	0.000143996458131704	5.73784523783739	1.24298759732146	0.001553628262339	8.20112781954887	0.00238357609373477	0.000363614268103485	3.46827513657295	1.25966197634673	0.001553628262339	untreated	doxo
774	CASC5	no	7.01107692307692	0.00191079158443237	0.000114208879529166	6.45481899576929	0.833179141032977	0.00267420527910362	6.40642722117202	0.00175133769139385	0.000142500494787716	5.50700277474932	0.951780050143673	0.00267420527910362	untreated	doxo
775	CASC9	no	0.386740331491713	0.000238722768365819	4.85729529143438e-05	1.08338228736878	0.349333849168886	0.00190984804131027	0.491493383742911	0.000301023537830457	5.51846715948826e-05	1.07890032526294	0.321601141127491	0.00190984804131027	untreated	doxo
776	CASD1	no	0.552357624004899	0.00102547833122623	0.000391701442359335	1.04548502797319	0.669445948001763	0.003111788246704	0.586466165413534	0.00116939393510742	0.000190187425187137	0.82148774166278	0.222591103585186	0.003111788246704	untreated	doxo
777	CASK	no	5.62592137592138	0.0018338143279438	0.000164798351147086	3.25320821131173	0.67788992089609	0.00167949248772461	6.78301886792453	0.00225367522034608	0.000211039887911304	2.83343409693348	0.572390808292838	0.00167949248772461	untreated	doxo
778	CASKIN1	no	0.186430317848411	0.00086624275197655	0.000294332629522713	0.197529018247335	0.105380764522686	0.00168976722669059	0.232645403377111	0.00100557122744731	0.000432945167197592	0.21924827501175	0.149109736068088	0.00168976722669059	untreated	doxo
779	CASS4	no	0.0930232558139535	0.000350851980675928	0.000113326213991032	0.335544177574436	0.163474178552233	0.00243344478870392	0.112570356472795	0.000320437959356215	0.000127221501962034	0.443483223509438	0.270732896357876	0.00243344478870392	untreated	doxo
780	CAST	no	12.1724137931035	0.000231002796170593	2.48306616780645e-05	19.8576402800071	4.36064496877041	0.000361216385661361	13.7164461247637	0.000484035849778593	8.50144836163788e-05	9.06255406529302	3.70374094344287	0.000361216385661361	untreated	doxo
781	CASZ1	no	0.521152667075414	0.00210599675739113	0.000701495109503904	0.88523133085632	0.500822175225102	0.0058783125300244	0.709981167608286	0.00198691472882621	0.000663000008398525	1.24895313215508	0.695337311010304	0.0058783125300244	untreated	doxo
782	CATSPER1	no	0.145998778252902	0.00161686888609166	0.000628867568027258	0.184826730717444	0.1129315927502	0.00364940365958295	0.206378986866792	0.000940190342658753	0.000452522252078082	0.456593943967729	0.333009256681572	0.00364940365958295	untreated	doxo
783	CATSPERB	no	0.223241590214067	0.000246032431143489	3.83225771037289e-05	0.692586950461067	0.174343297526091	0.00148377894933613	0.366541353383459	0.000158447345182025	4.26051729246299e-05	1.83050157123723	0.769634432792276	0.00148377894933613	untreated	doxo
784	CATSPERG	no	0.306658521686011	4.34067417132558e-05	5.52399901058889e-06	0.36609314649451	0.0727798715749738	0.000102929250088982	0.473684210526316	3.98898671078667e-05	6.57147507820144e-06	0.617883583927265	0.162759306733613	0.000102929250088982	untreated	doxo
785	CAV1	no	53.9272503082614	0.000915657716527821	3.26535225500287e-05	60.9162876909666	4.29990456346229	0.00151984318525098	46.4640151515151	0.0012018862078555	8.1049135487329e-05	36.3197986221426	5.40988300508904	0.00151984318525098	untreated	doxo
786	CAV2	no	19.9439655172414	0.000633402567954799	3.43991147373309e-05	25.3574734234221	2.85111544681618	0.00100634191686104	16.6780303030303	0.000976189868254478	9.22216842894516e-05	11.4075987179527	2.4306340787367	0.00100634191686104	untreated	doxo
787	CBFA2T2	no	3.30901287553648	0.00516836923972231	0.000519808726142977	3.0946649894404	0.672369289673	0.0074144624456953	4.05263157894737	0.00662207558829158	0.000823436657847633	2.74880502181879	0.744522111219203	0.0074144624456953	untreated	doxo
788	CBFB	no	7.55473554735547	0.00221459307288696	0.000220088707335374	7.00300622916548	1.55675946439798	0.0024135851798081	7.44339622641509	0.00383829728947757	0.000488738881929451	2.89023563050833	0.866965588290538	0.0024135851798081	untreated	doxo
789	CBLB	no	0.878992628992629	0.00249037648236766	0.000407753348507148	1.22319504059804	0.381052589394889	0.0059826722640054	1.44716981132075	0.00285908233908753	0.000731755737663278	1.95618025036648	0.959526753327592	0.0059826722640054	untreated	doxo
790	CBLC	no	2.37392900856793	0.00189404187316348	0.000316158704116799	1.15657367307541	0.433182540900383	0.00151182757309019	2.5811320754717	0.0020473469437436	0.000398483654225107	1.15226025089619	0.469531331375013	0.00151182757309019	untreated	doxo
791	CBR4	no	4.97664413030117	0.0014253675108811	0.000157638819009808	3.31713190782098	0.842432844745057	0.00135593424164207	6.02824858757062	0.00184629006932506	0.000299417424164446	2.87861219194342	1.09025104128473	0.00135593424164207	untreated	doxo
792	CBWD2	no	1.3968058968059	0.000735895486678362	0.000181577586608351	0.275800442305189	0.118854065398301	0.0002630467566125	1.66604127579737	0.000676933511544088	0.000181431651756103	0.3588495640844	0.16468108457479	0.0002630467566125	untreated	doxo
793	CBWD3	no	0.567931456548348	0.000987145925383025	0.00036790988087093	0.0853267601907111	0.0511399676050731	0.000271655257296782	0.618421052631579	0.000510564781414679	0.000190108985572361	0.174645814435463	0.104018076121543	0.000271655257296782	untreated	doxo
794	CBWD5	no	1.31701346389229	0.00362265853188561	0.00134822614716547	0.361747234642145	0.269676613589224	0.00139467686173198	1.6109022556391	0.00200971400638969	0.000756481475812424	0.78192498575685	0.570922113269208	0.00139467686173198	untreated	doxo
795	CBX1	no	18.8990147783251	7.81721556487217e-05	9.06614311157875e-06	107.375946760664	20.556724505568	0.000523222790396028	15.5056603773585	0.000174750556850301	5.74136425154794e-05	35.0990397537756	20.2812597460663	0.000523222790396028	untreated	doxo
796	CBX3	no	53.6105976586568	0.000476613950869683	2.54229205624343e-05	157.109358943776	14.1599353815991	0.00106668487715003	44.3068181818182	0.000684939915371999	7.15039154826849e-05	99.9590764640688	19.3143364727501	0.00106668487715003	untreated	doxo
797	CBX5	no	7.10092307692308	0.00239575440540129	0.000262779564512072	7.52959059692084	1.82257036817888	0.00283034146115896	7.78154425612053	0.00311175078182336	0.000563938392963478	5.90493990119845	2.44457507999033	0.00283034146115896	untreated	doxo
798	CBX6	no	5.62660944206008	0.00214472029091927	0.000300616924908647	6.53049085708027	2.01692485018619	0.00262179956245699	4.81320754716981	0.00490933144371677	0.00132662768689391	1.98623022496243	1.24448088949608	0.00262179956245699	untreated	doxo
799	CBX7	no	0.299082568807339	0.00179071713338778	0.000777521865166179	0.0876562582599296	0.0610364799180911	0.000897119488603384	0.37218045112782	0.000746487042718236	0.000265336115978374	0.243359531934086	0.137912285529933	0.000897119488603384	untreated	doxo
800	CC2D1A	no	1.37775061124694	0.00332174670070908	0.000866969318418055	0.554493718972583	0.298459415392591	0.00206950911498554	1.4718045112782	0.00318720247590025	0.00104112792784669	0.620161505301891	0.390925958208337	0.00206950911498554	untreated	doxo
801	CC2D1B	no	0.668704156479218	0.0019850239600802	0.00068345482821983	0.478065036404494	0.300145187856079	0.00223075763260284	0.686679174484053	0.00256803015658678	0.00101868441061192	0.379192114085605	0.260767243619194	0.00223075763260284	untreated	doxo
802	CC2D2A	no	2.08220858895706	0.00204359299384991	0.000387645376638371	1.8031676283304	0.738337800975217	0.00252230315994842	1.86981132075472	0.00197863674922406	0.000721294376953299	1.77585820825447	1.27855101757869	0.00252230315994842	untreated	doxo
803	CCAT1	no	0.952264381884945	0.00230131051646839	0.00034626427145286	1.2992480745135	0.349949917668132	0.00846864929869133	1.35160680529301	0.00329862337869068	0.000490031390434876	1.26171930897092	0.332297160732642	0.00846864929869133	untreated	doxo
804	CCBE1	no	0.0470948012232416	3.17701310192077e-05	7.52601001705907e-06	0.667405821262112	0.25544798598521	0.000894387534076552	0.138836772983114	4.48472006618447e-05	9.45255941681191e-06	1.42328568020287	0.528690528511417	0.000894387534076552	untreated	doxo
805	CCBL1	no	1.4322501532802	0.000202457797714708	1.76720061084085e-05	0.771070222322315	0.119721729882159	0.000210875153245445	1.40866290018832	0.000185648035731567	2.42133223396071e-05	0.832138361909128	0.182441884405365	0.000210875153245445	untreated	doxo
806	CCDC102B	no	0.16451810926949	0.00019721474598701	2.47832561082443e-05	0.849782724311015	0.176155823892049	0.00201095503184373	0.262759924385633	0.000139870711061098	2.93794005962867e-05	1.97535020395918	0.680720202423966	0.00201095503184373	untreated	doxo
807	CCDC104	no	4.46238532110092	0.000218710433785563	4.67827881801608e-05	9.16970320103401	4.06177338674499	0.000361127960658049	4.16949152542373	0.000757439884798877	0.000151127793713571	1.14989882474862	0.473172131349439	0.000361127960658049	untreated	doxo
808	CCDC109B	no	2.8890931372549	6.31445543431317e-05	5.68895043678546e-06	0.816753529160621	0.129386249429503	3.48268626258086e-05	2.94726930320151	8.37426932127771e-05	1.09732491596621e-05	0.626239897232369	0.129715804533522	3.48268626258086e-05	untreated	doxo
809	CCDC11	no	0.353911980440098	0.00180434731573036	0.000583924799498508	0.278066708940206	0.153806322375675	0.00244419723275422	0.347091932457786	0.00097522383538365	0.000323750718387704	0.478911336403874	0.253589649244269	0.00244419723275422	untreated	doxo
810	CCDC112	no	4.24661746617466	0.00266636889624584	0.000228287743358217	3.21772517514658	0.610325476015243	0.00318874673295724	4.0226843100189	0.00316266218229422	0.0004889716215684	2.52665118524522	0.863844821458633	0.00318874673295724	untreated	doxo
811	CCDC115	no	1.06963958460599	0.0005304787897734	8.59024056438738e-05	0.270016129913166	0.073266269387627	0.000253644395391491	1.25375939849624	0.000839585479262567	0.000275687555935267	0.209284109065987	0.111244434932848	0.000253644395391491	untreated	doxo
812	CCDC12	no	7.528	0.00405785510397451	0.000657816391045237	10.1064610099073	3.51561692920429	0.00529195204314365	6.66287878787879	0.00434624960779568	0.00116442086715563	8.83591879693815	5.06384930492386	0.00529195204314365	untreated	doxo
813	CCDC120	no	0.323133414932681	0.00209324810905933	0.000817917238745226	0.166308733231071	0.107272102968872	0.00180965721631078	0.311444652908068	0.00108241845356498	0.000387974333502415	0.288990275688591	0.165196885226481	0.00180965721631078	untreated	doxo
814	CCDC122	no	0.739423666462293	0.00116071135499065	0.000143595315778708	0.993248967317818	0.22609058783472	0.00289046079436967	0.945590994371482	0.00114114854040625	0.000159427111686152	1.28247303983128	0.31644758273059	0.00289046079436967	untreated	doxo
815	CCDC125	no	2.6378146101903	0.00174117802267946	0.000308875702267962	3.09005116592896	1.16574639040172	0.00254442609075619	2.69622641509434	0.00329231627707933	0.000763852985839184	1.36070598882341	0.675638392892464	0.00254442609075619	untreated	doxo
816	CCDC132	no	1.57685241886099	0.00148958467118106	0.000307295108608241	1.04949259606982	0.461086405474515	0.0015904295828408	1.79284369114878	0.00202794737391189	0.000349399907451464	0.782605132504476	0.251209403873215	0.0015904295828408	untreated	doxo
817	CCDC134	no	1.0968137254902	0.00171795110832755	0.000695256169117077	1.78479163548045	1.32310750080884	0.00358734041295776	0.902255639097744	0.00285440415715065	0.00105470545448159	0.734153961162496	0.48328195334071	0.00358734041295776	untreated	doxo
818	CCDC136	no	0.327428222357972	0.000979537597942452	0.000241471915097717	0.407854521560183	0.166534721607161	0.00223928775261952	0.404896421845574	0.00114832161733431	0.000488639343104113	0.469691270850754	0.323855810955697	0.00223928775261952	untreated	doxo
819	CCDC137	no	13.9132841328413	0.000498720119922678	6.03188061295826e-05	49.1331480886165	10.3100500252135	0.00231310441384247	11.422641509434	0.00114696967391775	0.000317235606862738	14.5798255739647	7.75477124810796	0.00231310441384247	untreated	doxo
820	CCDC138	no	6.67180752621838	0.00260925030009318	0.000229089889263266	4.50600282074181	0.906266676714192	0.0025039962609573	6.37099811676083	0.00281218046235519	0.000459137314629943	3.9260104612738	1.46942160654409	0.0025039962609573	untreated	doxo
821	CCDC14	no	4.50245098039216	0.00447747848614352	0.00046014636639073	2.20935741689569	0.530471985780545	0.00352380318871131	4.29378531073446	0.00547707690748022	0.00103935106807714	1.81896898669813	0.792050076609209	0.00352380318871131	untreated	doxo
822	CCDC146	no	1.42244022072348	0.00298004898360379	0.00024811018665252	2.30745205403315	0.366906804168622	0.00878793267975215	1.51509433962264	0.00293356212567937	0.000327026303036271	2.47839973848726	0.510492511881587	0.00878793267975215	untreated	doxo
823	CCDC148	no	0.308634415186773	0.000399045241583711	5.72562697185511e-05	1.09006042170078	0.258548621944861	0.00270601110113796	0.515947467166979	0.000397176581089284	5.41653503020912e-05	1.82619411552609	0.428612930554317	0.00270601110113796	untreated	doxo
824	CCDC149	no	0.258715596330275	0.000714140973986184	0.000337829830933345	0.636552101648533	0.460700009374378	0.00292357932169505	0.399624765478424	0.000995006698437338	0.000372067489588646	0.671084104763077	0.40006127392386	0.00292357932169505	untreated	doxo
825	CCDC150	no	2.55289052890529	0.00198332970252686	0.000222383297559873	1.45120365006338	0.366436674252292	0.00192379450107355	2.67231638418079	0.00086015817056369	0.000232259037294464	4.54852381253216	2.42173655059885	0.00192379450107355	untreated	doxo
826	CCDC167	no	2.90557939914163	0.00147280816247337	0.000200974923682389	1.25050789678365	0.395522080719373	0.00107022118520056	2.80414312617702	0.00134263967413081	0.000205675927707672	1.27216387982143	0.398941680307086	0.00107022118520056	untreated	doxo
827	CCDC171	no	1.09620098039216	0.00115357657524388	0.000108362700868756	1.24951717111124	0.222588915951075	0.00245965777975726	1.67043314500942	0.00101713946778786	0.000113138357364743	2.18020676565204	0.454650252115496	0.00245965777975726	untreated	doxo
828	CCDC176	no	0.529736358062538	0.000897466722791664	0.000215607012665352	0.280743820662329	0.11489033017387	0.00087026055554052	0.594339622641509	0.00042770623045862	9.33576997656433e-05	0.644744823352698	0.233302012983184	0.00087026055554052	untreated	doxo
829	CCDC18	no	5.43891958256599	0.00230918532592453	0.000162544102302234	3.52182752699982	0.556961427999625	0.00249239307860321	5.93220338983051	0.00247876795499758	0.00022794554916084	3.3320509691685	0.652106936356324	0.00249239307860321	untreated	doxo
830	CCDC183	no	0.0706822372464659	0.000185678098606358	4.45057802931669e-05	0.467703906778114	0.175142283127503	0.00242536222185489	0.111320754716981	0.000185304455025399	5.28254489690971e-05	0.738765742224022	0.337182102454099	0.00242536222185489	untreated	doxo
831	CCDC28A	no	0.733170134638923	0.00228539904584644	0.000635593974837003	0.180355891410493	0.0883823607493057	0.000965880776723805	0.68984962406015	0.00088715617168876	0.000251865883627143	0.418615969282054	0.200218034926943	0.000965880776723805	untreated	doxo
832	CCDC28B	no	0.255201958384333	0.00216233100825151	0.000879908338115469	0.185724654500775	0.124072714360655	0.0025955739415893	0.37593984962406	0.00178457400443027	0.00073976150363559	0.328190683007053	0.22320301689654	0.0025955739415893	untreated	doxo
833	CCDC40	no	0.536957849725107	0.000682392190391506	0.000212279125202931	0.644655744259772	0.324047189709983	0.0021913576413645	0.509398496240602	0.000623805659212367	0.000180434840533926	0.64371400358892	0.294364704154842	0.0021913576413645	untreated	doxo
834	CCDC47	no	10.4247080516288	0.000187120484122334	3.73035903354619e-05	62.5067554440272	20.7165561616583	0.00131045742441748	10.2283018867925	0.00111507166848514	0.000377008223591144	7.00768575458422	4.86184325794701	0.00131045742441748	untreated	doxo
835	CCDC50	no	4.09520884520885	0.00184299870083628	0.000210618740720892	3.41298519088018	0.872458574191368	0.00205489463576854	4.1188679245283	0.00297393872705416	0.000504359897429602	1.78667562083721	0.684334136765457	0.00205489463576854	untreated	doxo
836	CCDC57	no	10.429889298893	0.000271957733807777	4.73929512323928e-05	27.9174326163892	8.69307685289255	0.00107035377133394	11.3622641509434	0.000217060882357624	8.7969198908084e-05	44.7311577739245	31.0506425840894	0.00107035377133394	untreated	doxo
837	CCDC58	no	8.82421634910879	0.00125607996869922	0.000216250790284222	23.3525015405491	7.91316386703886	0.00250790891277009	7.45009416195857	0.00203749116234866	0.000465958312422598	10.561536010458	5.19177322246146	0.00250790891277009	untreated	doxo
838	CCDC59	no	10.1705665024631	0.00134603801517423	0.000207420137043471	31.5834593909454	9.26945617774443	0.0032985299272609	8.41509433962264	0.00236517490641099	0.000452667913173414	13.3138306586007	5.4121481206803	0.0032985299272609	untreated	doxo
839	CCDC64B	no	0.587767584097859	0.00144330390298559	0.000304193436167437	0.349988416845407	0.130196460066312	0.00155881272196937	0.887005649717514	0.00180994813579443	0.000613975460800105	0.461297161120203	0.275326337346348	0.00155881272196937	untreated	doxo
840	CCDC66	no	3.37599510104103	0.0039032840013106	0.000727979405165913	6.12140333786457	2.34507869986433	0.00717205456755674	3.65413533834586	0.00450292792241939	0.00156839038678514	6.21768662001933	4.3485831741919	0.00717205456755674	untreated	doxo
841	CCDC68	no	0.725321888412017	0.000737698466018582	0.000177836028098389	0.866107093565017	0.38256394122363	0.00152623506788155	1.0622641509434	0.00137702790469599	0.000297767367736808	0.658291525784072	0.254362766787161	0.00152623506788155	untreated	doxo
842	CCDC7	no	0.342927127985303	0.000327588076569755	0.000104703402190471	0.618417133631107	0.318892239557047	0.00105780819856896	0.450281425891182	0.000442649699062817	8.11339858658618e-05	0.55770067387011	0.164912517053907	0.00105780819856896	untreated	doxo
843	CCDC71L	no	0.950398040416412	0.00491296316739929	0.00117878697201371	0.835279678181995	0.391602013257618	0.00692979285691413	1.13721804511278	0.0046362543725771	0.0015050784023369	1.13368044275049	0.684133066953462	0.00692979285691413	untreated	doxo
844	CCDC80	no	0.0495412844036697	9.13275328239529e-05	2.77372742480998e-05	0.462709186178857	0.216489982837103	0.00168191261079771	0.125703564727955	0.000189743248278765	6.03921721889136e-05	0.571331982866538	0.286355420260014	0.00168191261079771	untreated	doxo
845	CCDC85B	no	14.760147601476	0.00235213628398082	0.000134609771422703	11.8428032639942	1.48949007679588	0.0027227521669928	16.2835538752363	0.00320277459668654	0.000338820085865987	9.06039371266929	2.21231836223685	0.0027227521669928	untreated	doxo
846	CCDC85C	no	1.44348894348894	0.00206422507554077	0.000265814602117842	1.16006107124948	0.309942773814422	0.00290935776303968	1.25094339622642	0.0023480940724492	0.000501967527574091	0.905091750213333	0.368038417773077	0.00290935776303968	untreated	doxo
847	CCDC88A	no	3.69821757836509	0.00146869236159258	0.00011991491098028	3.7068977314181	0.645822846998623	0.00228827710285518	3.1433962264151	0.00146084008425293	0.000145318874860705	2.7353357667622	0.551936815410417	0.00228827710285518	untreated	doxo
848	CCDC88C	no	1.59252450980392	0.00395997307278617	0.000645778813220558	1.5294429908248	0.520639849787832	0.00596334316388695	1.69360902255639	0.00417771385674583	0.00125393078945144	1.65905191259308	0.979322801495544	0.00596334316388695	untreated	doxo
849	CCDC93	no	2.71367259350092	0.00302500699803063	0.0006437276006609	2.22562279998019	1.05294780825778	0.00312594903154726	2.57735849056604	0.00451189955657954	0.00130568658328737	1.2788954565571	0.789693758438998	0.00312594903154726	untreated	doxo
850	CCL26	no	0.0470660146699266	0.000146193118383028	5.27824675981034e-05	0.186527051873512	0.104981134897685	0.00114608947761383	0.0695488721804511	0.000131702615421605	5.4485070509857e-05	0.302818091662591	0.199089036785194	0.00114608947761383	untreated	doxo
851	CCM2	no	3.16850490196078	0.00171288525526851	0.000395981327221857	3.27073079335216	1.67051768328018	0.00185970296902572	3.42749529190207	0.00283817201043413	0.000355301411765189	1.24398319274017	0.305933638045007	0.00185970296902572	untreated	doxo
852	CCNA2	no	7.59766584766585	0.00297567278841624	0.000174123618435231	5.32923955787605	0.693588936891457	0.003487911404014	6.30451127819549	0.00238442821363463	0.000195435850271881	5.18789971344051	0.899394563281424	0.003487911404014	untreated	doxo
853	CCNB1	no	20.6387176325524	0.0015404320350446	6.17981200378311e-05	22.2528639591003	1.91249953697929	0.00256356282908433	16.6313799621928	0.00121133779079388	6.22579488611982e-05	18.8018102723894	1.98378731619531	0.00256356282908433	untreated	doxo
854	CCNB1IP1	no	4.86916461916462	0.000925608686715979	0.000157075632543767	6.42938756345456	2.38707979257358	0.00115176049057869	4.74905660377359	0.00135247433222837	0.000369171697150808	3.28386230598985	2.03491843725729	0.00115176049057869	untreated	doxo
855	CCNB2	no	6.89250614250614	0.00131176393002856	0.000129566889208601	7.54899802701646	1.62393696198189	0.00176659890456185	6.23251417769376	0.00145050051349103	0.00010792130660908	4.10848138772978	0.622676794351525	0.00176659890456185	untreated	doxo
856	CCNB3	no	0.103237629810629	0.000172456250724542	4.61082534552188e-05	0.278356040633635	0.114892320978842	0.000908448889707541	0.142589118198874	0.000177742468009725	5.80974896455772e-05	0.372010558768774	0.191610198045295	0.000908448889707541	untreated	doxo
857	CCNC	no	7.80552147239264	0.000264655268019533	4.06278590211429e-05	18.540301615208	5.76768094591061	0.000488440144595496	7.79395085066162	0.000277169854056715	8.2095577772304e-05	18.0332226419007	10.6946010876169	0.000488440144595496	untreated	doxo
858	CCND3	no	1.95156345800123	0.000648529706434933	0.000106691443247868	0.98135521970879	0.35232231812897	0.000556860761011513	1.9924670433145	0.000480573609853085	6.23727815078707e-05	1.23437395772555	0.29663355150878	0.000556860761011513	untreated	doxo
859	CCNE1	no	4.34233128834356	0.00221311506587841	0.000172548829900624	3.63461437054004	0.620105504757096	0.00291860266856938	3.52264150943396	0.00201111948417925	0.000274470007753429	3.00800190638373	0.867314820406741	0.00291860266856938	untreated	doxo
860	CCNE2	no	2.12768569674647	0.00079578634416027	4.86779169324382e-05	3.6851106546127	0.409322907882606	0.00385363625802772	1.63962264150943	0.00068307889513148	8.04994323797885e-05	3.30568118608912	0.685223828023425	0.00385363625802772	untreated	doxo
861	CCNF	no	4.35297728667895	0.00400926332139225	0.000210196261756294	3.9485498761602	0.438599243027261	0.00661801245498782	3.77504725897921	0.00344294177274409	0.000227927815215777	3.82238568100604	0.470930763499712	0.00661801245498782	untreated	doxo
862	CCNG1	no	3.83097725875845	0.00194675947115805	0.000357154528579115	2.49130317405389	1.06550554245254	0.00160830777330664	3.89056603773585	0.00269611107974271	0.000359600282974016	1.32132433266628	0.368356869571132	0.00160830777330664	untreated	doxo
863	CCNG2	no	0.237132352941176	0.000396002795633688	4.62684643324051e-05	1.08111485702258	0.209776275395631	0.00352746507726909	0.630393996247655	0.00119319368507953	0.00019152045508917	0.984791988287929	0.26716394507481	0.00352746507726909	untreated	doxo
864	CCNH	no	3.00245098039216	0.00111395853389948	0.000304834219929641	2.20724655039091	1.37852723448442	0.00094615725412189	3.09227871939736	0.00152345884147353	0.000458972806733488	1.34994692241021	0.876359389837105	0.00094615725412189	untreated	doxo
865	CCNI	no	15.1984029484029	0.000234382626807819	2.82970498812225e-05	68.6803704091796	14.6571119968941	0.00074721791103283	17.1742424242424	0.000382509112590619	8.09707530542325e-05	46.4061706553557	18.1987978884677	0.00074721791103283	untreated	doxo
866	CCNJL	no	0.280733944954128	0.00097066651518718	0.00027664855011074	0.86787043080748	0.389237283711464	0.00547453562968239	0.31203007518797	0.00131325015113109	0.000459027657116262	0.723976264188719	0.395307837423777	0.00547453562968239	untreated	doxo
867	CCNL1	no	3.79963235294118	0.0116036910956348	0.0023652808812614	3.2043171512533	1.48962383475332	0.0105463375665567	4.11654135338346	0.010035544326279	0.00267993634944267	3.90372482978025	2.27487165602166	0.0105463375665567	untreated	doxo
868	CCNL2	no	2.94049079754601	0.0021061926272441	0.000550898818977483	1.89715488461247	1.12635140923528	0.00162957356630362	3.09227871939736	0.00327092730169153	0.00103513186700261	1.07295181516263	0.70265769758163	0.00162957356630362	untreated	doxo
869	CCNT1	no	3.5451197053407	0.0132560993320389	0.00178908728299449	1.68867182838261	0.534867465566512	0.00951231030887249	3.7593984962406	0.0147682741298314	0.00314914846493634	1.70026857035934	0.820021426050242	0.00951231030887249	untreated	doxo
870	CCNT2-AS1	no	0.597665847665848	0.000293988919728921	2.68761310051649e-05	1.39094996156688	0.222207046944592	0.00132025615360525	0.608286252354049	0.000229012225481323	2.5177347621119e-05	1.79986017565011	0.347738531467672	0.00132025615360525	untreated	doxo
871	CCNY	no	11.9833743842365	0.00185642732882252	0.000137819861420336	8.0726627162479	1.36686247108784	0.00172329342062152	11.6219281663516	0.0024247472450399	0.000306842733310869	5.60260154794672	1.68733875365835	0.00172329342062152	untreated	doxo
872	CCP110	no	2.18298653610771	0.00201958193770746	0.00040159168144283	1.32933730379984	0.593230929376553	0.00184239757087982	1.81390977443609	0.00100898432084224	0.000387698996023779	2.46312139003849	1.79096912291262	0.00184239757087982	untreated	doxo
873	CCRN4L	no	1.85775597792765	0.0113962069971977	0.0019826530867124	1.37075550086066	0.518609399593178	0.0127643361989915	1.55743879472693	0.00675681248475765	0.00260515594755462	2.2298351203591	1.57220477538496	0.0127643361989915	untreated	doxo
874	CCSER1	no	4.94830769230769	0.00292791668317486	0.000135725636731521	5.29909530554843	0.506962921768699	0.00577813786315469	4.8468809073724	0.00259899280577376	0.000193536872088521	5.9397441281968	0.883109737585215	0.00577813786315469	untreated	doxo
875	CCSER2	no	4.31941031941032	0.00510658035793455	0.000461352305782284	2.21534944212417	0.46053477783825	0.00441029508777463	5.1638418079096	0.00562665505125241	0.000825765385140859	2.54504516533168	0.849160623431707	0.00441029508777463	untreated	doxo
876	CCT3	no	66.65598027127	0.000192589590415568	9.98746498411576e-06	149.036704840186	13.5459165179005	0.000344452795631434	56.9017013232514	0.000274129474226034	2.95143858484345e-05	80.1083236221316	15.8512442727705	0.000344452795631434	untreated	doxo
877	CCT4	no	32.9451632778805	0.000267350558558154	1.85521902733146e-05	102.784233759012	12.6289820481123	0.000646055207045684	27.6396226415094	0.000411232474465145	5.21887486966824e-05	55.0462657571774	13.2217657508722	0.000646055207045684	untreated	doxo
878	CCT5	no	38.5707257072571	0.000293329857916886	1.80239347670027e-05	98.8487624359981	10.9600550175143	0.00059558903575919	32.9943181818182	0.000347202486697399	4.7968937892661e-05	69.6194403275342	17.9281465707789	0.00059558903575919	untreated	doxo
879	CCT6A	no	56.4870689655172	0.000373639668650628	2.14424705031744e-05	112.076889233653	11.6317053993079	0.000652622639015097	43.9130434782609	0.00042348939448367	5.10940758954568e-05	78.2469371812647	17.5070092670457	0.000652622639015097	untreated	doxo
880	CCT8	no	42.5240147783251	7.66052078405863e-05	4.44718254503126e-06	119.546017484509	12.1517010463635	0.000163721818945582	36.4566037735849	0.000112385147770504	1.23353003702607e-05	64.9083253981884	13.4861184557941	0.000163721818945582	untreated	doxo
881	CCZ1B	no	0.878453038674033	0.000470745743157339	8.82867787846881e-05	0.22860096495736	0.0703333474612956	0.000231637637010574	0.898686679174484	0.000421448009951417	0.000116001551451705	0.261459956909612	0.114808939925178	0.000231637637010574	untreated	doxo
882	CD101	no	0.097128894318876	0.000333468942865425	8.62028290474272e-05	0.447804186310519	0.178177022155581	0.00298932041699405	0.103189493433396	0.000533325694046185	0.000237864834560822	0.305142796559366	0.210080238483231	0.00298932041699405	untreated	doxo
883	CD109	no	4.36822660098522	0.000677935702410627	5.36532672538001e-05	2.33135209063499	0.425811375932934	0.000649968599873699	5.42722117202269	0.000679357282999601	8.36838504977807e-05	2.99168745430785	0.823744003697167	0.000649968599873699	untreated	doxo
884	CD164	no	6.63274064990803	0.000222970961318849	5.3366529666469e-05	35.9637312600668	15.8968247607974	0.000714487707503738	7.030131826742	0.000642637627128246	0.000171335142279037	9.30526761828633	5.4376793233049	0.000714487707503738	untreated	doxo
885	CD226	no	0.783435582822086	0.00125872292080566	0.000101786199193068	1.50453319630608	0.216201540299331	0.00463686994686071	0.87758945386064	0.00121114972530216	0.000161610987905602	1.79274167715767	0.420425896903048	0.00463686994686071	untreated	doxo
886	CD276	no	1.43600734843846	0.00201049714881492	0.000598686673503857	0.591208388715285	0.3574907771887	0.00126751663298411	1.78986866791745	0.00245106780235587	0.000831344928069301	0.594422179675566	0.382932153011942	0.00126751663298411	untreated	doxo
887	CD2AP	no	7.95766871165644	0.00242223382572755	0.000242514370048663	5.82909751049568	1.33973883253315	0.00226456834051993	8.66918714555766	0.00234948086541106	0.000446694995135777	7.83568501192068	3.355296064961	0.00226456834051993	untreated	doxo
888	CD33	no	0.0593635250917993	0.000178830915031513	6.92706185344371e-05	0.132716768115656	0.0811199934845369	0.000787526058900648	0.0863039399624765	5.71659618582691e-05	1.76090269755323e-05	0.596650214409375	0.2978068170946	0.000787526058900648	untreated	doxo
889	CD3EAP	no	8.13706207744315	0.00272602603225585	0.000237471732438351	9.3686565861362	1.74628095073592	0.00372211313306306	5.89792060491493	0.00366211923028691	0.000564529379628913	4.00837004225612	1.3905129829433	0.00372211313306306	untreated	doxo
890	CD40	no	0.923500611995104	0.0029144109498514	0.00117329402368706	0.211504026178527	0.157720128372588	0.00100180194434535	0.924812030075188	0.00251085143417082	0.00106497751548406	0.239280098574237	0.174249360128338	0.00100180194434535	untreated	doxo
891	CD47	no	2.8155637254902	0.00085392813405845	0.000223104668366665	4.75459316595505	2.54588046107854	0.00141957719357041	3.67735849056604	0.00166602133228527	0.000264548416925138	1.87468085645497	0.656553394776524	0.00141957719357041	untreated	doxo
892	CD55	no	1.75260257195346	0.000396249497521315	6.99751999291239e-05	0.79702130535368	0.296414939412869	0.000315162341167836	1.81920903954802	0.000410681723020372	0.000115750676317343	0.803566316645091	0.413871025117221	0.000315162341167836	untreated	doxo
893	CD58	no	2.63345633456334	0.00350397230364727	0.000409285717870566	1.47776411058225	0.38646397100729	0.00331035466381361	2.78449905482042	0.00241150906580569	0.0006409375007999	2.85674611084975	1.58335282599554	0.00331035466381361	untreated	doxo
894	CD68	no	0.196210268948655	0.000124933358888548	3.46650007504008e-05	0.120971012944185	0.0523289942873313	0.000152130235144502	0.281425891181989	8.27458041426681e-05	2.23714862206519e-05	0.260821038681383	0.110625108621456	0.000152130235144502	untreated	doxo
895	CD70	no	0.106552357624005	0.000187156554298109	4.52725008966861e-05	0.496754527404137	0.185314886900783	0.00170054673661949	0.281425891181989	0.000322559638192031	6.0297508001719e-05	0.760157903391737	0.231010930955807	0.00170054673661949	untreated	doxo
896	CD72	no	0.0867970660146699	6.23592970555706e-05	1.62909735968021e-05	0.927580798194413	0.367059382717768	0.00129682544897063	0.112781954887218	9.45102996782192e-05	2.79041445640169e-05	0.789624766999216	0.374321666821643	0.00129682544897063	untreated	doxo
897	CD83	no	0.507025045815516	0.00257214305378352	0.00107593338939313	0.2798083677469	0.205743898888901	0.00217343592921592	0.556603773584906	0.00141838984196697	0.000342895240817059	0.463909828058279	0.1852105341251	0.00217343592921592	untreated	doxo
898	CD8A	no	0.0482590103848503	5.25052794949738e-05	2.26581174054449e-05	0.106449192799316	0.0742990810720143	0.000231908956644107	0.0825515947467167	4.16032748820234e-05	1.68969510369203e-05	0.22811377897492	0.150459503802422	0.000231908956644107	untreated	doxo
899	CD96	no	0.33578431372549	0.000250552966776789	2.8801772480564e-05	0.997834217884424	0.191644670814799	0.0014465577102343	0.34593572778828	0.000198390607780896	3.14324801088877e-05	1.29532638379385	0.345918592804914	0.0014465577102343	untreated	doxo
900	CD97	no	2.72894898586355	0.00149390288079047	0.000177717648370962	3.28654638685673	0.819777961857197	0.002492628758053	3.36772983114447	0.00256358287003197	0.000252873014473936	1.781121760224	0.3410647108718	0.002492628758053	untreated	doxo
901	CD99L2	no	0.696024464831804	0.000789427892047545	0.000106204870121904	0.58524802440133	0.139593202808529	0.00125223900574203	0.761278195488722	0.0005285409415011	0.000124513417441045	0.993530387282096	0.404544332752912	0.00125223900574203	untreated	doxo
902	CDC14A	no	0.917279411764706	0.00181927173510061	0.000253690789476418	1.48567211872917	0.389856275859399	0.00514874936160593	1.21616541353383	0.00202798229800339	0.000277425776266546	1.69223755529533	0.424557607243386	0.00514874936160593	untreated	doxo
903	CDC14B	no	4.37960687960688	0.00155021373795712	0.000142577759743967	4.46531328888977	0.88619823014129	0.00223195291760634	5.35471698113208	0.00213932524639221	0.000194137581035964	3.09466723198692	0.588021835626506	0.00223195291760634	untreated	doxo
904	CDC16	no	3.3720073664825	0.00106085733206883	0.000232025232361754	4.09993905397862	1.95389458232841	0.00127080045670617	3.11466165413534	0.00146235594136475	0.000302592213427763	1.73088303207349	0.789837893712433	0.00127080045670617	untreated	doxo
905	CDC20	no	22.4556650246305	0.00175613398592265	9.68481663917436e-05	22.5252897609739	2.58128344316487	0.00221652373834214	14.179584120983	0.00158445323812763	0.000116603643675046	11.5285724937753	1.87189892493423	0.00221652373834214	untreated	doxo
906	CDC25A	no	2.06315144083384	0.00445603184205748	0.0010294610211438	2.23799008036977	1.08639559600592	0.00622196506587904	1.62406015037594	0.002939609786099	0.000936395604586225	2.41394315015335	1.45249940219381	0.00622196506587904	untreated	doxo
907	CDC25B	no	3.80490797546012	0.00255903482377203	0.000284946852208174	2.97066290821523	0.739208756235556	0.00286132919951465	3.68560606060606	0.00353651434458321	0.000401673837976206	1.67303422052858	0.38999251683947	0.00286132919951465	untreated	doxo
908	CDC25C	no	2.4017199017199	0.00130131486026862	7.13776636018024e-05	2.21617038091889	0.235292314314008	0.00229436572657326	2.71563088512241	0.00120815227998286	9.34259656052428e-05	2.70064433150714	0.38016278281992	0.00229436572657326	untreated	doxo
909	CDC27	no	11.2372150338879	0.00120476818319314	0.000149268172451826	14.071357820986	3.42645111749455	0.00273378607024021	11.1412429378531	0.00226390354213362	0.000235947616195576	5.16984112102977	1.1556046253238	0.00273378607024021	untreated	doxo
910	CDC37	no	21.823275862069	5.55201967545524e-05	4.86775060066932e-06	91.4467552000745	14.0949113995159	0.000165441317784481	19.2372881355932	0.000240682634845042	3.65066023169751e-05	11.9086433147456	4.18475912416513	0.000165441317784481	untreated	doxo
911	CDC40	no	4.92594859241126	0.000850753576314044	0.000191682016998272	13.2618002214867	5.9867356194896	0.00167091924839499	5.12665406427221	0.00142818465501766	0.000490163460965889	8.33232984851657	6.0570509708518	0.00167091924839499	untreated	doxo
912	CDC42	no	22.8785450061652	0.000167440338151137	1.44123359477844e-05	83.6539157876618	12.6350018587116	0.000433439140852367	21.7826086956522	0.000446095732565153	7.4103106082415e-05	22.6915624568731	7.85319000961969	0.000433439140852367	untreated	doxo
913	CDC42BPA	no	11.7003699136868	0.00184665271977869	9.87064518439022e-05	7.52430928159613	0.90784916974169	0.00192308495021378	12.7094339622642	0.00221326591456432	0.00012904767257293	5.80353814158834	0.640089875921119	0.00192308495021378	untreated	doxo
914	CDC42BPB	no	5.53255528255528	0.00144338199264126	0.000175697346741991	3.73425610015107	1.05457691964971	0.00126782130165142	5.52067669172932	0.00191838437289769	0.000277397211207265	2.20407862171257	0.730152720025842	0.00126782130165142	untreated	doxo
915	CDC42BPG	no	0.337202199144777	0.000612193342929529	0.000147972905328071	0.371118872383945	0.148172408662998	0.0012518695655973	0.503759398496241	0.00096912191246255	0.000230622480539636	0.34664887467878	0.132727041203963	0.0012518695655973	untreated	doxo
916	CDC42EP1	no	5.20736196319018	0.00279682597944689	0.00033809509811533	4.71028026578506	1.27431689378929	0.00321711802784957	5.30696798493409	0.00431298257836535	0.00053954495739826	2.35697779971774	0.664840641786166	0.00321711802784957	untreated	doxo
917	CDC42EP3	no	2.88289393010423	0.00486588377388156	0.000723760007185624	3.3190458715481	1.05674281299	0.00711517712874122	2.96804511278195	0.00476833421501276	0.00144831781034184	3.99565804467241	2.489583491035	0.00711517712874122	untreated	doxo
918	CDC42SE2	no	7.38452088452088	0.00392652264104314	0.000397962489696637	5.74964546297412	1.33241207216764	0.00384014140725078	7.16603773584906	0.00467532546653965	0.000837326372228981	4.33450755135745	1.79994116079547	0.00384014140725078	untreated	doxo
919	CDC5L	no	6.80465401102266	0.000718940887255876	0.00016746477685694	53.2082108151023	22.0225385259473	0.00303669326441409	6.33709981167608	0.00188889264588951	0.000477224525223859	14.2323518588704	7.41127818001244	0.00303669326441409	untreated	doxo
920	CDC6	no	5.75798525798526	0.00206682279120428	0.000204285534976255	5.75552924596903	1.25022185753221	0.00260011959236334	5.14285714285714	0.00181449272780635	0.000314358609885292	5.54558545381573	2.07619593098223	0.00260011959236334	untreated	doxo
921	CDC73	no	7.72123076923077	0.00229706022884051	0.000200371808332451	7.46056763256065	1.4456458428127	0.00274554567449152	8.28166351606805	0.00466340996251194	0.000631612736414631	3.0772380891861	0.995492533615512	0.00274554567449152	untreated	doxo
922	CDCA2	no	5.88629379225568	0.0033170403460397	0.000159020141863339	5.57647534633157	0.570695300956548	0.00565854236790086	5.32325141776937	0.00234009267844087	0.000162707892614207	7.05956124909023	0.979913887341308	0.00565854236790086	untreated	doxo
923	CDCA3	no	3.66094420600858	0.00206336996229228	0.000154522354938232	2.81347814806939	0.460095282516019	0.00271702246475349	2.70377358490566	0.00103960595782999	0.000119151210021751	4.2662155005834	0.957939805370767	0.00271702246475349	untreated	doxo
924	CDCA4	no	7.3495085995086	0.00181289613894053	0.000343764037372669	32.3456284456828	11.5296165060171	0.00535089828875459	6.79699248120301	0.00215145549962404	0.000522172190886838	23.3064697393176	10.951829546582	0.00535089828875459	untreated	doxo
925	CDCA7	no	4.68961278426552	0.00139669005524347	0.000220173849714231	9.85789715135052	3.19018166562134	0.00262234374803481	3.89224952741021	0.00311097950749464	0.000794586790316929	2.35114251090664	1.31984052528295	0.00262234374803481	untreated	doxo
926	CDCA7L	no	5.60810810810811	0.00116689491861609	0.000254836259104477	13.9925785007062	6.2213409598388	0.00209933656142548	5.46327683615819	0.0012958204481244	0.000458499319977277	11.4223656481349	8.24103691814229	0.00209933656142548	untreated	doxo
927	CDCA8	no	4.89993861264579	0.00170537572675825	9.22272743711027e-05	6.21879504355323	0.688097560835868	0.00347686428442129	4.33837429111531	0.00163259472948541	0.000134601190416972	5.18714093077356	0.871595024597849	0.00347686428442129	untreated	doxo
928	CDCP1	no	11.5289052890529	0.00219760398506879	0.000156469802481751	9.30825279400394	1.47635804533843	0.00241246262197844	12.1568998109641	0.00338785808194461	0.000206958203937205	4.5724076320892	0.530249009720421	0.00241246262197844	untreated	doxo
929	CDH1	no	1.72984615384615	0.000426524067781185	4.44837351283503e-05	2.49016301317205	0.512218929083499	0.00100672606317186	2.84090909090909	0.000970037385364622	0.000104397580493095	1.59252719187907	0.328637907173109	0.00100672606317186	untreated	doxo
930	CDH15	no	0.215027489309713	0.000985423991224103	0.00030899988057032	0.181901907381909	0.0906418911695195	0.00153236956011596	0.206766917293233	0.000985300121236294	0.000439678487505194	0.178688008258327	0.126435680137025	0.00153236956011596	untreated	doxo
931	CDH22	no	0.193014705882353	0.00048470454113319	0.000133131323687348	0.412220556015327	0.177193501291497	0.00195260189618967	0.227871939736347	0.000911810228331863	0.0004000909388124	0.274770285126831	0.18898223217634	0.00195260189618967	untreated	doxo
932	CDH3	no	3.75015346838551	0.000328539017734776	4.69100541213332e-05	2.04834126702893	0.689330771306866	0.000285141507106098	4.49529190207156	0.000452513313749434	4.82158573000852e-05	1.51168053241877	0.309304137854153	0.000285141507106098	untreated	doxo
933	CDHR3	no	2.65092024539877	0.00087025591911213	5.9778354326634e-05	1.87435699327601	0.266145461835525	0.00115388503040235	2.02830188679245	0.0007044493560009	0.000167233470788583	2.08031078887961	0.997747481316538	0.00115388503040235	untreated	doxo
934	CDIPT	no	2.69339045287638	0.00107192241736149	0.000311190663652826	1.1878790583023	0.760881255064228	0.000661086013674448	2.62146892655367	0.00193581050799362	0.000447288985378981	0.530180053320744	0.236919005739343	0.000661086013674448	untreated	doxo
935	CDK10	no	3.01591187270502	0.00231413560187512	0.000341458989604871	1.03797835700399	0.357834792020396	0.00132009347528237	2.91713747645951	0.00280384838752619	0.000618170886529991	0.848788192302239	0.391403630254483	0.00132009347528237	untreated	doxo
936	CDK11A	no	3.88137676705593	0.00146384419549477	0.000359661692061677	4.65255686936197	2.5059640463899	0.00161711328907043	3.47457627118644	0.00318369456988165	0.000644098042477658	1.09505161724585	0.479796339530291	0.00161711328907043	untreated	doxo
937	CDK11B	no	4.01348865726548	0.00126030303150892	0.000283969941342909	5.43478385947779	2.66041056516202	0.0014981634551387	3.29511278195489	0.00204250996773345	0.00066530898185721	1.92197311310215	1.37082458043332	0.0014981634551387	untreated	doxo
938	CDK12	no	6.13014119091467	0.00496260271358693	0.000471947063670636	4.06599772295922	0.888250927638124	0.0046857103369522	5.70188679245283	0.00482904432309644	0.00112806612987005	4.73892195270576	2.47206750017768	0.0046857103369522	untreated	doxo
939	CDK13	no	5.29036218538981	0.00575234927015488	0.000533897675931699	4.83628669237697	0.994200314872591	0.00712558308440556	6.2165725047081	0.00598132928154953	0.00143841648321884	6.2694283600624	3.22857019436709	0.00712558308440556	untreated	doxo
940	CDK14	no	2.54054054054054	0.00144638481911543	7.91347309304881e-05	2.22054755023975	0.23745119396059	0.0024111952396239	2.66603773584906	0.00130249193407852	0.000113193081664882	2.6255884235913	0.429004637195287	0.0024111952396239	untreated	doxo
941	CDK16	no	2.13452088452088	0.0022024464774084	0.000663808747514516	1.3158846934103	0.890745036345299	0.00167615021564909	1.9774011299435	0.0038370075673715	0.0010288157805177	0.541277968626947	0.285769080610089	0.00167615021564909	untreated	doxo
942	CDK19	no	1.95825659914058	0.00109605206525907	5.60314621607161e-05	1.68377594200839	0.153858759515248	0.00182896529525741	2.93596986817326	0.00105712893389014	0.000103183380299372	2.77493547040659	0.538348756497265	0.00182896529525741	untreated	doxo
943	CDK5	no	1.29595588235294	0.000739099843558792	0.000127038754468943	0.237874286275176	0.0686518680046394	0.000255244547267651	1.4484052532833	0.000840423389744159	0.000236158083309499	0.239731671018498	0.109181778462151	0.000255244547267651	untreated	doxo
944	CDK5RAP2	no	5.69613259668508	0.00160731434199595	0.000150703197216772	4.29006028253143	0.910530755163209	0.00170504429903388	5.62264150943396	0.00150693141676815	0.000231519204320519	4.70827940841077	1.61220437313382	0.00170504429903388	untreated	doxo
945	CDK6	no	12.8624305983961	0.00291565615112818	0.000132019648813263	12.8047205489027	1.24638707794331	0.00467278059638371	8.90737240075614	0.0031395938332627	0.000295937485808443	8.20564648871655	1.67584410644678	0.00467278059638371	untreated	doxo
946	CDK7	no	4.21020282728949	0.0032532382003375	0.000461495929427221	3.58953882724864	1.14590131365173	0.00356472143606693	4.20188679245283	0.00420410382693867	0.00063430947601637	2.18726138361967	0.736385993723994	0.00356472143606693	untreated	doxo
947	CDK8	no	4.58046683046683	0.00290046929673266	0.000271943377078755	3.77668219605411	0.787934359149431	0.00350068628222977	4.74905660377359	0.00384007659134525	0.00063288407990422	2.90752326330454	1.08832209914733	0.00350068628222977	untreated	doxo
948	CDKAL1	no	12.5788177339901	0.00259828782829864	0.000146094850160632	10.0358184207153	1.24903241712425	0.00302309427943887	13.5367231638418	0.00390070096642669	0.000332343750878027	6.05165373238872	1.16994544594551	0.00302309427943887	untreated	doxo
949	CDKL2	no	0.133251833740831	0.000569591077257988	0.000181575601157229	0.265254849368838	0.129851813590266	0.00214246244277992	0.203007518796992	0.000564010946221121	0.000212189155918036	0.41416957574599	0.241754215236471	0.00214246244277992	untreated	doxo
950	CDKL3	no	1.67320662170448	0.00299281866012582	0.000383738323234254	0.963080672727328	0.260902117385102	0.00303225229164364	1.88345864661654	0.00268752734668908	0.000370106021367067	1.17234724184882	0.306113958643045	0.00303225229164364	untreated	doxo
951	CDKL5	no	0.37277743715512	0.000958122692549858	0.000211099254337227	0.828693433147377	0.305062314114135	0.0039046510929353	0.571698113207547	0.00153937719689707	0.000420936487598599	0.815829432253919	0.374463489150524	0.0039046510929353	untreated	doxo
952	CDKN1A	no	1.67056650246305	0.000868065033139241	3.32675449329435e-05	3.2355160501473	0.226883187240091	0.00333076981507307	4.38636363636363	0.00122257216499464	6.09408637428429e-05	6.06520885387706	0.567235225968827	0.00333076981507307	untreated	doxo
953	CDKN2AIPNL	no	3.70079705702023	0.000369855087201822	0.000110287147613273	1.10111821677624	0.698465135163743	0.000167537046343356	3.56308851224105	0.000465687713334618	0.000101056365531277	0.711744526681057	0.287283870447069	0.000167537046343356	untreated	doxo
954	CDKN2B-AS1	no	0.285801713586291	0.00103206137380226	0.000291398490834935	0.764744610137859	0.341333042676478	0.00504050659147655	0.295668549905838	0.000505793840094685	0.000210544941991476	1.63185113802497	1.0011624445942	0.00504050659147655	untreated	doxo
955	CDKN2C	no	0.541233964569334	0.00149625777507304	0.000257259771791662	0.541651868726885	0.166219490867149	0.00275281756052714	0.452157598499062	0.00136041148839821	0.000507656504877641	0.534859552630041	0.327622313374221	0.00275281756052714	untreated	doxo
956	CDKN2D	no	1.39804041641151	0.000632243171798191	7.58505012390913e-05	1.17749478571966	0.290553979026248	0.000959676160375842	1.53207547169811	0.000641694550296338	8.06785416417795e-05	1.2200028596983	0.276679754204988	0.000959676160375842	untreated	doxo
957	CDKN3	no	8.16246153846154	0.00109242257749055	0.000100381108676091	12.4867556303613	2.40770274283283	0.00184090366836339	6.5765595463138	0.00171850336855481	0.0001417021690005	3.87293959230239	0.666319988681044	0.00184090366836339	untreated	doxo
958	CDR2	no	4.36162361623616	0.00653082731297675	0.000586875927287713	3.39874969117794	0.679034177127748	0.00770844503785255	3.99058380414313	0.00811406809464674	0.00106478568002309	2.25065998131912	0.633757665388806	0.00770844503785255	untreated	doxo
959	CDS2	no	1.90012254901961	0.00170918688159544	0.000527012433948224	1.25129136146838	0.81714024555244	0.00154864342475883	2.03947368421053	0.0023434091078711	0.000324633157676899	0.732926099478474	0.181219095588219	0.00154864342475883	untreated	doxo
960	CDT1	no	6.80502759043532	0.00497154010350804	0.000704549361993288	7.59999070457322	2.37041234588319	0.0059052578319732	6.46226415094339	0.0033198985012314	0.00073317729222109	14.3238965878964	6.46414942146219	0.0059052578319732	untreated	doxo
961	CDV3	no	16.241528034504	0.00297337703533632	0.000230476921466748	23.8606058895492	3.80271716403803	0.0043423490344498	13.8622641509434	0.00474422476337381	0.000652763544226833	10.7148609637739	3.302987636761	0.0043423490344498	untreated	doxo
962	CDYL	no	8.21424186617557	0.00500002776719567	0.000480874928556811	7.82299939993276	1.68124654215731	0.00594246703883022	8.62830188679246	0.00707260338493832	0.00108318289517815	5.3866530624807	1.90843989873051	0.00594246703883022	untreated	doxo
963	CEACAM19	no	0.42620943049602	0.00177337154874451	0.000598591010348932	0.313704829415401	0.180748988363327	0.00222100186971122	0.49155722326454	0.00132516397354375	0.00039081629783556	0.461626079887741	0.227358710385647	0.00222100186971122	untreated	doxo
964	CEBPB	no	5.19041769041769	0.0090116069879418	0.00116218068148769	5.2811930323957	1.51215252837233	0.0107013531468846	5.41587901701323	0.00873613537708824	0.00185587712480957	6.05936177568784	2.79718511280254	0.0107013531468846	untreated	doxo
965	CEBPD	no	1.77267156862745	0.00389791370297857	0.00123585187049032	3.55771338393803	2.12637646740121	0.00875754651648836	1.44632768361582	0.0065529613303415	0.00129576171893717	1.16251156460651	0.450277484801425	0.00875754651648836	untreated	doxo
966	CEBPZ	no	8.96869244935544	0.00164994001490731	0.000213522862222856	23.4674425045474	5.99562758538116	0.00334665637168174	8.01698113207547	0.00335299980109285	0.000662891587359667	7.48967153211321	3.30200760555657	0.00334665637168174	untreated	doxo
967	CECR2	no	1.19053472649047	0.00203566767654659	0.00018846629547588	2.6696382441943	0.453962473328154	0.00806912128033672	1.93596986817326	0.00294372115739884	0.000321273408990097	2.92813289453753	0.604642757111508	0.00806912128033672	untreated	doxo
968	CECR7	no	2.02455494168201	0.00253909258644119	0.000419614893867531	1.76258819221104	0.629586673341635	0.00323244387801027	2.22075471698113	0.0028888713004498	0.000418500192767432	1.42611207923348	0.417609390880293	0.00323244387801027	untreated	doxo
969	CELF5	no	0.259938837920489	0.000972941408064225	0.000221878985409773	0.511305283966095	0.189289318845488	0.00358128609859684	0.317669172932331	0.00114334169876436	0.000510689899359978	0.574422405954918	0.39134837937893	0.00358128609859684	untreated	doxo
970	CELSR1	no	1.44451256897609	0.000535612875827709	9.76884679894922e-05	2.03863889225001	0.738367745754131	0.00115842405692331	1.40037593984962	0.00115740510191576	0.000177432320102201	0.755082389072292	0.203875647229543	0.00115842405692331	untreated	doxo
971	CENPA	no	3.83680981595092	0.0018106488243178	9.35208618861793e-05	3.48766412516154	0.37821387080726	0.00307254782896239	3.48295454545455	0.00136881543652381	9.4604575245564e-05	4.13736758670188	0.542543001193005	0.00307254782896239	untreated	doxo
972	CENPC	no	2.80514705882353	0.00612027812075154	0.000702311786904819	2.02384375693325	0.514056146966469	0.00686434002672579	2.86767485822306	0.00697687423057103	0.00111861279699217	1.71235039712124	0.579792060711228	0.00686434002672579	untreated	doxo
973	CENPE	no	5.64615384615385	0.0013522765344986	5.87620094421031e-05	7.17696625207862	0.640229035266346	0.00311519633654886	5.39015151515151	0.0009950242299281	5.94435457079015e-05	8.92817612276404	1.04425525889965	0.00311519633654886	untreated	doxo
974	CENPF	no	25.9062885326757	0.00235041901886079	8.4536377287303e-05	22.5166065871628	1.74766870630714	0.00358666914558649	22.5511363636364	0.00202807222855512	9.18323817419002e-05	20.7851787410392	1.81331061663353	0.00358666914558649	untreated	doxo
975	CENPI	no	1.84742647058824	0.00222394854829393	0.000141306489567088	1.37884163484102	0.165482339878498	0.00315857141778849	1.87570621468927	0.00145028171992063	0.000202483566649718	2.28626312010383	0.617784799720136	0.00315857141778849	untreated	doxo
976	CENPJ	no	2.37745098039216	0.00133645113183902	0.000477943856351898	8.7499618738887	5.56322411555019	0.004280777451661	2.37924528301887	0.00454281907025358	0.00110982035442639	1.53305124767882	0.802036408539033	0.004280777451661	untreated	doxo
977	CENPK	no	5.75936157151626	0.00136264427776219	0.000183110529069302	6.07566805945067	1.82502699100014	0.00152286415477246	5.79433962264151	0.00184298898849083	0.00035914922123382	3.35620950458006	1.5025809782277	0.00152286415477246	untreated	doxo
978	CENPN	no	8.4760736196319	0.000848779411427292	9.96392301173456e-05	17.0069593227677	4.10041040608808	0.00139675070015222	7.2188679245283	0.000725456651428714	0.000242430482571489	19.9218816077684	12.9408241771289	0.00139675070015222	untreated	doxo
979	CENPO	no	2.29516227801592	0.00279295030657539	0.00101180340644686	3.67386829658474	2.64605165814886	0.00422162486859113	2.10922787193974	0.00569050241302179	0.00151922206137016	1.07454954740595	0.60862429547337	0.00422162486859113	untreated	doxo
980	CENPP	no	6.79679802955665	0.00159661179138396	8.30807417027133e-05	5.14039629156531	0.58898425466143	0.00217315282848605	6.78977272727273	0.00155437916033008	0.000108929749537755	5.12478156562235	0.722315172217398	0.00217315282848605	untreated	doxo
981	CENPQ	no	3.49325980392157	0.000648487965639935	0.000134893897581279	6.91437673142385	2.94524238865304	0.00116426178664129	3.23264540337711	0.000863516818357161	0.000294622430650047	3.85395686671377	2.77284751592337	0.00116426178664129	untreated	doxo
982	CENPU	no	2.77130594727161	0.00119510981941779	0.000334755779377898	3.49368759678854	2.08693784518142	0.00149836542079271	2.71751412429379	0.00250034553771243	0.000744720190159044	1.08995582800872	0.666468580981902	0.00149836542079271	untreated	doxo
983	CENPV	no	10.4510769230769	0.000100262263301337	1.23886993144931e-05	28.9365882093542	6.98560770015291	0.000217065280631043	7.92249527410208	0.000356453957137137	7.5679253202312e-05	3.16065752401098	1.6036161612955	0.000217065280631043	untreated	doxo
984	CENPW	no	8.27641277641278	0.000332854979830875	5.93893823500482e-05	39.1549767831719	12.8850009944511	0.00105256844733265	7.51320754716981	0.000613046928912934	0.000154158973229111	15.0780407879483	7.67713532756455	0.00105256844733265	untreated	doxo
985	CEP112	no	4.1070110701107	0.00138883365347347	6.56564376826733e-05	2.77027553759832	0.247247922799477	0.00271129780315786	4.46502835538752	0.00116097541609314	7.59084381883416e-05	3.5934998515987	0.416239968392651	0.00271129780315786	untreated	doxo
986	CEP120	no	1.31085223789086	0.00162161639849695	0.000507459363269118	1.36607877849473	0.850307225969198	0.00233339937634459	1.5515947467167	0.00215313620401278	0.000313210786486826	0.920850495172889	0.244185676149195	0.00233339937634459	untreated	doxo
987	CEP128	no	6.39162561576355	0.00186481598221161	9.79825319007298e-05	4.9889155759829	0.569417734585822	0.00257145272119145	7.51606805293006	0.00185810116539903	0.000185745363209393	6.71486977280719	1.44773362772791	0.00257145272119145	untreated	doxo
988	CEP135	no	2.98283261802575	0.00238147138038246	0.000356281612360051	2.83328837232734	0.926818245556969	0.00301613158584876	3.00566037735849	0.00260260133279812	0.000488950291617619	2.21479197645124	0.895083288307376	0.00301613158584876	untreated	doxo
989	CEP152	no	2.78119237861094	0.00476677794783182	0.000620046606269878	2.07488047946762	0.600668091903321	0.00529949417480705	2.84180790960452	0.00453635815234532	0.00113280451064735	2.46926546608759	1.3119149931035	0.00529949417480705	untreated	doxo
990	CEP170	no	5.60049170251998	0.00266901144156263	0.000247744453286147	6.3724252457051	1.27783352627848	0.00384761351467578	5.69433962264151	0.00451416952706305	0.000509810149780442	2.89486612999086	0.727916195605866	0.00384761351467578	untreated	doxo
991	CEP19	no	0.385085574572127	0.00162357612224007	0.000696466140636797	0.554433575479299	0.383279290437996	0.0037670760701252	0.365853658536585	0.00156803711181019	0.000586693928746346	0.50499129346914	0.303019448661936	0.0037670760701252	untreated	doxo
992	CEP192	no	6.30276923076923	0.00349455177769996	0.000267262140189438	3.98893245952138	0.696011731175576	0.00347904222308902	6.7566037735849	0.00393958654206048	0.00046639831471651	3.72524697134427	1.01323301166257	0.00347904222308902	untreated	doxo
993	CEP250	no	1.7374541003672	0.00265607054094477	0.000562169727189726	1.3298886205944	0.605606213483474	0.00301505632660852	1.57598499061914	0.00255381736912674	0.000524478156887746	1.11211991705708	0.454468733754442	0.00301505632660852	untreated	doxo
994	CEP350	no	5.86494782074893	0.00739976586260883	0.000669508309036127	4.03919664336657	0.834513882344284	0.00728192216335586	5.91698113207547	0.00970118200965642	0.00114465538804836	2.68496425077004	0.71481308519097	0.00728192216335586	untreated	doxo
995	CEP44	no	0.785801713586291	0.00267588242639077	0.000435537031538241	0.512748893125623	0.156540980893723	0.00314556666137607	0.924812030075188	0.00182752888218931	0.000451288066706724	0.928823136757882	0.416376255775843	0.00314556666137607	untreated	doxo
996	CEP55	no	10.4073846153846	0.00242747512051915	0.000138294210160463	7.40838836989831	0.945129256689317	0.00269823855335203	8.37996219281663	0.0019976363209985	0.000146681407603955	6.26036980043788	0.972507957311022	0.00269823855335203	untreated	doxo
997	CEP57L1	no	2.85941320293399	0.00445449375555896	0.000602183474049557	1.30460741605279	0.405420539422348	0.00332300691012482	2.89097744360902	0.00388761938526697	0.000685590899498101	1.48625302536874	0.55411833705574	0.00332300691012482	untreated	doxo
998	CEP63	no	2.21779141104295	0.0012358014036694	0.000272875816598705	2.97503410298414	1.35505082001625	0.00197851419059225	2.31203007518797	0.00227460988418237	0.000502514568752693	1.24961439082781	0.572818258647067	0.00197851419059225	untreated	doxo
999	CEP85	no	2.68669527896996	0.00262621154569057	0.000466372681024429	2.50618284789245	0.975373175254293	0.0031211318317577	2.45300751879699	0.00329859972914259	0.000795901687086238	1.54576756314722	0.793720346229971	0.0031211318317577	untreated	doxo
1000	CEP85L	no	1.42260442260442	0.00859009989181491	0.00127312683341064	1.54637117236369	0.465293724785107	0.0151361604087169	1.79135338345865	0.0107328440531046	0.00153309970686359	1.45149367468677	0.405314762984683	0.0151361604087169	untreated	doxo
1001	CEP95	no	6.09821976672806	0.00139655854662739	0.000395724594819593	10.5282072260398	5.52378874336526	0.00358628061854997	6.40188679245283	0.00420316936963088	0.000791370201227335	2.32311107802458	0.951867586621653	0.00358628061854997	untreated	doxo
1002	CERK	no	2.26177370030581	0.00138039631091662	0.000440079008355524	2.01762548779402	1.37991506333862	0.00139859467039681	1.69606003752345	0.0015047925896013	0.000582769900356944	1.12014388244346	0.834352808445117	0.00139859467039681	untreated	doxo
1003	CERS4	no	1.28658909981629	0.000526808354396557	0.000222872408048546	3.54940316504335	2.65118220248582	0.00154891368049792	1.46037735849057	0.00135814197746566	0.000249101204077379	0.931661246941727	0.320299900766962	0.00154891368049792	untreated	doxo
1004	CERS6	no	10.1257706535142	0.000863690428022875	6.61770377021186e-05	7.70063058603557	1.33541462923354	0.000905618051185999	11.1912878787879	0.00141543417892861	0.000162911804660373	4.31861868890231	1.17940865284334	0.000905618051185999	untreated	doxo
1005	CFD	no	8.25015365703749	0.000434051781547084	4.81314588953614e-05	11.393852975356	2.69204930724509	0.000603200196985317	9.52462121212121	0.00044872131113521	8.60412329634915e-05	14.5558678212714	5.92476122800399	0.000603200196985317	untreated	doxo
1006	CFDP1	no	10.2267977873387	0.000191945919761439	2.2822519323974e-05	23.0100663064813	5.56614740449427	0.000336463862348639	10.4128787878788	0.000359500112268707	9.21387249072519e-05	11.7843933074734	6.71210326066715	0.000336463862348639	untreated	doxo
1007	CFL2	no	4.27764127764128	0.000978778339793059	0.000196055496377918	6.41549369643883	2.76647142595443	0.00131864839618361	3.67984934086629	0.00249063575375753	0.000565930766321778	1.21846330464101	0.589725876926428	0.00131864839618361	untreated	doxo
1008	CFLAR	no	2.48681790312692	0.00334522278924628	0.000322421581543795	1.53081714267851	0.32351682066116	0.00361739051684089	2.5	0.00460783406467396	0.000630566462384696	1.11492467449862	0.302806407687511	0.00361739051684089	untreated	doxo
1009	CGGBP1	no	4.44852941176471	0.00473557020705014	0.000579193023576449	2.18555461839712	0.631126109623339	0.00361567524614952	4.3648393194707	0.00543937802822593	0.000692651801234676	1.69962264268292	0.468535481662576	0.00361567524614952	untreated	doxo
1010	CGN	no	0.503359804520464	0.00173671459230537	0.000404712336923082	0.429031165563319	0.175571080423038	0.00264453088497549	0.533834586466165	0.00192559214322066	0.000590222544520627	0.417203976393749	0.213286681189668	0.00264453088497549	untreated	doxo
1011	CGREF1	no	0.218215158924205	0.000715352531618529	0.000221465066194174	0.132431749903097	0.064422362024572	0.000817454772254408	0.341463414634146	0.000343048439955455	9.03871174620205e-05	0.42601662525722	0.178872731970761	0.000817454772254408	untreated	doxo
1012	CHAF1A	no	6.616	0.00352310561838046	0.000407898929565544	5.82451109137913	1.52797654664753	0.0036432846019773	6.1109022556391	0.0021550988496297	0.000351247470265418	9.7628372941127	3.29532036397397	0.0036432846019773	untreated	doxo
1013	CHCHD10	no	34.0523721503389	0.000107357012544833	7.45934522512794e-06	88.2837235904596	10.9951183631144	0.000228708474632527	32.094696969697	0.000114230716686768	1.46911069138002e-05	84.5223845923876	19.9578772803138	0.000228708474632527	untreated	doxo
1014	CHCHD3	no	16.0744615384615	0.000517132732655186	5.05340501525089e-05	57.1097792377869	10.2491709287319	0.0012854353261481	15.8452830188679	0.000916267620615798	0.000188342518910469	33.495222354186	13.9748338213995	0.0012854353261481	untreated	doxo
1015	CHCHD5	no	6.04545454545454	0.000614230605512106	0.000121285350450282	13.9491399308746	5.60925405119337	0.00110297647769227	6.31947069943289	0.000606279874573794	0.000175924385611786	18.0658088670987	10.5451424195822	0.00110297647769227	untreated	doxo
1016	CHCHD6	no	5.14030769230769	6.59178377619382e-05	8.9684390082296e-06	5.82127683170332	1.74562730730539	8.34400562899654e-05	5.44339622641509	0.000230276619422719	3.03124917677898e-05	1.03933879092936	0.246041104184675	8.34400562899654e-05	untreated	doxo
1017	CHD1	no	8.78126925446704	0.00489771967887947	0.000505057529701318	16.5622391076125	3.49416243428799	0.00882965773020416	7.25897920604915	0.0105850687407235	0.00161368141887085	4.4744039639757	1.57168563933249	0.00882965773020416	untreated	doxo
1018	CHD1L	no	5.02208588957055	0.00111191712976653	0.00019053120725567	3.86105001030835	1.51737323469196	0.00103610424839391	5.06415094339623	0.000802455047783042	0.000247931385849611	6.93918616204009	4.5480395091111	0.00103610424839391	untreated	doxo
1019	CHD2	no	12.4604051565378	0.00477538418377721	0.000555876283810118	29.7664470173284	6.766862312216	0.00963315931596568	13.0189035916824	0.0105891712828753	0.00154270128146015	10.5038363190209	3.44387758316036	0.00963315931596568	untreated	doxo
1020	CHD3	no	1.8262996941896	0.000484287803147458	5.79319196590891e-05	0.614133097160852	0.140155349370285	0.000306237375785727	2.07156308851224	0.000636164533540208	9.96779567071088e-05	0.530459192762223	0.139899478537232	0.000306237375785727	untreated	doxo
1021	CHD4	no	19.8485221674877	0.00109316244122424	7.61081217703025e-05	31.0442694269955	4.26563023078936	0.00167058319938197	17.1134215500945	0.0013387310530208	0.000210949053039372	20.4127768749833	6.70930914521906	0.00167058319938197	untreated	doxo
1022	CHD5	no	0.560661764705882	0.000720792226309847	0.000178751073070609	0.583373352117943	0.253226616684115	0.00133866194756023	0.744360902255639	0.000842062437190246	0.000166102300191303	0.63835102025636	0.214605191909446	0.00133866194756023	untreated	doxo
1023	CHD6	no	2.71112476951444	0.00378563849152964	0.00048747013427476	1.91434236698486	0.54799583125682	0.00417289344259741	3.50754716981132	0.00397021538180817	0.00086587594940318	2.57024376878634	1.22650691725219	0.00417289344259741	untreated	doxo
1024	CHD7	no	6.42628992628993	0.00495941146801209	0.000326319982545142	5.73355462076656	0.822085282955628	0.00666116664048028	6.44990548204159	0.00591729469494764	0.000647038119051928	4.63393601019208	1.122492844243	0.00666116664048028	untreated	doxo
1025	CHD8	no	4.31633906633907	0.00425524695675128	0.000599415778038668	5.25121688614093	1.60765057113096	0.00569320546296623	4.03947368421053	0.00598504398314023	0.00174475059219421	3.28330425489644	2.09039869429027	0.00569320546296623	untreated	doxo
1026	CHD9	no	8.25107692307692	0.00613957852728544	0.000394083681076032	5.15681539803354	0.752705401897006	0.00603800665111064	8.09792843691149	0.00756987059218192	0.00074438216393023	3.80135337517062	0.840855034478516	0.00603800665111064	untreated	doxo
1027	CHEK2	no	3.53846153846154	0.0015380611138213	0.000214562939825609	3.1212792065849	0.974042257652295	0.00171587244786679	3.93194706994329	0.00271096749434075	0.000579063762536984	1.65598490254218	0.801072937790581	0.00171587244786679	untreated	doxo
1028	CHIC2	no	1.74144254278729	0.00607108855066886	0.000665150477529347	0.955430304462295	0.218917984918723	0.00593010391140073	2.07532956685499	0.00563246166403081	0.00200363784519455	1.74806674860643	1.25316544579987	0.00593010391140073	untreated	doxo
1029	CHM	no	2.33905579399142	0.00208339588074944	0.000226020463231471	0.936385122751729	0.215388977728981	0.00151202015212516	2.44821092278719	0.00136956294799116	0.000469700372405433	2.28891777160122	1.66862906257667	0.00151202015212516	untreated	doxo
1030	CHMP2B	no	7.41046153846154	0.000902140310839277	0.000119615873457514	14.3232393913661	3.92200169891735	0.00156808760518372	7.21468926553672	0.00231885593452409	0.000499294703253289	3.67295834826999	1.8560586770985	0.00156808760518372	untreated	doxo
1031	CHMP4B	no	3.12990196078431	0.00180908937766044	0.000237920275291178	1.0380591494632	0.31302580421157	0.00102660082896429	3.23264540337711	0.00215051448313957	0.000514454721356898	0.985269693414495	0.505241288667087	0.00102660082896429	untreated	doxo
1032	CHN1	no	0.884049079754601	0.000107681718454697	1.46636394066757e-05	2.46463898499821	0.597913292176554	0.000522310400126086	0.706766917293233	0.000142327273555321	1.52616308821526e-05	1.31980091279453	0.240088764015062	0.000522310400126086	untreated	doxo
1033	CHN2	no	1.0479409956976	0.000623610175911683	5.27750980057966e-05	3.25003508758504	0.490357834629089	0.0035231503733057	0.926553672316384	0.000702526160142253	9.2918598227157e-05	2.49649840724115	0.580062541055289	0.0035231503733057	untreated	doxo
1034	CHP1	no	3.2319018404908	0.00127039652172089	0.000296496847729432	1.60906279360052	0.880109325792775	0.000861427357656399	3.76503759398496	0.00163017711409496	0.000376967234374794	1.24700980753802	0.61616592254338	0.000861427357656399	untreated	doxo
1035	CHPF	no	10.0129310344828	0.000290534032413106	2.51014744893309e-05	8.91535845624719	1.72622001219805	0.000330996844817294	8.20075757575757	0.000465181131202327	4.19361234343107e-05	3.1729336102003	0.61088532883209	0.000330996844817294	untreated	doxo
1036	CHRNA5	no	3.28370098039216	0.00227758481753051	0.000553671081193454	2.26759212223355	1.26140702652681	0.00187560563875866	2.82674199623352	0.0030286653872376	0.00057742430340753	1.04910222535979	0.41666983349816	0.00187560563875866	untreated	doxo
1037	CHRNA7	no	1.24233128834356	0.000880362405403147	0.000147786384113177	2.05456406247685	0.661850442254112	0.00240621763368931	1.21280602636535	0.000675103523605339	0.000277123921388904	2.91904379945162	2.03386796931768	0.00240621763368931	untreated	doxo
1038	CHST15	no	2.64093137254902	0.00217573466672726	0.000232889954585825	1.49906516483591	0.330597430550982	0.00330497205143328	2.86278195488722	0.00192921888234412	0.000546974832021087	2.20533366982668	1.22086782748253	0.00330497205143328	untreated	doxo
1039	CHST6	no	0.11362248014661	0.000974745846729986	0.000431805227939951	0.173439660395566	0.117550090595612	0.00268400810408306	0.133208255159475	0.00042001120691126	0.000174065887398314	0.45020807925435	0.285046682382849	0.00268400810408306	untreated	doxo
1040	CHSY1	no	4.18500307314075	0.00691205740925374	0.000672543388135418	2.72624690704627	0.602573383438403	0.0069590348505725	3.67674858223062	0.00536293971845342	0.00134982320924865	3.93967430779003	2.10938776043786	0.0069590348505725	untreated	doxo
1041	CHSY3	no	1.46366995073892	0.000652163569299634	3.7989249184566e-05	4.66551422135448	0.495993981188076	0.00390169009151025	1.81663516068053	0.000765060066062393	8.50250532945694e-05	5.00954358608468	1.02953560059109	0.00390169009151025	untreated	doxo
1042	CHTOP	no	6.95278969957082	0.00266980026856696	0.000307016977227927	7.88220234191202	2.0016719555801	0.00313856089608775	6.71616541353383	0.00275330066907689	0.000800082946358006	8.23536066609616	5.11365942906438	0.00313856089608775	untreated	doxo
1043	CIAO1	no	5.68424279583078	0.000710665941882011	0.000163003683085454	22.3837391382487	9.82946874564857	0.00180539468785184	4.85338345864662	0.00235918061493325	0.000717706903178864	3.34363225208899	2.30483524762196	0.00180539468785184	untreated	doxo
1044	CIB1	no	7.63161131611316	3.13367119687102e-05	5.3145745142498e-06	30.4833899535534	9.69611747398176	8.46152705270744e-05	7.98679245283019	0.000179088798641217	2.25331977251564e-05	2.03556748281343	0.525566615982161	8.46152705270744e-05	untreated	doxo
1045	CILP2	no	0.429706601466993	0.00107928346777797	0.000291107142604292	0.401041360384378	0.184575457972512	0.00179442132201028	0.409005628517824	0.00228510072541339	0.00106147809408618	0.20101267297178	0.149679756011021	0.00179442132201028	untreated	doxo
1046	CIRBP	no	16.0282902829028	0.000742658160090978	6.36415882569674e-05	22.1577768067652	3.95671015108347	0.00108390519224627	15.022641509434	0.00130508320599641	0.000162234638210699	8.84785622781802	2.52300434329491	0.00108390519224627	untreated	doxo
1047	CIRH1A	no	5.67749846719804	0.00096552874444247	0.000148441174950577	8.98305849435523	2.91900653462125	0.0014872938366757	5.20527306967985	0.00167470802029999	0.000484564148456255	3.98093141501291	2.57845420118068	0.0014872938366757	untreated	doxo
1048	CISD2	no	8.56081081081081	0.000322281919026829	6.84619092533409e-05	85.1717143911496	30.88999038513	0.00167422245990531	7.77777777777778	0.000476147291410992	0.000166874939599164	59.5421409446575	37.6687626114595	0.00167422245990531	untreated	doxo
1049	CISD3	no	6.13349663196571	0.00110829173113839	0.000162975221502178	7.31340515445997	2.37193534369404	0.0012985220748513	5.34274952919021	0.00245043353162484	0.0004714882771261	1.81705986586407	0.801171791959046	0.0012985220748513	untreated	doxo
1050	CITED1	no	0.224190592547343	0.00246576373544218	0.00109462969012796	0.145247985131431	0.104907386623058	0.00262464718231893	0.123827392120075	0.000713470226701356	0.000313704989626472	0.243546997252448	0.167543672235856	0.00262464718231893	untreated	doxo
1051	CIZ1	no	4.60171568627451	0.000627459320355334	0.000108000144349134	4.53621748226007	1.75709860395161	0.000665503648506382	3.64783427495292	0.00138936440114759	0.000189353204639635	0.966335578471894	0.256554865476344	0.000665503648506382	untreated	doxo
1052	CKAP2	no	7.48214285714286	0.00226429338541147	8.90728754434659e-05	5.37351375022526	0.440130646657427	0.00309428531602607	6.87358490566038	0.0016738221819051	0.000101659108153371	6.78409479872277	0.816067528530775	0.00309428531602607	untreated	doxo
1053	CKAP2L	no	2.05626911314985	0.001533999913174	0.000127256688393062	3.33130429737106	0.539389351609844	0.00412328214229963	1.969868173258	0.00123218396577288	0.000137960865942138	3.72157741540214	0.790090292900894	0.00412328214229963	untreated	doxo
1054	CKLF	no	4.04428044280443	0.00102407006137572	8.95265658979468e-05	3.53405744490109	0.67628278512296	0.00136828067535609	4.46022727272727	0.00100255898486901	0.000167283070700334	4.48647254407674	1.62252915177915	0.00136828067535609	untreated	doxo
1055	CKMT2-AS1	no	2.31491712707182	0.00368110637102044	0.000675714501592356	2.4388966587537	0.951251731420824	0.00515930494245254	2.51977401129944	0.00345298558061958	0.00092062883045252	2.75373057614411	1.5098383904354	0.00515930494245254	untreated	doxo
1056	CKS1B	no	21.6317733990148	0.000283889520122347	2.59296223729291e-05	78.642158672359	12.7039226471069	0.000787707986799931	19.75	0.00054348156084544	7.68953182559678e-05	27.5598037177581	7.92894820122572	0.000787707986799931	untreated	doxo
1057	CKS2	no	19.1641057160418	0.00352437173802861	0.000142057784982879	14.8343579989086	1.29651604606279	0.00459626417839973	16.6685606060606	0.00342694081830687	0.000176424667636393	11.8161657631807	1.18283818193314	0.00459626417839973	untreated	doxo
1058	CLASP1	no	6.76908866995074	0.00352280701884083	0.000281697153927884	3.73733413506217	0.695013626189401	0.00308076567643166	7.25	0.00417025680559852	0.000611927405237364	3.42235356679623	1.16951284794598	0.00308076567643166	untreated	doxo
1059	CLASP2	no	6.04066543438078	0.00162211910069274	0.000143945676278862	5.02813690142345	1.00084258346225	0.00180865141143266	6.73295454545455	0.00177032881775697	0.000266418020006765	5.10764842355869	1.73251896925623	0.00180865141143266	untreated	doxo
1060	CLASRP	no	2.56993865030675	0.00202789861917096	0.000454532395838375	2.09190619724878	1.04179324197256	0.00204204540843842	2.71751412429379	0.00394376435619964	0.000841947990856466	0.865938833903084	0.386170607449284	0.00204204540843842	untreated	doxo
1061	CLCN3	no	5.31265356265356	0.00232002898554893	0.000269539468373238	3.83162744972891	1.02112825626789	0.00225860093523004	5.67169811320755	0.00355465828663359	0.000518772845174514	2.19180243125847	0.726060937670234	0.00225860093523004	untreated	doxo
1062	CLCN4	no	0.208435207823961	0.000706243594633536	0.000186337610264361	0.330381939798559	0.13842573630806	0.00210006738310973	0.191369606003752	0.000729034653262814	0.000292129136797541	0.297591814121732	0.185888597328552	0.00210006738310973	untreated	doxo
1063	CLCN5	no	1.26564417177914	0.00114276508554934	0.000301414084859351	1.98416661534889	1.00148300045211	0.00259773232639465	1.18984962406015	0.00241222272392394	0.00040225657197674	0.704871574658761	0.211204124509207	0.00259773232639465	untreated	doxo
1064	CLDN12	no	0.817737003058104	0.00303217135846994	0.000569164535175224	0.549981489656558	0.197035343483942	0.0035567830690328	0.964352720450281	0.00262056285899319	0.000950603130923816	0.843491574328326	0.548115803389546	0.0035567830690328	untreated	doxo
1065	CLDN3	no	0.873006134969325	0.00134806794159179	9.39626186682748e-05	1.15748304518186	0.140278322117265	0.00346456324195918	1.42372881355932	0.0015164121024273	0.000157615702547504	1.72127565405763	0.320886062653998	0.00346456324195918	untreated	doxo
1066	CLDN4	no	4.7399876771411	0.00496352342872251	0.000207208426325942	2.8569867448755	0.227382142988379	0.00575319078510354	7.94896030245746	0.00497810431703653	0.000346429327426998	5.00161220934367	0.711884851423474	0.00575319078510354	untreated	doxo
1067	CLDN7	no	12.060848186847	0.000702379446041562	3.97992913015893e-05	16.8466265265868	1.92939541056563	0.00123675973964869	16.3276515151515	0.00113902804461954	0.000145329455584714	15.5165233918396	4.2608509982272	0.00123675973964869	untreated	doxo
1068	CLDND1	no	8.63854679802956	0.00485062016462921	0.00037445979852167	5.96092651782538	1.05069762646464	0.00466714962264628	10.7075471698113	0.00504662344189839	0.000588018420154182	6.78751999117808	1.79470410556056	0.00466714962264628	untreated	doxo
1069	CLEC11A	no	1.46564417177914	0.000972226841148144	0.00024167304117249	0.811654359892181	0.421716172288774	0.000859359327047117	1.71320754716981	0.00106398172379474	0.00017915879469045	0.761447979188895	0.23600493132916	0.000859359327047117	untreated	doxo
1070	CLEC16A	no	4.12071078431373	0.00227226776370079	0.000248466167739779	3.17016014642526	0.778836467719846	0.00246806785072294	4.16195856873823	0.00327203797604685	0.000467354054106263	1.87972054091874	0.590494968944773	0.00246806785072294	untreated	doxo
1071	CLGN	no	0.131418092909535	8.16985256559229e-05	1.70650693508919e-05	0.276866243253969	0.0901540504321197	0.000340274771333382	0.116322701688555	0.000115172382619174	4.91749358797862e-05	0.17246081256512	0.119357095184623	0.000340274771333382	untreated	doxo
1072	CLIC2	no	0.069682151589242	0.000341994109847001	0.000121283591581487	0.277240686091329	0.14864684024817	0.00262697875301393	0.0806754221388368	0.0002821311642553	0.000120961619720919	0.386728000960248	0.258728855362084	0.00262697875301393	untreated	doxo
1073	CLIC3	no	0.172477064220183	0.00014322311216144	2.79343935575012e-05	0.272911487239754	0.0832664702036129	0.000445756042468025	0.419962335216573	0.000121061176066823	1.8480881593785e-05	0.787197021886364	0.196955539710681	0.000445756042468025	untreated	doxo
1074	CLIC4	no	2.35015384615385	0.000255849849685134	1.44297713201946e-05	1.46338070722972	0.149935258157206	0.000309789111566154	2.98106060606061	0.000231752623456163	2.89671706097263e-05	2.17240285791646	0.553769801772505	0.000309789111566154	untreated	doxo
1075	CLINT1	no	10.4339274738783	0.00176329267020183	0.000185440697122767	16.280645148938	3.57601658647385	0.00265308269857517	9.92830188679245	0.00270554966294975	0.000475343488000878	9.13543883994064	3.60934973367149	0.00265308269857517	untreated	doxo
1076	CLIP2	no	2.64496314496314	0.00226803642971165	0.000219808528655728	2.03260865245415	0.427921028148684	0.00297789444808789	3.03207547169811	0.00247937926033966	0.000355743857616598	2.17189556927011	0.663983374277805	0.00297789444808789	untreated	doxo
1077	CLIP3	no	0.19889840881273	0.00223437229179489	0.000985247282384794	0.14640488672551	0.103797771301633	0.00269579169639782	0.198874296435272	0.00134476258583542	0.000642494105428546	0.232387453555754	0.173185217475291	0.00269579169639782	untreated	doxo
1078	CLIP4	no	2.23634131368938	0.00187828306671178	0.000127591590548987	1.47949283765664	0.200161945072844	0.00233785505794518	2.06026365348399	0.00151022557234956	0.00014108322262423	1.68272174430921	0.283405286199296	0.00233785505794518	untreated	doxo
1079	CLMN	no	2.01596071209331	0.00218650750218274	0.000302833886366655	1.56842475258967	0.470836913310296	0.00275755917105855	2.64461247637051	0.00231300507746617	0.00032747962311907	1.82008546476763	0.532619273322196	0.00275755917105855	untreated	doxo
1080	CLN5	no	1.45716034271726	0.00257417401607877	0.000703172406662355	0.425262961748119	0.23536301776835	0.00118354574604975	1.44090056285178	0.0026001689475274	0.00099267745146261	0.428238658185373	0.301292693740857	0.00118354574604975	untreated	doxo
1081	CLOCK	no	8.88615384615384	0.00287294683032525	0.000173026166192582	6.48402175641258	0.871559964327827	0.00319148367981659	8.93939393939394	0.00352792668713438	0.000293224669700991	4.56794159385851	0.831695673811563	0.00319148367981659	untreated	doxo
1082	CLPP	no	9.09790640394088	0.000342636276648767	5.22223090589771e-05	34.5476004587382	9.85249591994464	0.000879574763550729	8.01883239171375	0.000519588546861806	0.000144933500360522	19.9093006066217	11.1830588651571	0.000879574763550729	untreated	doxo
1083	CLPTM1L	no	11.1845493562232	0.000189935530819131	2.40621022081022e-05	33.9536687003346	8.33007227120329	0.000414080142943974	8.5188679245283	0.000381337840313367	9.14204634753485e-05	10.1408681243364	5.31926984614958	0.000414080142943974	untreated	doxo
1084	CLPX	no	3.66155732679338	0.00144874474741797	0.000350750270824853	6.08609065029214	3.06437793389984	0.00220403485186901	3.41729323308271	0.00227775584951829	0.000752723577269665	2.85579874343817	2.03657589020309	0.00220403485186901	untreated	doxo
1085	CLSPN	no	10.0975460122699	0.00340919627431223	0.000258794327974916	9.15873546506059	1.54420224589164	0.00385468624363294	8.78071833648393	0.00206941089954202	0.000252217992108346	15.247388515202	3.76030800886072	0.00385468624363294	untreated	doxo
1086	CLSTN1	no	4.63848039215686	0.000738994344264708	9.93858800562297e-05	3.33130417474592	1.02650405859547	0.000721311031637234	4.65849056603774	0.000958382844740253	0.00023240810020254	2.47984736340639	1.38314006513238	0.000721311031637234	untreated	doxo
1087	CLSTN3	no	0.475811390079608	0.000935810517312485	0.000181884285386356	0.370656599661271	0.123694680766807	0.00135195000106331	0.571428571428571	0.000850014488170596	0.000218315573913509	0.497096581933326	0.212574833135842	0.00135195000106331	untreated	doxo
1088	CLTA	no	25.3470769230769	0.000465488292536531	3.72323622500566e-05	91.9121768822959	12.5628547836128	0.0012463193715561	23.1496212121212	0.000638163534492414	0.000103875050687875	71.9217434660978	21.7273572596456	0.0012463193715561	untreated	doxo
1089	CLTB	no	9.79102642901045	0.00026452569763343	4.10400687036973e-05	24.6571475471065	7.50004105930563	0.000552518437842213	8.00567107750472	0.00091453284061356	0.000169473884546559	3.19628863177241	1.41714169191819	0.000552518437842213	untreated	doxo
1090	CLTC	no	21.6541538461539	0.00037561685619403	3.69250378313433e-05	71.8920260035755	12.1237716926994	0.0017285945640913	19.34404536862	0.00069183770902731	0.000154889431006269	33.1934491502621	13.7628185684984	0.0017285945640913	untreated	doxo
1091	CLYBL	no	3.88362068965517	0.00018188599503704	1.39781160277247e-05	3.85481253143169	0.631624229217419	0.00029333505522598	4.49149338374291	0.000259735974248682	2.03625537851692e-05	2.65113702140082	0.387853983587808	0.00029333505522598	untreated	doxo
1092	CMAS	no	3.43600734843846	0.000720310388474176	0.000195470603337971	3.25497875488032	1.9764987413218	0.000681948789460115	3.94736842105263	0.00159206632498129	0.000432558170549383	1.11283744807742	0.649676209893337	0.000681948789460115	untreated	doxo
1093	CMBL	no	4.20073439412485	0.000572501580269844	0.000101280775922678	1.97184167223437	0.841487325368403	0.000392319638578182	4.79056603773585	0.000727368983098644	0.000144904298494396	1.57311337988655	0.698345715469108	0.000392319638578182	untreated	doxo
1094	CMC1	no	6.88390663390663	0.000749527655125912	0.000146642937011735	25.3373701275268	9.71312101493343	0.00172380646711999	7.13883677298311	0.0014327291718534	0.000366938102839282	11.6467003116143	6.42306684797469	0.00172380646711999	untreated	doxo
1095	CMC2	no	7.9649446494465	0.000542137346681871	7.75556173337306e-05	28.5468955567426	7.87154355667979	0.00137703235453693	7.37781954887218	0.00168049841865416	0.000325480623826312	5.06657900804366	2.29007255827443	0.00137703235453693	untreated	doxo
1096	CMIP	no	13.3349753694581	0.00337515187191932	0.00017892985739192	8.74129356192287	1.04346841869646	0.00352490507997937	12.2234848484849	0.00418116922533481	0.000451301894120853	6.8560097085033	1.70770929263903	0.00352490507997937	untreated	doxo
1097	CMSS1	no	23.3111521873075	0.000366218762904929	2.60977730369172e-05	30.0165042168067	4.39125006595304	0.000490613604584171	21.3598484848485	0.000533829353836815	6.35097073349112e-05	16.2556631173217	4.28779159051079	0.000490613604584171	untreated	doxo
1098	CMTM4	no	5.61524277811924	0.00102904019784809	8.90016162573265e-05	4.78411982082578	0.917857920911813	0.001254555752879	5.53686200378072	0.00166707432996248	0.000184357543960023	2.36107513690984	0.568712818858895	0.001254555752879	untreated	doxo
1099	CMTM6	no	6.5261216963737	0.000331571416660069	4.93891040751071e-05	14.8199509865927	4.54272676101069	0.000585312100536802	6.39924670433145	0.00115273608925073	0.000274535776096374	2.2666076560296	1.26739542205183	0.000585312100536802	untreated	doxo
1100	CMTM7	no	10.1945812807882	0.00156364329875599	0.000122670054068673	8.02084160749462	1.41664556984697	0.00167172386105244	11.9303201506591	0.00232389453244499	0.000226933255482125	5.06538114245961	1.17054936695048	0.00167172386105244	untreated	doxo
1101	CMTM8	no	9.50830769230769	0.00248205374745785	0.000178419922215848	9.14665483445387	1.44112083036875	0.00310739442207005	10.0979284369115	0.00345076512249981	0.000441819206463987	6.67270134622456	1.9575036889586	0.00310739442207005	untreated	doxo
1102	CMTR1	no	1.13259668508287	0.00133065392638032	0.000369774712923691	0.429909150118428	0.226881880607158	0.000842151997196075	1.22222222222222	0.00110297660661926	0.000256127616270901	0.526518935184924	0.218531595782493	0.000842151997196075	untreated	doxo
1103	CMYA5	no	0.318849449204406	0.000337371207402598	9.97055293883982e-05	2.4498223474543	1.10054194590085	0.00469564056703256	0.348399246704331	0.000376920245720181	0.000131092115553488	2.35860173711768	1.23017670821578	0.00469564056703256	untreated	doxo
1104	CNBP	no	24.6293792255685	0.000468314062337607	3.764275838715e-05	70.0788849169577	9.83726887104242	0.00108332623404076	21.4820415879017	0.000724597700780835	9.50584824152478e-05	41.1294541717376	10.4010009061371	0.00108332623404076	untreated	doxo
1105	CNDP2	no	2.98957055214724	0.000222399769315051	6.31186021040149e-05	8.14404368379772	4.45135272885605	0.00050129247108018	2.63276836158192	0.00107476564915375	0.000175627294614363	0.676291967675961	0.20478608574044	0.00050129247108018	untreated	doxo
1106	CNGA1	no	0.188379204892966	0.000454255296141154	0.00016307409097674	0.421025884977248	0.22943490963594	0.00186950495186852	0.195856873822976	0.000361908609775255	0.000108878106432434	0.526872296502949	0.248629747986422	0.00186950495186852	untreated	doxo
1107	CNIH3	no	0.718215158924206	0.000511319007546559	7.68252097863227e-05	0.949347352744929	0.261544341024994	0.00124532722919356	0.766037735849057	0.000429058732701084	0.000113295753912417	1.24963986932973	0.568769236419829	0.00124532722919356	untreated	doxo
1108	CNKSR3	no	2.54299754299754	0.00386091053213137	0.000398794806529168	2.17650000047685	0.483965258137738	0.00542296923162421	2.67481203007519	0.00422691074813979	0.00042613716146962	1.87186955104813	0.363661053243021	0.00542296923162421	untreated	doxo
1109	CNN2	no	6.93230769230769	0.0010277620540556	0.00011949452889338	6.25651476558666	1.63024600814148	0.00114923764193808	5.72881355932203	0.00193097201416823	0.000434381547498518	2.37325833865478	1.23956754423173	0.00114923764193808	untreated	doxo
1110	CNN3	no	8.54115479115479	0.000691363103089205	7.88696248389339e-05	15.0624650637604	3.56536363960265	0.00112515044022804	7.18867924528302	0.00175911774343439	0.000271464504095264	2.8939052611136	1.05548103011176	0.00112515044022804	untreated	doxo
1111	CNNM2	no	4.00307125307125	0.001806517305902	0.00015640475787682	3.26206605435121	0.569530164642164	0.00369064959973756	4.41320754716981	0.00219722109047411	0.000227510717828984	2.71351227102492	0.548880504071887	0.00369064959973756	untreated	doxo
1112	CNNM4	no	0.582262996941896	0.000881663228954606	0.000306244997456027	0.78684808733038	0.473338664764889	0.00194243838330285	0.651031894934334	0.000866193332036054	0.000232489405999359	0.813435154504484	0.368295665653415	0.00194243838330285	untreated	doxo
1113	CNOT1	no	8.59051724137931	0.00127157093389034	0.000169355561547671	14.4955219080677	4.05968493135724	0.00185524710200525	9.02075471698113	0.00207556186819433	0.000457580527216589	8.14152600208447	4.05309796849724	0.00185524710200525	untreated	doxo
1114	CNOT10	no	5.35416666666667	0.00104937508767912	0.000188409333738058	9.30862149833864	3.52894998008121	0.00157837064617474	5.42669172932331	0.00263120367932816	0.00066957619179396	2.47245355880267	1.4670064349453	0.00157837064617474	untreated	doxo
1115	CNOT3	no	2.72481572481572	0.00178690885620231	0.00053930526858642	3.70139274485521	2.35823578212069	0.00226098721756851	2.41431261770245	0.00410060964941005	0.00142855401869114	0.999075960204805	0.718550772212543	0.00226098721756851	untreated	doxo
1116	CNOT4	no	5.09956976029502	0.00729994977010861	0.000870182013099902	5.29176523504239	1.3960744474319	0.0088412884967855	5.4030131826742	0.0129911169246069	0.00262371237286044	2.75528725455879	1.29162615245339	0.0088412884967855	untreated	doxo
1117	CNOT6	no	3.73742331288343	0.00341596682757869	0.000407779626417074	1.91654556247757	0.533093666397425	0.0027637285791098	4.05838041431262	0.00397036881565754	0.000421761042280759	1.56718226962402	0.332629428188988	0.0027637285791098	untreated	doxo
1118	CNOT6L	no	1.95027624309392	0.00483282236730482	0.00078846763539986	1.35469179518258	0.484760442866966	0.00521824630479348	2.25235404896422	0.00244441314343253	0.000854839795507224	4.08155428415898	2.70487307924898	0.00521824630479348	untreated	doxo
1119	CNOT7	no	11.696	0.000741336080673678	9.69646239029706e-05	39.1444958482691	9.52904049219359	0.00187984693570542	9.28947368421053	0.00133410434199482	0.000276749135414014	16.3698441269045	7.07484866063146	0.00187984693570542	untreated	doxo
1120	CNST	no	2.16053921568627	0.00362974188412272	0.000689805837745178	2.51528524397993	1.00235567401857	0.00552928910560698	2.19360902255639	0.0049698906641352	0.00171332960630429	1.83279463661457	1.25844539826707	0.00552928910560698	untreated	doxo
1121	CNTLN	no	2.32515337423313	0.00187400403234176	0.000226010471952669	2.26301129224592	0.581044084157907	0.00283142374202878	2.54425612052731	0.00194999797282532	0.000245794924795778	2.08224622016244	0.529215663736804	0.00283142374202878	untreated	doxo
1122	CNTNAP2	no	0.123623011015912	0.00109611762656178	0.000439123964027049	0.118152696121428	0.0737084532792154	0.00191304011828577	0.148217636022514	0.000437551894673242	0.000167510356967531	0.340277044888563	0.202929429124144	0.00191304011828577	untreated	doxo
1123	CNTNAP3	no	1.26965601965602	0.000409725493781718	2.26720155834565e-05	1.94128805192011	0.205198379141834	0.000601664787221325	2.78787878787879	0.00046950521461469	3.86154456867443e-05	3.93805934687032	0.697218868646412	0.000601664787221325	untreated	doxo
1124	CNTNAP3B	no	2.08722358722359	0.00153356705670418	7.23701339757425e-05	1.95769972652307	0.174289879441651	0.00138128560160471	3.81167608286252	0.00146317705478678	0.000101737318410081	3.90662858410436	0.556063295501784	0.00138128560160471	untreated	doxo
1125	CNTRL	no	1.22167789344764	0.00147117519786581	0.000255076816413666	1.34969937559093	0.469732296530959	0.00272091145818561	1.55347091932458	0.00153948604348194	0.000212258489666803	1.5086558929131	0.392885562421177	0.00272091145818561	untreated	doxo
1126	COA1	no	15.72	0.000594328553867735	5.74292964767633e-05	30.534791178371	5.84580544454393	0.000990848200543585	15.4442344045369	0.000678142021850456	0.000160584753345541	28.2462684671387	13.3478193896401	0.000990848200543585	untreated	doxo
1127	COA7	no	3.04960195958359	0.00812220393060336	0.00166138523670918	1.83196030225243	0.855377942270942	0.00658210361057151	2.45574387947269	0.00747931058064757	0.00186343129425251	1.49700594790562	0.799571926748833	0.00658210361057151	untreated	doxo
1128	COASY	no	2.95652173913044	0.0035646511317308	0.000897892540088654	2.29533458760413	1.30369065712082	0.00317537027918989	2.85310734463277	0.00545686907962448	0.00151893914779939	1.18502523216086	0.717907331133277	0.00317537027918989	untreated	doxo
1129	COBL	no	2.66564228641672	0.000938365742714258	7.36126449367229e-05	3.72227728715393	0.587467562267936	0.00213047137710517	2.8433962264151	0.00130421872155909	0.00015085168699993	2.59232346549178	0.610262186881395	0.00213047137710517	untreated	doxo
1130	COBLL1	no	0.719362745098039	0.000965540212492386	0.000136653810539625	1.15119973451123	0.298976811668807	0.00282358495993757	0.792843691148776	0.000815289274615705	0.000160566060359158	1.51134491073996	0.520168575441884	0.00282358495993757	untreated	doxo
1131	COG4	no	2.20476772616137	0.00161950040200101	0.000217533073000029	0.544677751748758	0.149538451194762	0.000719437873030821	2.17669172932331	0.00145074697817049	0.000553613098106522	0.72780756513639	0.530479070748438	0.000719437873030821	untreated	doxo
1132	COG5	no	5.5	0.00114234645389274	9.7377554538199e-05	3.16484061526699	0.622614562270402	0.00108040723408984	6.52165725047081	0.00103740925464695	0.000130270366560759	4.44845094098836	1.26977916524572	0.00108040723408984	untreated	doxo
1133	COG6	no	1.49078624078624	0.00156017174663795	0.000184142807067459	0.645701579123215	0.150029807196999	0.00124045330215101	1.82894736842105	0.00105163083947488	0.000147999702928129	1.18034117344567	0.31649757470223	0.00124045330215101	untreated	doxo
1134	COG7	no	1.88213627992634	0.00177598413273181	0.000384297032735278	0.872060584204117	0.416219407246761	0.00129720230489654	1.82264150943396	0.00193878761090989	0.000697711054302671	0.836200147054942	0.588168341852426	0.00129720230489654	untreated	doxo
1135	COL12A1	no	3.9073050951504	0.000680787822834884	3.20130367040271e-05	3.24137008673089	0.305899382531971	0.00108185384023251	2.10188679245283	0.000684213624777854	8.08530987173536e-05	1.7947756456579	0.405181718323636	0.00108185384023251	untreated	doxo
1136	COL18A1	no	1.89920098340504	0.000435815207066737	6.40182518024827e-05	0.851177247124937	0.261510228262183	0.000350988474341884	1.61581920903955	0.000579044809299928	0.000107430157825431	0.526284751122028	0.167492528278617	0.000350988474341884	untreated	doxo
1137	COL1A1	no	0.218081857055589	0.00185407950574303	0.000844860129261134	0.144923622044887	0.10292899628669	0.00312373670174259	0.285178236397749	0.000601033525730393	0.000212250979873662	0.529224046201718	0.285903690206328	0.00312373670174259	untreated	doxo
1138	COL27A1	no	0.95759065765212	0.000904731093997239	8.54772193928003e-05	1.09185808763388	0.191712125985627	0.00194823797791241	1.15283018867925	0.0010682490693364	0.000159315544163057	1.13057197954131	0.300234673458865	0.00194823797791241	untreated	doxo
1139	COL4A3	no	0.409564684242796	0.000280390075580705	3.77015421707793e-05	1.14291409392336	0.259317884791289	0.00149597614361228	0.60075329566855	0.000376197754661548	4.95681356906197e-05	1.23537317920656	0.276511561136435	0.00149597614361228	untreated	doxo
1140	COL4A3BP	no	3.71104294478528	0.00370262161475818	0.000500116361833733	2.02872056320154	0.639618177630791	0.00302274797926865	4.08662900188324	0.0041387632648456	0.000656751728500646	1.84309485900638	0.65290448687301	0.00302274797926865	untreated	doxo
1141	COL4A4	no	0.841201716738197	0.000481859449032102	9.5700557667687e-05	1.35420278061213	0.506986957486171	0.00130402041791702	0.99622641509434	0.000427765804562974	7.09588709221312e-05	1.65837474900995	0.494323580647566	0.00130402041791702	untreated	doxo
1142	COL4A5	no	2.24354243542435	6.94737290680309e-05	3.48681094939322e-06	1.74174289154441	0.153686970044891	0.000105977570109433	2.78154425612053	6.59678062996555e-05	4.83314067635517e-06	2.27973212843352	0.287284113828669	0.000105977570109433	untreated	doxo
1143	COL4A6	no	0.190067443286327	0.000149816972010253	2.66307843214585e-05	1.16867953235904	0.329520896617743	0.0017798108918698	0.260377358490566	0.000171300821326384	3.99656230159508e-05	1.40738341979641	0.525610245149757	0.0017798108918698	untreated	doxo
1144	COL5A2	no	0.182262996941896	0.000211072864722031	7.03308647393846e-05	0.931434910267358	0.460480230941494	0.00202895644306838	0.210526315789474	0.000224958824132328	5.60253257209979e-05	0.983045088156574	0.390427265589995	0.00202895644306838	untreated	doxo
1145	COL6A1	no	1.52085889570552	0.000327960206556979	3.94031841929314e-05	0.454045465011997	0.0961837884672149	0.00018699435109308	1.58412098298677	0.000301002843404603	4.81411881958294e-05	0.514011671584619	0.134069414389487	0.00018699435109308	untreated	doxo
1146	COL6A2	no	1.32068543451652	0.000238996764580154	2.79549497409729e-05	0.376390482655847	0.0723528802306049	0.000132028652343207	1.42749529190207	0.000370460582249758	8.96365155372701e-05	0.266512147669934	0.101843407920769	0.000132028652343207	untreated	doxo
1147	COL9A3	no	0.531211750305998	0.000339289628559189	5.28810726950776e-05	0.33095981707764	0.0848887107164076	0.000405705062364618	0.681132075471698	0.000282580410387287	6.60295273835989e-05	0.518783369398397	0.199527582085511	0.000405705062364618	untreated	doxo
1148	COMMD1	no	6.26396562308164	0.0011271199553724	0.000108651554921943	6.10592652748178	1.2973018617174	0.00139164535683598	6.31578947368421	0.00164480603891595	0.00016560182050048	3.01873027350894	0.663046063761542	0.00139164535683598	untreated	doxo
1149	COMMD10	no	9.73181257706535	0.000625371276313198	3.2203808836634e-05	5.35774234721785	0.642813120285049	0.000631241209207583	10.0265151515152	0.000562943146835928	5.2264954661964e-05	6.69160511283469	1.41278399113761	0.000631241209207583	untreated	doxo
1150	COMMD4	no	8.29361179361179	0.000133770314631052	2.63169675130583e-05	48.936249891239	17.5837957654724	0.000447801114600701	7.1864406779661	0.000521836844348935	0.000169301992351262	5.57756699890314	4.03740194490421	0.000447801114600701	untreated	doxo
1151	COMMD7	no	1.50244798041616	0.00112881500785492	0.000413108316628495	0.933655712654888	0.688609640055838	0.000967159340245653	1.6484962406015	0.00134267036074907	0.00025245321592333	0.667186280483243	0.233931866305801	0.000967159340245653	untreated	doxo
1152	COMMD8	no	2.91916717697489	0.000688237352436512	0.000222662842548663	2.09769370685567	1.54920121033508	0.000539715201909698	2.83239171374765	0.00118103792090909	0.000216317854636883	0.733641455149012	0.261997892989941	0.000539715201909698	untreated	doxo
1153	COMT	no	5.29791154791155	0.000171058116078658	2.9446234285279e-05	9.24858064984755	3.38435057039104	0.000254778671075223	5.28787878787879	0.000342021002849617	9.49047075892028e-05	3.26559197369614	2.16615831007235	0.000254778671075223	untreated	doxo
1154	COMTD1	no	2.84365419987738	0.000614254079052429	0.000219817788146423	7.99319055504491	5.44623785603276	0.00135394590130727	3.69114877589454	0.00236964800436271	0.000499889852102061	1.36744069735031	0.646166336757907	0.00135394590130727	untreated	doxo
1155	COPA	no	5.05538461538462	0.000137232040873054	2.12540583203273e-05	9.08276991752565	2.95925846315275	0.000221606795293112	5.66290018832392	0.000455871426860838	5.64078814225235e-05	1.49296315589932	0.375777958043955	0.000221606795293112	untreated	doxo
1156	COPB2	no	7.87968078575813	0.0003062128463876	4.82328076634748e-05	18.7692462646786	6.01703844776152	0.000532421550178487	7.69868173258004	0.000595390886591691	0.000139977436956554	7.37432283145112	3.96051173173729	0.000532421550178487	untreated	doxo
1157	COPG2	no	1.36296750459841	0.000356082405136933	6.2223045638411e-05	0.899102846336015	0.323072810061902	0.000412353184774165	1.60338345864662	0.000393285855427828	4.57207831969995e-05	0.875047616196159	0.170969114920479	0.000412353184774165	untreated	doxo
1158	COPRS	no	10.1982811540823	0.000456058130399064	6.73384235077317e-05	57.8027429423045	15.4254183214082	0.00152717816644878	8.40866290018833	0.000764138822867879	0.000257517457487874	33.6996926822117	22.0178431544324	0.00152717816644878	untreated	doxo
1159	COPS2	no	8.97177914110429	0.000901133954285084	0.000125087628845785	24.183062372394	6.64447431376195	0.00187078958157902	7.45849056603774	0.00243113055809081	0.000606430285615369	5.2786262425855	3.03185946447943	0.00187078958157902	untreated	doxo
1160	COPS3	no	10.0621921182266	0.000276933361992965	4.56120969612203e-05	75.60034576605	22.2988947405564	0.00112519788268958	8.27016885553471	0.000796767208361305	0.000241603608120882	17.4712599170981	10.9509000836576	0.00112519788268958	untreated	doxo
1161	COPS4	no	4.36073619631902	0.000515643068375349	0.000111361391894519	10.1342221475461	4.42898573311879	0.000975212382890491	3.28571428571429	0.00187182562213141	0.000663203018936312	1.22953674920091	0.880939811842634	0.000975212382890491	untreated	doxo
1162	COPS5	no	7.2645794966237	7.31035045337436e-05	2.97076142952519e-05	81.0098634291791	51.0710665980975	0.000801242009043003	5.94915254237288	0.000292443687187937	0.000115127392155718	12.310809660649	8.87156103126243	0.000801242009043003	untreated	doxo
1163	COPS6	no	7.26613398893669	0.000181227876597633	3.34014585603022e-05	30.1295222484943	10.6323550722083	0.000483380570897298	8.07721280602637	0.000318615232777945	8.1358969807234e-05	15.5255992042446	8.1784297568523	0.000483380570897298	untreated	doxo
1164	COPS7A	no	2.74387254901961	0.000123645526136926	3.75252954255516e-05	4.02722380337686	2.56424707394425	0.000173918990990516	2.14071294559099	0.000463111227711595	7.74687454164828e-05	0.421936359424111	0.113702158165151	0.000173918990990516	untreated	doxo
1165	COPS8	no	4.00551470588235	3.55287811488474e-05	9.38518824748816e-06	11.6412115426364	6.09779763153198	7.20043147785186e-05	3.69868173258004	0.000358320776966627	6.64647378513265e-05	0.391273005405014	0.11792396146299	7.20043147785186e-05	untreated	doxo
1166	CORIN	no	1.61008610086101	0.00109779315645055	8.18680690226871e-05	1.45052141315058	0.209835949179649	0.00186701714885288	1.97928436911488	0.00103176202248591	9.45493409453781e-05	1.88904197397039	0.313762113830794	0.00186701714885288	untreated	doxo
1167	CORO1C	no	5.17969230769231	0.000608771977280083	9.10670593518518e-05	8.45636052955233	2.66262559201105	0.000969381305609245	4.29511278195489	0.00181532853708515	0.000323928344706053	1.34876952683471	0.511038331538858	0.000969381305609245	untreated	doxo
1168	CORO2A	no	0.639484978540773	0.00117489270411534	0.000146435582170486	0.444490213865503	0.0942434337177148	0.00155183346382014	0.740601503759399	0.000647394963261804	0.00011531935323535	0.948780996357917	0.28999774547741	0.00155183346382014	untreated	doxo
1169	CORO2B	no	0.548248309772588	0.000547516335571691	4.61267213530297e-05	0.880167336514964	0.124563845348095	0.00171770825337412	0.623818525519849	0.000219445949069864	8.69401654120674e-05	2.87297673228671	1.77758873843263	0.00171770825337412	untreated	doxo
1170	COX10	no	2.7329650092081	0.00422047582271118	0.000621806361881662	1.50064959908216	0.505193187241444	0.00362707769358116	2.61625708884688	0.00598981043951007	0.000865714405784998	0.904901044179829	0.257947313769361	0.00362707769358116	untreated	doxo
1171	COX7A2L	no	12.4907975460123	1.71321775899113e-05	2.42852356004146e-06	103.292687740569	25.389351526874	7.76259024464301e-05	12.9077212806026	6.51207918713069e-05	1.71528151711964e-05	19.9790832877084	10.9411826612392	7.76259024464301e-05	untreated	doxo
1172	CPA4	no	4.07279457125231	0.000270999177744629	1.04177668518883e-05	8.45003893970185	0.638655561650671	0.00108055833065319	1.96975425330813	0.000211342633476072	1.35537483067232e-05	5.16114213119199	0.645973254760542	0.00108055833065319	untreated	doxo
1173	CPB2-AS1	no	0.435740514075887	0.0020832919582708	0.000567010664647466	0.915358541074081	0.414799559697118	0.00765370419545032	0.474576271186441	0.00118467464685052	0.000476732074429635	1.79864226248189	1.11100355212513	0.00765370419545032	untreated	doxo
1174	CPD	no	2.29901960784314	0.000750743548546485	0.000164825274062368	1.30674149313805	0.651873972732691	0.000635795400505199	2.31015037593985	0.00092988660160876	0.000178242176462699	0.898155555248003	0.337728729890004	0.000635795400505199	untreated	doxo
1175	CPEB2	no	0.0385085574572127	0.000254938982245496	0.000110130010278238	0.373655746937055	0.238306211414469	0.00483549044748564	0.0695488721804511	0.000245434531255741	9.83115609008718e-05	0.695106419112208	0.429325172354167	0.00483549044748564	untreated	doxo
1176	CPEB3	no	1.52553846153846	0.00231930064901151	0.00023714358360236	1.91960261324633	0.389821086262913	0.005114001173543	2.46590909090909	0.00250813771092404	0.000349828770003567	3.01671749529064	0.849382485984235	0.005114001173543	untreated	doxo
1177	CPED1	no	0.632515337423313	0.000414124111915897	4.95084073322886e-05	0.837791606107796	0.17675257130118	0.00104651063935457	0.559546313799622	0.000339985626919727	4.70979077957632e-05	0.88431692512425	0.202284777283691	0.00104651063935457	untreated	doxo
1178	CPLX1	no	0.5734394124847	0.000183234612044527	2.74499261384831e-05	0.652574201004047	0.169366268456384	0.000397378575122089	0.450094161958569	0.000247951710587437	5.39426299868893e-05	0.371465010150834	0.127282784565387	0.000397378575122089	untreated	doxo
1179	CPLX2	no	0.288343558282209	4.49918043187855e-05	4.7187522319388e-06	1.08715539867577	0.192039058145611	0.000332646059794895	0.389830508474576	5.22972397015955e-05	6.66608914692978e-06	1.25304447361689	0.274357154198869	0.000332646059794895	untreated	doxo
1180	CPNE2	no	1.71498470948012	0.000596121273848227	7.61022107991762e-05	0.472592078594086	0.111394132778613	0.000308149831975487	1.62101313320825	0.00051132307125759	9.33483996791235e-05	0.520363057083546	0.160217982410608	0.000308149831975487	untreated	doxo
1181	CPNE3	no	14.0601965601966	0.000102959754121881	1.43054802387004e-05	72.4559666786301	16.8666869687877	0.000619699098177345	12.3603773584906	0.000108560990158258	3.4567883783627e-05	72.364087577622	38.5357471316701	0.000619699098177345	untreated	doxo
1182	CPNE7	no	7.87807881773399	0.000152600713629728	2.36006511839333e-05	20.4381333968741	6.26926913043671	0.000313786106331419	7.5566037735849	0.000551307179136447	0.000108911351901029	2.80517598045308	1.32832200412555	0.000313786106331419	untreated	doxo
1183	CPOX	no	13.6440886699507	0.00139711435813441	9.39869126804563e-05	10.6274155735558	1.60481908175467	0.00141959322190885	15.668549905838	0.00152872101214337	0.000175069796745887	10.832271858829	2.79484196082553	0.00141959322190885	untreated	doxo
1184	CPS1	no	1.46068796068796	0.000167490541314437	3.39194561923901e-05	2.05778234782031	0.832239737555528	0.000357199720502523	1.84877126654064	0.000208673073264119	2.52233458012823e-05	1.68019337674027	0.379413406810238	0.000357199720502523	untreated	doxo
1185	CPSF1	no	3.29044117647059	0.000198394409180006	8.42568234572534e-05	9.74399136237941	7.14810157383087	0.000726634529085749	3.00943396226415	0.00205407179358885	0.000651567981758678	0.437060723307926	0.25899044228192	0.000726634529085749	untreated	doxo
1186	CPSF2	no	4.64969325153374	0.00211422179919771	0.000288139781298613	4.10557107434985	1.26244737668271	0.00223419251395361	4.32391713747646	0.00385595245459688	0.00113201858782854	2.0451904988879	1.37738623340653	0.00223419251395361	untreated	doxo
1187	CPSF4	no	2.92401960784314	0.00154978866699375	0.000499115474643092	3.24072854951875	2.23932464227742	0.00165324445419554	2.50281425891182	0.00344252130489901	0.000634840247310472	0.698641120724238	0.254490818246119	0.00165324445419554	untreated	doxo
1188	CPT1C	no	0.436774587660354	0.000537847027949801	0.000113918402626275	0.343944187260813	0.122867559408263	0.000790302400116956	0.579245283018868	0.000959762090403561	0.000347686700097996	0.267965031805596	0.157501432506454	0.000790302400116956	untreated	doxo
1189	CPVL	no	0.819742489270386	6.97930940823993e-05	7.58869261519272e-06	0.417228058891839	0.0715694472319892	6.99940529893998e-05	0.947368421052632	8.74229504878191e-05	1.59557933127452e-05	0.384947107791351	0.10893734861161	6.99940529893998e-05	untreated	doxo
1190	CREB1	no	3.84026927784578	0.00382145884933983	0.000497473687673292	3.64915064898858	1.05051956112175	0.00454916456736246	4.20527306967985	0.00557685608539663	0.000826875140506284	2.09841783748094	0.687990255357385	0.00454916456736246	untreated	doxo
1191	CREB3L2	no	1.75703794369645	0.00276507777604268	0.000364910025197921	1.06737672620177	0.302422950076003	0.00289819422250503	1.7593984962406	0.00400320580697635	0.000619779718071353	0.707782211572842	0.200029810324732	0.00289819422250503	untreated	doxo
1192	CREB5	no	0.0318627450980392	0.000318646509877006	0.00014901605897227	0.23979863045255	0.168869400584309	0.00468569667897043	0.0620300751879699	0.000223032149038365	9.08688631731292e-05	0.65805012672894	0.415102524984915	0.00468569667897043	untreated	doxo
1193	CREBBP	no	6.65909090909091	0.00796485367937509	0.000748893982668052	4.87479042825603	1.04731815010361	0.00788027466490037	6.26177024482109	0.0103542492361371	0.00165841385800413	3.29963124258383	1.22990430000659	0.00788027466490037	untreated	doxo
1194	CREBRF	no	0.53125	0.00109864618043885	0.000418675365799566	1.65925745784863	1.01170476748022	0.00550989270862919	0.732075471698113	0.00226034995213784	0.000630676916947202	1.04449290381209	0.505163890942453	0.00550989270862919	untreated	doxo
1195	CREM	no	3.0625	0.00312905251472772	0.000356924165239024	1.50441020201951	0.391385811375168	0.00260489042083324	2.89265536723164	0.00197849150124772	0.000469320879765648	2.51488992477013	1.23466251424808	0.00260489042083324	untreated	doxo
1196	CRIM1	no	5.70707692307692	0.000798877516512325	2.58844162334674e-05	4.68686840066774	0.275465053171572	0.0012847544424308	3.59546313799622	0.00103260960050633	8.94060828584584e-05	2.39697259377901	0.402829451398751	0.0012847544424308	untreated	doxo
1197	CRK	no	7.36923076923077	0.00341200079217101	0.00038496589761994	9.12833846112566	2.26016180009285	0.00413626205441837	6.99435028248588	0.00387102659313621	0.00093683025312268	7.36305895660444	3.91446542472931	0.00413626205441837	untreated	doxo
1198	CRLF3	no	4.59449541284404	0.002856493296351	0.000375783274278024	2.58573789550095	0.801034322866569	0.00223684269300879	4.4461247637051	0.00490317481390878	0.00130210351839805	1.49202696420766	0.903394623125756	0.00223684269300879	untreated	doxo
1199	CRLS1	no	4.34213759213759	0.00121615739533139	0.000255932610781721	7.10877785624941	3.21559749864938	0.00165068261905922	3.84803001876173	0.00226697145366281	0.000576899390289908	1.98987261965039	1.13878784117649	0.00165068261905922	untreated	doxo
1200	CRNKL1	no	3.10613496932515	0.00136587115757594	0.000345715545782571	4.51028022537384	2.41481070804902	0.00183443147403145	2.84427767354597	0.00270460420331553	0.000394497262336717	1.10218140280264	0.324751050219912	0.00183443147403145	untreated	doxo
1201	CROCC	no	1.9514742014742	0.0014724646161563	0.000171489737682124	1.12567009239113	0.27914638225461	0.00151673036711759	2.04158790170132	0.00175790530036094	0.000207163182914896	0.940967199765122	0.196220641711873	0.00151673036711759	untreated	doxo
1202	CROCCP2	no	1.89644607843137	0.00738168463663528	0.00203505052206882	1.08029039271398	0.653631144272723	0.00552943371911591	1.93032015065913	0.0055590452379172	0.00114425054677503	1.19315115061311	0.500990217351974	0.00552943371911591	untreated	doxo
1203	CRTAP	no	4.18361059765866	1.25263422568585e-05	1.95830361630223e-06	6.7169908521114	2.22360420086091	1.98210281894606e-05	4.24577861163227	3.64666572432235e-05	3.26959397843988e-06	1.17103150164586	0.168118703629002	1.98210281894606e-05	untreated	doxo
1204	CRTC1	no	1.78186274509804	0.00195884153536275	0.000389250565566877	2.08980404327031	0.853866833626606	0.00325237851028715	1.82830188679245	0.00354052248916028	0.000593540090951664	0.972757804338096	0.322491804357419	0.00325237851028715	untreated	doxo
1205	CRTC3	no	3.38428483732351	0.00517138087993068	0.000666821384417702	2.29841852689472	0.670998229210924	0.00521689292194783	3.45574387947269	0.0057971246102266	0.00106747828015346	2.03200848308899	0.828332648203097	0.00521689292194783	untreated	doxo
1206	CRY1	no	1.30962599632128	0.000832599362425417	6.15811486228809e-05	2.06609848582527	0.289241985368874	0.0024796643240998	1.00941619585687	0.000643654107819347	6.95791519843312e-05	2.04195668918318	0.390064709175298	0.0024796643240998	untreated	doxo
1207	CRYZ	no	1.11941212492345	8.09004502250405e-05	9.06410939874579e-06	0.31939709976626	0.0552364189883673	4.55421124525957e-05	0.988679245283019	8.69897460427877e-05	2.04353001587619e-05	0.262710393556276	0.0956158841439663	4.55421124525957e-05	untreated	doxo
1208	CSDE1	no	23.1321450522434	1.58411177548906e-05	1.28633677947768e-06	33.1478430848487	5.44235300548036	2.22359988342496e-05	20.4234404536862	3.66220804665093e-05	6.18645943961587e-06	9.6295841914761	3.99702878733092	2.22359988342496e-05	untreated	doxo
1209	CSE1L	no	13.1950769230769	0.000518026587031635	6.29500574898629e-05	31.1940685790511	7.43788807400617	0.000954054781486786	11.4718045112782	0.00095814681075479	0.000197275626809204	12.9793620940235	5.87888506874419	0.000954054781486786	untreated	doxo
1210	CSGALNACT1	no	0.073394495412844	0.000327552161324794	0.000117728490182467	0.373523910306954	0.200972766928568	0.00321084894592664	0.105461393596987	0.000161095883171283	4.51498362153307e-05	1.07036245736897	0.486770958835992	0.00321084894592664	untreated	doxo
1211	CSNK1A1	no	20.3376304481277	0.00123778522922184	0.000122865822007987	58.1165881635648	10.8759799484624	0.0026889718588991	18.5492424242424	0.00273200677117622	0.000427221867858161	18.0370477894332	6.022895703285	0.0026889718588991	untreated	doxo
1212	CSNK1D	no	6.36855036855037	0.000714704029179552	0.000249220069073713	20.2125240526196	12.119236623336	0.00289074286109672	5.90601503759398	0.00329128425371577	0.00105727421776626	2.54957827063752	1.67439670589202	0.00289074286109672	untreated	doxo
1213	CSNK1G3	no	3.52969993876301	0.00323066252757918	0.000517785443086244	3.76036138826314	1.32031068644994	0.00398891564616299	3.76271186440678	0.00415976812741574	0.000873010884355441	2.53250833894268	1.1818199555165	0.00398891564616299	untreated	doxo
1214	CSNK2A1	no	14.3474524248005	0.00168597736982219	0.000154399735711277	24.1944359015681	4.45677922099489	0.002590263272394	12.6452830188679	0.0037137851745897	0.000644487977055402	7.6385986343029	3.09829532911985	0.002590263272394	untreated	doxo
1215	CSNK2A2	no	7.29563614013522	0.00211640658995364	0.000304897842990315	13.2513643804978	3.99259275780009	0.00337997506011002	5.95471698113208	0.00221979201584899	0.000632224610903041	11.6152733728353	6.85649983798704	0.00337997506011002	untreated	doxo
1216	CSPP1	no	9.77552275522755	0.00169716056362144	0.000214987669204955	11.8905303647966	2.98833155526787	0.00377624810761219	9.70888468809074	0.00399014383771473	0.00049804673479529	3.65128221942704	0.99787410039934	0.00377624810761219	untreated	doxo
1217	CSRP1	no	1.56801470588235	0.000894869951601831	0.000154223310338338	0.311183893775396	0.0964514758094147	0.000326978121672498	1.53195488721805	0.00063421411770476	0.000153950791168111	0.431936465791032	0.177898551411265	0.000326978121672498	untreated	doxo
1218	CSTB	no	24.2878228782288	3.69058297229447e-05	3.27744450978737e-06	49.0938637670506	8.2161727806326	6.57700995910427e-05	21.6818181818182	5.96359106136707e-05	8.64030944182077e-06	23.5639194136011	7.00631716621156	6.57700995910427e-05	untreated	doxo
1219	CTAGE5	no	0.971796443899448	0.00186245710967566	0.000378121665418048	0.708416579384636	0.283969692974453	0.00231453210673585	1.06954887218045	0.00159405597274402	0.000302291445269864	0.864092320675826	0.29767757004909	0.00231453210673585	untreated	doxo
1220	CTB-118N6.3	no	0.772477064220184	0.00129252823802932	0.000168462756660672	2.08210893119818	0.480067340614035	0.0062295368253691	0.787193973634651	0.00155021870346205	0.000418293479810281	1.85563744543493	0.855488609658039	0.0062295368253691	untreated	doxo
1221	CTBP1	no	4.53671970624235	0.00284919350908935	0.000394465701449268	1.61430996749754	0.543642800917729	0.00159007068800445	4.04143126177024	0.00180723099207242	0.000527167737607795	2.99545517541365	1.96011143236757	0.00159007068800445	untreated	doxo
1222	CTBP2	no	17.4273399014778	0.000511190922847041	6.31178844423884e-05	57.3033411832018	12.1338082230969	0.00247331506137917	18.4602272727273	0.00148972997326522	0.000320311739078282	18.2881382019858	7.84895247419812	0.00247331506137917	untreated	doxo
1223	CTBS	no	1.55024509803922	0.000525418856081834	0.000110989713183213	0.644036621109036	0.275072972089195	0.000377601657716691	2.13508442776735	0.000808110097632971	0.000153968506869749	0.54596396314268	0.184677761681298	0.000377601657716691	untreated	doxo
1224	CTCF	no	9.31692307692308	0.00319687638113901	0.000359224203454047	19.2206621954792	4.39180413679678	0.00589866219935537	8.59887005649718	0.00723292298576633	0.00104246324491552	5.08192712281985	1.7014262103851	0.00589866219935537	untreated	doxo
1225	CTDNEP1	no	11.3421538461538	0.000820609276704325	0.000107878018085449	53.4361961417643	12.7961540525439	0.00261335148001293	8.87193973634652	0.000708130728561294	0.000278741428264635	59.858089890021	41.2241092999267	0.00261335148001293	untreated	doxo
1226	CTDSPL	no	6.8495085995086	0.00309543781567933	0.000197351916619754	3.77537826754216	0.552271231835972	0.00296506158044529	6.51977401129944	0.00388411124011228	0.000300883237445475	2.68064098959637	0.404578107497609	0.00296506158044529	untreated	doxo
1227	CTDSPL2	no	6.45761670761671	0.00163694880524853	0.000203317313126636	10.3050140712291	2.71358816919805	0.00249001792572813	6.71833648393195	0.00281085068052298	0.000495677751057834	4.68065845782672	1.89343225549426	0.00249001792572813	untreated	doxo
1228	CTH	no	0.376607470912431	0.000660351291478698	0.00016267754126956	0.159006924694845	0.0623493132231297	0.00052744433527806	0.553672316384181	0.000332409174423599	6.00817419671717e-05	0.452947921874586	0.130179139872481	0.00052744433527806	untreated	doxo
1229	CTIF	no	1.09791921664627	0.00117907448740759	0.000221735492252797	1.6821907590139	0.606261906223525	0.00290086217757848	1.42372881355932	0.0018515992568251	0.000305589710623803	1.27062034952466	0.404769921604292	0.00290086217757848	untreated	doxo
1230	CTNNA1	no	13.7924876847291	0.000281572206454235	2.56662273396862e-05	13.93656474688	2.77119640569008	0.000311934965269113	13.4347826086956	0.00049094812121097	7.40052287651877e-05	5.92179577805564	2.16152124001389	0.000311934965269113	untreated	doxo
1231	CTNNAL1	no	17.2450738916256	0.000228323597556198	1.76418054499531e-05	26.6479139700162	4.14162990434094	0.000342482552020727	11.8431001890359	0.00039146504891872	6.12819718250385e-05	8.14130403268494	2.93148864791899	0.000342482552020727	untreated	doxo
1232	CTNNB1	no	7.93669330055317	0.00030140769049986	5.50549359912549e-05	17.2249832803317	6.3711075112245	0.000525349422003983	8.06603773584906	0.000675280175206865	0.000209136100897276	5.83406016956245	4.07012156528763	0.000525349422003983	untreated	doxo
1233	CTNNBL1	no	5.70779619398404	0.000631219895158154	0.000139030850558975	16.2039719029889	7.11796886358662	0.00125151406648075	5.15065913370998	0.00222658352597362	0.000467035138965022	1.92570128794254	0.929841977967611	0.00125151406648075	untreated	doxo
1234	CTNND1	no	4.66871542716656	0.00113618904676101	0.000196215659227937	5.99694267968369	2.24858459209627	0.00148396413616681	5.02448210922787	0.00251079536105372	0.000328772535394936	1.71822679526156	0.489185132260709	0.00148396413616681	untreated	doxo
1235	CTPS1	no	7.1460258780037	0.00105504196846372	0.000128555166021819	12.5881909763239	3.23691720520256	0.00163745919030656	5.99436090225564	0.00178241292586848	0.000457954667937101	4.72920762400714	2.72567338677324	0.00163745919030656	untreated	doxo
1236	CTPS2	no	1.59252450980392	0.00116064880117575	0.000149429322212893	0.722383041440071	0.187891220592328	0.000958021330316764	1.65789473684211	0.00144667167915735	0.000331112014043179	0.629969279231829	0.268837294302325	0.000958021330316764	untreated	doxo
1237	CTSL	no	4.41252302025783	7.68219255951312e-05	1.26211367390923e-05	2.2459784521956	0.894728474512317	6.08257125020572e-05	4.21616541353383	0.000135813983372015	1.63879447303608e-05	0.980143905429398	0.202162354931855	6.08257125020572e-05	untreated	doxo
1238	CTSV	no	1.28178484107579	0.00018267514410722	1.85354593693167e-05	0.372276005512091	0.0595438344422075	0.000103951787880435	1.44821092278719	0.0003157526697243	7.69764143972139e-05	0.247520634807391	0.0945024186325236	0.000103951787880435	untreated	doxo
1239	CTTNBP2	no	1.46867321867322	0.00515354784248178	0.000609065106653731	1.20515003305075	0.294006863531734	0.00734190398654704	1.44716981132075	0.00269340232023275	0.000562535044196926	2.53395706174206	0.994919698528575	0.00734190398654704	untreated	doxo
1240	CUEDC1	no	9.16226183159188	0.00141664635290223	7.47830247289473e-05	7.09988836828619	0.761870302733748	0.00284104029367518	8.72452830188679	0.00181798233939783	0.000119979700917433	4.7906538072811	0.591767199444573	0.00284104029367518	untreated	doxo
1241	CUL1	no	8.27228027043639	0.00222853598335863	0.000290148115512102	12.1045689036609	3.33110537739792	0.00316672044392798	7.59280303030303	0.00236212227232746	0.000585494393371881	11.0511137927012	5.74738584559402	0.00316672044392798	untreated	doxo
1242	CUL2	no	4.2218807621389	0.00133285612704153	0.000268622096539694	6.36472658109437	2.75132439721657	0.00180986947695804	4.1304347826087	0.00148218171141592	0.000398101356500884	4.79899784150107	2.77257589572509	0.00180986947695804	untreated	doxo
1243	CUL3	no	10.8763837638376	0.00164484511123775	0.000195789548721971	18.2646743851118	4.45575116373254	0.00261529753655069	10.1283018867925	0.00397124697686462	0.000721241546443378	5.16012362980191	2.22582328637454	0.00261529753655069	untreated	doxo
1244	CUL4A	no	9.56361401352182	0.000637706529040308	7.46799090950689e-05	21.1603677523748	4.98015238056007	0.00116577686023005	8.87547169811321	0.00163135470485362	0.000391089192668985	6.09052904763234	3.42056342193144	0.00116577686023005	untreated	doxo
1245	CUL4B	no	2.14628149969269	0.00140958100874793	0.000325243856510074	1.62732351752901	0.832652638992706	0.00144641617543924	1.84586466165414	0.0023849751669423	0.000581575251720218	0.672814832804167	0.320366073094482	0.00144641617543924	untreated	doxo
1246	CUL5	no	7.05211526670754	0.00126916734052835	0.000145323235951777	11.9121785350805	2.85138453954164	0.00198045241792103	6.86037735849057	0.00378987255369622	0.000550683250956141	2.23276575187569	0.76047067276276	0.00198045241792103	untreated	doxo
1247	CUL7	no	0.622249388753056	0.00189483005952968	0.000575365707603144	0.274290503857358	0.149968803677347	0.00141119774368717	0.665413533834587	0.00191632764556575	0.000641745763430743	0.284955396532898	0.157534456563496	0.00141119774368717	untreated	doxo
1248	CUL9	no	0.646304215027489	0.00162630161264544	0.000354790085519097	0.278341035629569	0.1070888003707	0.00126131266227546	0.693609022556391	0.00119181758477347	0.000487662699211637	0.449000764906979	0.310508375989544	0.00126131266227546	untreated	doxo
1249	CUX1	no	19.0153846153846	0.00277561166956136	0.000143155426255228	14.7229265837878	1.65991839469864	0.0030224231176245	22.0586011342155	0.00297543695811419	0.000329639938425319	17.2396827977318	4.21051414705687	0.0030224231176245	untreated	doxo
1250	CWC15	no	6.89596083231334	0.000805996167782178	0.000156163062881441	16.9855188848641	6.65634746427086	0.00149387749254758	6.60263653483992	0.00129320663535287	0.000457543254380818	9.51720864402086	7.09852442730799	0.00149387749254758	untreated	doxo
1251	CWC22	no	4.96017156862745	0.00358588126082042	0.00046848644296981	6.08601220325543	1.72842508664882	0.00482709938500861	4.22556390977444	0.00862624390062652	0.00118428007661224	1.40256467449842	0.420365307542425	0.00482709938500861	untreated	doxo
1252	CWC25	no	2.91120636864666	0.00505494808747847	0.00112133732600348	2.98676462708949	1.44366535542154	0.00595897460163393	2.65413533834586	0.0075390857603033	0.00207487101970806	1.52998564474856	0.907690694703203	0.00595897460163393	untreated	doxo
1253	CWC27	no	6.72147239263804	0.00055316769751327	7.7434684602557e-05	7.72923953117486	2.38212868222151	0.00066009847776399	6.6351606805293	0.000946220609372791	0.000251255281753833	3.88646487890506	2.43467600469522	0.00066009847776399	untreated	doxo
1254	CWF19L2	no	3.0988336402701	0.00215432840484754	0.000335191732824348	3.11240563166472	1.06147936376511	0.00271266384702597	2.80754716981132	0.00264027012085342	0.000520625395280799	1.82336533866257	0.769453749101688	0.00271266384702597	untreated	doxo
1255	CXADR	no	2.22755227552276	0.00112802777652726	0.000329947332559993	5.18183273109628	2.86645789206715	0.00265295710128059	2.54887218045113	0.00348055453401397	0.000881271030541847	1.26263003006256	0.665939284723359	0.00265295710128059	untreated	doxo
1256	CXCL16	no	2.40613496932515	0.000744822659806539	0.000108956705739635	0.885474720315779	0.276034773938696	0.00048840784160427	2.93383742911153	0.00103642781665868	0.000151955212379425	0.755580693317656	0.205974704492801	0.00048840784160427	untreated	doxo
1257	CXorf38	no	1.16646266829865	0.00213461300810435	0.000512348913403036	0.379520749993055	0.174704983920347	0.00118898822887038	1.09774436090226	0.00160209811952362	0.000393132693140504	0.465088304139613	0.203175778272391	0.00118898822887038	untreated	doxo
1258	CXorf57	no	0.5	0.000780019902684672	0.0001618655775255	0.250917445492608	0.0856988107578176	0.000733240966605578	0.516917293233083	0.000639778766334988	0.000171284647824882	0.317574088157557	0.136534754005406	0.000733240966605578	untreated	doxo
1259	CXXC5	no	4.85187461585741	0.00388927957889511	0.000429935614208865	5.14264004236494	1.24686213257715	0.00511728712974525	4.9188679245283	0.00489547286020931	0.000798649240340646	3.53234706622471	1.28386507047189	0.00511728712974525	untreated	doxo
1260	CYB561	no	4.48924400737554	0.000202161815903791	4.86227479052048e-05	4.92911373131193	2.36096791620781	0.00038836833209874	4.16949152542373	0.000487011069776165	6.89422167276832e-05	1.20271680707764	0.327662671544861	0.00038836833209874	untreated	doxo
1261	CYB5A	no	3.59336609336609	0.000418969789880376	5.6205057635034e-05	2.27486916521959	0.704563166571113	0.000400286263581996	4.73308270676692	0.000699541279361738	8.63713971345473e-05	1.48494904991037	0.37096175809391	0.000400286263581996	untreated	doxo
1262	CYB5B	no	29.5446703635243	0.00109343149071723	6.08383730412419e-05	34.8640823375788	3.85165398528847	0.00144354472188366	34.0132575757576	0.00129481792631428	0.000132913074536945	31.3118282419428	6.82387356472502	0.00144354472188366	untreated	doxo
1263	CYB5D2	no	1.19938461538462	0.00173585858086155	0.000110886898057393	0.739250265612466	0.0750937356769084	0.00210853167709988	1.46780303030303	0.00205448460742916	0.000240682962833124	0.788329596241992	0.152243079067704	0.00210853167709988	untreated	doxo
1264	CYB5R4	no	2.24648318042814	0.000492642703582819	0.000127422257016619	1.64620907154425	0.953045909021056	0.000483613792172245	2.44172932330827	0.000936408314791916	0.000148296759910673	0.689680494824894	0.199830213558195	0.000483613792172245	untreated	doxo
1265	CYBRD1	no	1.03123086344152	0.000794524664646127	0.000105607853707095	0.84778671809437	0.218066340134003	0.00119778603111016	1.25141776937618	0.000883056729311713	0.000120440285831629	0.9040546620885	0.215712176135811	0.00119778603111016	untreated	doxo
1266	CYC1	no	25.1139162561576	3.49512910570012e-05	3.23516983434614e-06	105.054551026657	15.8176153513463	0.000202054864348897	23.6433962264151	3.62673102474948e-05	8.5981727969654e-06	107.506075628022	43.0935664740026	0.000202054864348897	untreated	doxo
1267	CYCS	no	41.1838371375694	0.000123966706127013	7.32922245228412e-06	91.2871554599696	9.56689062533774	0.000234524236271557	34.3856332703213	0.000172163727113376	1.80053803411356e-05	50.9593045622563	10.3004097506574	0.000234524236271557	untreated	doxo
1268	CYFIP1	no	7.30301167793485	6.17340357868072e-05	7.9481956695712e-06	8.25106325815749	2.35752391962057	7.10059349702326e-05	7.72778827977316	0.000168099565754218	1.74628006114253e-05	1.71472240231103	0.33716415018754	7.10059349702326e-05	untreated	doxo
1269	CYFIP2	no	1.00612745098039	0.000646523142623171	6.97066154928517e-05	0.580520860382616	0.111550523556711	0.000710223079366304	1.5819209039548	0.000493791289028898	5.00017360799308e-05	1.18255806596556	0.204351133568632	0.000710223079366304	untreated	doxo
1270	CYP19A1	no	0.24296205630355	0.000535513290005659	0.000136323031195786	0.295563547469747	0.119986386609642	0.00122725802034807	0.404135338345865	0.000583516810878687	0.000158455526120178	0.454488072813299	0.199077092364662	0.00122725802034807	untreated	doxo
1271	CYP20A1	no	1.86666666666667	0.0038326619069069	0.000428059012520105	1.06483874773252	0.253085374212321	0.00386699945854558	2.04896421845574	0.00297500101697194	0.000800086160857463	1.82063355182202	1.00185071801451	0.00386699945854558	untreated	doxo
1272	CYP24A1	no	3.6124460874923	0.000766163588794	3.36893561864242e-05	6.13158245596466	0.530547036967649	0.00245578619157543	5.09245283018868	0.000871781681641206	4.4693323489308e-05	7.33856657893295	0.710368170095571	0.00245578619157543	untreated	doxo
1273	CYP27A1	no	0.165546731826512	0.00049671318340965	0.000147676260452172	0.329784065491312	0.15168182086338	0.00186375451234358	0.219512195121951	0.000509749052909118	0.000140231064225885	0.417176135579405	0.181176019051084	0.00186375451234358	untreated	doxo
1274	CYP2E1	no	0.032376298106292	0.000168989723424674	6.40791077725314e-05	0.539356687493149	0.311608072751357	0.00274253284507172	0.0619136960600375	0.00027031026432584	0.000108274480250473	0.643394443774603	0.40561461383695	0.00274253284507172	untreated	doxo
1275	CYP2U1	no	0.269442743417024	0.0021149483605743	0.000908140552165304	0.182796786431498	0.128752569284556	0.00236710257439095	0.350844277673546	0.00102924806835879	0.000432772972704265	0.464619871562155	0.308590969026744	0.00236710257439095	untreated	doxo
1276	CYP39A1	no	0.0971882640586797	0.000308829662674868	0.000104399051380811	0.396650072568191	0.199036866049723	0.00241755348679042	0.121951219512195	0.00025895469109277	9.39374924393502e-05	0.58796446230074	0.327469194383992	0.00241755348679042	untreated	doxo
1277	CYP4F11	no	0.233312921004287	0.000995115434799939	0.000297454132988679	0.266296376140462	0.128120751011224	0.00207745140549787	0.384180790960452	0.000986961450672898	0.000381065972003897	0.461276648189998	0.28603016533526	0.00207745140549787	untreated	doxo
1278	CYP4F22	no	0.209430496019596	0.000900225489395175	0.000294202060092175	0.226116056138437	0.117061256092727	0.00178494200380458	0.257518796992481	0.00101822778218669	0.000437618983378218	0.253567488868432	0.17093507623531	0.00178494200380458	untreated	doxo
1279	CYP4F3	no	0.0366748166259169	0.00017542322889024	7.76373048962959e-05	0.130838107040029	0.0912851466841944	0.00123900039582232	0.0919324577861163	8.50246332786339e-05	2.7800813902252e-05	0.677847103882968	0.352578291511825	0.00123900039582232	untreated	doxo
1280	CYP4V2	no	0.353911980440098	0.00113669443138085	0.000462088638253684	0.458055070399993	0.303877186264198	0.00242703108989088	0.418386491557223	0.00151927330687964	0.000613998976923888	0.391853569126415	0.256210766262584	0.00242703108989088	untreated	doxo
1281	CYP51A1	no	0.18142944410507	0.000915353839678962	0.000299385917792315	0.17977916448469	0.0929011157660935	0.00167991468947677	0.317073170731707	0.00140412928731727	0.000571377559579806	0.219334544486844	0.14236652005416	0.00167991468947677	untreated	doxo
1282	CYR61	no	1.10448678549478	0.00486935755548016	0.000575445671011024	2.40430463325181	0.521698310469831	0.0179889901438622	0.639622641509434	0.00602909352935227	0.000855818126624934	1.00989940423787	0.241977983223918	0.0179889901438622	untreated	doxo
1283	CYS1	no	0.0775809407452657	0.000585289807540901	0.000248693899315908	0.120390945676243	0.0798804852068243	0.00172205014561546	0.163227016885553	0.000730328530277046	0.000335553339613837	0.21005914390795	0.151189719466313	0.00172205014561546	untreated	doxo
1284	CYTH1	no	3.16329036218539	0.00166455330803054	0.000247404370774831	2.88880265437243	0.859639169448493	0.00343233691709081	3.91477272727273	0.00106654991730393	0.000363362872442405	6.93076593473447	4.24408637390871	0.00343233691709081	untreated	doxo
1285	CYTH3	no	2.96243842364532	0.00250755624937587	0.000281561592797996	2.39807252551686	0.590883518247058	0.00314454747990519	3.06994328922495	0.00121049363314206	0.000359382445013772	7.43125546712177	4.16348756703247	0.00314454747990519	untreated	doxo
1286	D2HGDH	no	1.65299877600979	0.0006880740629464	7.60315068858969e-05	0.638900070612735	0.134960976699617	0.000498689874338677	1.87593984962406	0.000818140570836248	0.000160741797349623	0.631856573589621	0.225458310160309	0.000498689874338677	untreated	doxo
1287	DAAM1	no	1.25168401714636	0.001861161661757	0.000181031878236985	0.95674985838639	0.181181092913946	0.00264347185661774	1.5377358490566	0.0014083204611198	0.000357905379305101	1.85942673894155	0.919820007105401	0.00264347185661774	untreated	doxo
1288	DAB2IP	no	1.64561618638872	0.00520695847350586	0.000662499191738156	0.943029369564468	0.2540833466761	0.00521651150190231	1.74905660377359	0.00437021367757103	0.0007086519419252	1.21070412747438	0.385617880694207	0.00521651150190231	untreated	doxo
1289	DAD1	no	14.4984615384615	7.35786578785947e-05	8.70740885648187e-06	71.5957524555424	14.9764454815202	0.000239322110305936	13.6056603773585	8.16994212109783e-05	2.26909809239531e-05	68.4864428595208	34.0747616671207	0.000239322110305936	untreated	doxo
1290	DAG1	no	4.83977900552486	0.00180955618790011	0.000284303411349861	5.33409409826184	1.85914236876505	0.002133618950581	4.79773156899811	0.00394887733189707	0.000836883715820023	1.75366034167489	0.855344631583582	0.002133618950581	untreated	doxo
1291	DAGLB	no	1.77423312883436	0.00240959093446611	0.000508206867875898	2.25883922345783	0.969499846438763	0.00421361316721842	1.43962264150943	0.00353951400602109	0.00110317991512243	1.1403018306938	0.682022371553258	0.00421361316721842	untreated	doxo
1292	DAP3	no	6.36625766871166	0.000153859596540986	3.09502215048097e-05	24.6368039931538	9.49287002060898	0.000397655302330043	5.58270676691729	0.000203872823419907	6.66770804561799e-05	15.846745020014	10.2351751408957	0.000397655302330043	untreated	doxo
1293	DAPK1	no	0.384049079754601	0.000985469370160711	0.000302621356976918	0.993538979002111	0.494552378165023	0.00446958323844971	0.406779661016949	0.000808474886651673	0.000283179817029943	1.25072250000157	0.673794593140637	0.00446958323844971	untreated	doxo
1294	DAPK2	no	0.353337415799143	0.000649443542782223	0.000140435254307179	0.668120611675748	0.240014732993019	0.00227679178103326	0.512241054613936	0.000674218467887351	0.000207050663365126	0.960679277573316	0.475399260815698	0.00227679178103326	untreated	doxo
1295	DARS	no	13.2706027060271	0.000118371103787892	1.36882656398896e-05	57.2283329445021	11.8905271687346	0.000352953931338894	13.7509433962264	0.000296092357533146	5.65390957000108e-05	17.1776386718599	6.87424710649675	0.000352953931338894	untreated	doxo
1296	DARS2	no	1.3519313304721	0.00104240164373391	0.000319503483434704	0.763374242319374	0.485583348731135	0.000861635163497804	1.26503759398496	0.000986832993453749	0.000273453462748531	0.644601113103363	0.326055564537751	0.000861635163497804	untreated	doxo
1297	DAZAP1	no	11.4301538461538	0.000272706870411202	3.74192682762976e-05	39.7235719022536	10.4000549933237	0.000638633070483447	10.5415094339623	0.0003294459271678	7.50407122214343e-05	30.5355426883349	13.5463554358134	0.000638633070483447	untreated	doxo
1298	DBF4	no	10.5381303813038	0.00398318086396539	0.000229365867945172	7.95388945272115	1.02131435046855	0.00451673482998743	9.13207547169812	0.00427037719108564	0.000344167846699517	5.52298938526168	0.978072543883864	0.00451673482998743	untreated	doxo
1299	DBF4B	no	2.47361963190184	0.0024804567311844	0.000178882430235335	1.40390803984578	0.207035870601845	0.00262398939885872	2.37051039697543	0.00174408971822163	0.000242814736178663	2.05524412007214	0.585413208012673	0.00262398939885872	untreated	doxo
1300	DBN1	no	7.08794587945879	0.000805574244719941	9.67140030419913e-05	7.39155500796336	1.97215093899254	0.000906061867576831	5.89077212806026	0.00103305792345811	0.0002367269170349	4.44496424590339	2.33866907878542	0.000906061867576831	untreated	doxo
1301	DBP	no	0.846248462484625	0.00202921126670307	0.000150090839984737	1.2046045083499	0.157140239535912	0.00556174137789889	1.12830188679245	0.00216222711584072	0.000212553191912884	1.50818852077512	0.255081828993946	0.00556174137789889	untreated	doxo
1302	DBT	no	1.39742804654011	0.00178449796653069	0.000361606058630272	0.537689386755378	0.220718855823563	0.00116820296919255	1.30508474576271	0.00187123414289948	0.000557695558220328	0.493269862867522	0.270853627847319	0.00116820296919255	untreated	doxo
1303	DCAF10	no	3.04671173939767	0.00279802418658318	0.000312312556090597	2.44627949320267	0.599572171625385	0.00345597967187071	3.45746691871456	0.00445247129375635	0.000612521750206037	1.5634574037401	0.45520505765731	0.00345597967187071	untreated	doxo
1304	DCAF13	no	14.3929889298893	0.000242711978780367	3.0513077893277e-05	67.2847960625885	14.5203141894995	0.00125149732906101	11.7410207939509	0.000337262760777239	0.000116389666121587	39.3518562248724	23.8651679444413	0.00125149732906101	untreated	doxo
1305	DCAF16	no	2.66462293071735	0.00792024473362312	0.00145955052950365	1.13863083657152	0.487619746219755	0.0050037398924945	2.77169811320755	0.00572335308896778	0.00165702865241072	1.79993439565379	1.11134988558111	0.0050037398924945	untreated	doxo
1306	DCAF17	no	1.54406364749082	0.00212662297057049	0.000399469416680065	0.96143480500763	0.379895929577165	0.00219460964519488	1.44444444444444	0.00125470228447762	0.000465016781058837	1.77438809271524	1.22050875226343	0.00219460964519488	untreated	doxo
1307	DCAF4	no	0.64525993883792	0.00138716498043365	0.000263868103469287	0.466653550567915	0.160404665147784	0.00181519984515218	0.821763602251407	0.00168944568455021	0.000632791960916578	0.543396412946129	0.355076055296629	0.00181519984515218	untreated	doxo
1308	DCAF6	no	4.6329036218539	0.000713771062851205	6.45566431101949e-05	2.02903206277557	0.431562901156914	0.000552828724474035	5.30377358490566	0.000854763890894702	9.54837875267378e-05	1.89097214798333	0.444599065534275	0.000552828724474035	untreated	doxo
1309	DCAF7	no	7.84729064039409	0.00106663419495053	8.41552227023917e-05	5.8405394113579	0.959131735578205	0.00183597857047696	8.49527410207939	0.00145331376957416	0.000161257402846773	4.13976205845262	0.982229004147007	0.00183597857047696	untreated	doxo
1310	DCAKD	no	2.23713235294118	0.00101119363964209	0.000236900987268191	2.01364889568289	1.03128844695764	0.00116463144801736	2.35216572504708	0.00155648446270151	0.000372226881300903	1.08457768840776	0.529627934365095	0.00116463144801736	untreated	doxo
1311	DCBLD2	no	76.9697717458359	0.00218998572487188	9.10295857514975e-05	83.3657931507584	6.58523509895611	0.0027963067958437	73.0132575757576	0.00316933694687474	0.000243346789561976	49.1365020213894	7.75516665613153	0.0027963067958437	untreated	doxo
1312	DCLK2	no	0.724264705882353	0.000930206871647255	7.28385260757554e-05	1.28438248362169	0.17659926682086	0.003181859338013	0.709981167608286	0.00068290179198974	0.000123683846924408	1.79020975025795	0.556344399576462	0.003181859338013	untreated	doxo
1313	DCP1A	no	4.69877300613497	0.00729277226285037	0.000807819003845547	2.24018958706288	0.586420878745159	0.00539866907649902	4.40831758034026	0.00325092261646348	0.00106084378398678	7.96814032962007	5.21222699757568	0.00539866907649902	untreated	doxo
1314	DCP2	no	3.78847332924586	0.00216473413553021	0.000323303699032172	4.34436941930117	1.40624043338987	0.00295078657480187	4.00378071833648	0.00304363208214369	0.000411199748370817	2.32972011562153	0.690708387020013	0.00295078657480187	untreated	doxo
1315	DCST2	no	0.049480757483201	5.80008308696536e-05	1.93147318737983e-05	0.177350650189091	0.0929525698412019	0.000415472512868984	0.0863039399624765	6.07427514893403e-05	2.33175171318154e-05	0.295347863832975	0.182631889923065	0.000415472512868984	untreated	doxo
1316	DCTD	no	3.4920245398773	0.000263247536670988	7.64219651049283e-05	3.69193536540735	2.38486901036329	0.000260480352631728	3.27118644067797	0.000601295457338675	0.000105648960408811	0.77910756064987	0.258729834996239	0.000260480352631728	untreated	doxo
1317	DCTN1	no	3.55501222493888	0.000304854269146037	2.95777047557631e-05	1.11038232162165	0.230601155526195	0.000177159904919878	3.41651031894934	0.000493691785794958	7.58817098404245e-05	0.657158342195902	0.178474846395458	0.000177159904919878	untreated	doxo
1318	DCTPP1	no	14.1896551724138	0.000572406188611465	6.65540086537201e-05	52.2383681382445	11.0334552099124	0.00156275692008522	12.9114877589454	0.00116182256468211	0.000185007948720812	20.3186571141768	6.70423571665766	0.00156275692008522	untreated	doxo
1319	DCUN1D1	no	3.93206854345165	0.00335973108692322	0.000629075746327752	3.68029490900788	1.55634637144808	0.00336988760397952	3.99622641509434	0.00551160817947833	0.00099680740268933	1.53152129729379	0.612649695721608	0.00336988760397952	untreated	doxo
1320	DCUN1D2	no	2.25964482547459	0.00306491851509402	0.00028829505257047	0.950428407305534	0.187502854619576	0.00235197703711182	2.10606060606061	0.00225048404141367	0.000773482353995065	1.59517747391784	1.09635812661024	0.00235197703711182	untreated	doxo
1321	DCUN1D4	no	3.10526315789474	0.00261893443976013	0.000374287191163004	2.20211009421875	0.708379495287888	0.0026897193824776	3.30508474576271	0.00272408767085662	0.000434755599286984	1.97661222898166	0.684329197102615	0.0026897193824776	untreated	doxo
1322	DDA1	no	5.23232944068838	0.000583094797557903	0.000125449648462634	25.3187904360931	10.0697351053899	0.00189598966980308	4.41132075471698	0.00230987022625877	0.000610864202241436	2.92918402321866	1.75630342150661	0.00189598966980308	untreated	doxo
1323	DDAH1	no	2.06699446834665	0.000656438202860133	5.67465034661968e-05	2.66613132453009	0.461130310878694	0.00142126358167281	2.10714285714286	0.000733397447573981	6.08783842933896e-05	2.1313963173148	0.315145918956172	0.00142126358167281	untreated	doxo
1324	DDHD1	no	4.69728729963009	0.00320270166030203	0.000292907892747359	2.7556342513192	0.577454159064785	0.00302545634724793	4.12689393939394	0.00382381408469658	0.000604006600590754	2.04268955106083	0.722183316879729	0.00302545634724793	untreated	doxo
1325	DDI2	no	2.70122699386503	0.00245771210271683	0.000362566102201568	2.8349625084203	0.902962174684716	0.00333121178967653	2.65225563909774	0.00412956298879315	0.000968649234239578	1.4170591938499	0.710649506010262	0.00333121178967653	untreated	doxo
1326	DDIT4	no	1.09174876847291	0.00262711793104366	0.000113240628890917	5.6282416060716	0.510859274992319	0.0264094033855996	2.20982986767486	0.00721561079040707	0.000447534779825496	4.15212076144067	0.478621584669097	0.0264094033855996	untreated	doxo
1327	DDN	no	0.319461444308445	0.000807060372498035	0.00016161556753299	0.259446065235904	0.0839142103620777	0.00124243763033519	0.26266416510319	0.000675811190470573	0.000226180328576788	0.256476917594883	0.135603350206651	0.00124243763033519	untreated	doxo
1328	DDX1	no	15.5430504305043	0.00019180257032474	1.96701783343401e-05	49.7355605656958	9.61839213218941	0.000462051050101404	11.8415094339623	0.000619519121663762	0.000102774953581911	7.1521496908454	2.77759688801453	0.000462051050101404	untreated	doxo
1329	DDX17	no	10.2770935960591	0.00223775083144324	0.000269411258299849	27.3929558898341	6.3948253610257	0.00485026960350402	10.2433962264151	0.00497161299106979	0.000888184920463644	10.1719910935561	4.05564101655842	0.00485026960350402	untreated	doxo
1330	DDX18	no	22.6762899262899	0.000563315011018408	4.94803591940207e-05	66.9629275568625	10.6776762195182	0.00127251913994843	18.3106060606061	0.0010593104381262	0.000183425670679549	26.1137197526395	9.39917259512332	0.00127251913994843	untreated	doxo
1331	DDX19A	no	3.38749233599019	0.000524456678875428	0.000139096925626848	9.66788554285296	5.00878381600739	0.00114072339602076	2.53672316384181	0.00206122791611154	0.000267256305875022	0.761311335878498	0.176999725265775	0.00114072339602076	untreated	doxo
1332	DDX21	no	35.2044334975369	0.0011942592348804	6.75943083711145e-05	57.5834399365845	6.10352155692888	0.00193343467104223	26.4734848484849	0.00137803722452994	0.000165765148995345	37.1740466481002	8.69040166680576	0.00193343467104223	untreated	doxo
1333	DDX23	no	5.3683241252302	0.00146801364364203	0.000184193583878308	7.26626415800431	1.96598631478604	0.00209151483791997	4.06591337099812	0.00154441247558616	0.000487139575363472	5.73446058490902	3.80652958170019	0.00209151483791997	untreated	doxo
1334	DDX24	no	20.6145320197044	0.000673808346702437	5.29467972294834e-05	57.7128445982902	8.35383777979832	0.0014448619425294	19.289224952741	0.000900519008656988	0.000158908496623988	39.2489767799576	13.2028773998272	0.0014448619425294	untreated	doxo
1335	DDX26B	no	0.203669724770642	0.000670907064430058	0.000261438982118494	0.570724716099633	0.336365873699445	0.00336451956615486	0.255639097744361	0.00117770422934232	0.000431276614688686	0.402754658385564	0.231910257283938	0.00336451956615486	untreated	doxo
1336	DDX27	no	6.47703612982241	0.00134385063088938	0.000226413922226319	7.93998341920102	2.92218425426477	0.00162005443594809	5.69736842105263	0.00270693225778667	0.0006817482913717	2.61059579305254	1.53131920057717	0.00162005443594809	untreated	doxo
1337	DDX31	no	3.75597792765175	0.00456859137995695	0.000509461996720252	2.2597230631169	0.578211915743889	0.00425407451811145	3.14555765595463	0.00363260939688073	0.00127980576810343	3.40223165982757	2.48432151912511	0.00425407451811145	untreated	doxo
1338	DDX39A	no	9.77163904235728	0.000588056832250194	9.4015807834432e-05	36.9619469363779	11.0236680112722	0.00155495842890377	8.89224952741021	0.00207501505007401	0.000514250685966534	6.06215043054275	3.46240089014432	0.00155495842890377	untreated	doxo
1339	DDX3X	no	12.6805896805897	0.00180661363378369	0.000132488224263242	9.01548857229126	1.51314402121599	0.00171655206176138	10.7234848484848	0.00220044271351427	0.000284509160960177	5.78462930467451	1.7535077307035	0.00171655206176138	untreated	doxo
1340	DDX42	no	10.4538745387454	0.000864250076699656	0.000147056896530425	28.0360302759864	8.55524126929881	0.00323521677026498	9.37169811320755	0.00108888410677686	0.000337248726608176	21.6662458976497	12.1911601704292	0.00323521677026498	untreated	doxo
1341	DDX46	no	23.9158476658477	0.000470340404978884	3.83173553731093e-05	53.3137115083413	8.05956924961426	0.000854933200800706	22.7221172022684	0.000518004503978892	9.30372086258231e-05	53.0111042938811	18.1064337635889	0.000854933200800706	untreated	doxo
1342	DDX5	no	55.3573629081947	0.000505908276399134	3.12766747127259e-05	164.849935266532	17.5590990898772	0.00187839036838351	49.2462121212121	0.000798631789573417	9.40507368822083e-05	91.1787192411213	19.4876598961393	0.00187839036838351	untreated	doxo
1343	DDX52	no	9.84378843788438	0.00131076009035368	0.000154420519463399	28.1541540168959	6.56561012861697	0.00262418490597837	7.99243856332703	0.00317141223860185	0.000899152014156628	7.09970821543053	4.5206960019903	0.00262418490597837	untreated	doxo
1344	DDX56	no	5.83333333333333	0.00174597343347087	0.000233744423119906	8.20043574495878	2.36151221085604	0.00247366214973952	4.50751879699248	0.0025837590608872	0.000759032271943441	3.76113448816781	2.44177643675192	0.00247366214973952	untreated	doxo
1345	DDX58	yes	0.815837937384899	0.00231517873129323	0.00049467542163158	0.917405304910144	0.371570854100922	0.00440910964367041	4.58679245283019	0.00217871988078748	0.000124869936038468	4.80406781339998	0.502480203770763	0.00440910964367041	untreated	doxo
1346	DDX60	yes	0.874233128834356	0.000893054884905201	0.000125923927520258	1.06654802062307	0.28535679873362	0.00198165019473415	2.65037593984962	0.00110635322594783	8.50911532003101e-05	2.49181606743959	0.347116252211985	0.00198165019473415	untreated	doxo
1347	DDX60L	no	13.6360271437384	0.00122634463732822	4.89512749211587e-05	13.2996096839012	1.12768126220654	0.00197544596517378	20.6502835538752	0.00171896959508056	0.00012647779486552	14.5918745552605	2.38576287809204	0.00197544596517378	untreated	doxo
1348	DEAF1	no	2.20907418761496	0.00336754376469157	0.000893694045435463	1.81725874334634	1.05010557777657	0.00344066654974914	2.26741996233522	0.00417577471901249	0.00123879743726103	1.31240355134331	0.806564291481873	0.00344066654974914	untreated	doxo
1349	DEF8	no	7.46191646191646	0.0012450773315095	0.000173461510989059	9.17527966746307	2.7915797829084	0.00153023586204842	6.59056603773585	0.000700424793207523	0.000255850632281947	22.5132409761023	15.7082587793199	0.00153023586204842	untreated	doxo
1350	DEK	no	26.5178351783518	0.000207629553611666	1.47794896181763e-05	88.6298732298882	11.2515793813679	0.000497063151686149	24.6150943396226	0.000235442398885859	3.10272124912094e-05	83.4244808290054	20.2771086424021	0.000497063151686149	untreated	doxo
1351	DENND1A	no	10.077065351418	0.00169268938597417	8.75176624065492e-05	6.52082043341688	0.756783704462178	0.00185739744034895	11.4480151228733	0.0017416204139081	0.000161666657326624	7.57706781926701	1.5825093272859	0.00185739744034895	untreated	doxo
1352	DENND1B	no	1.62753534111862	0.00233974864807443	0.000368237776146068	1.65263437553887	0.54192947316454	0.00370202970944318	2.13370998116761	0.0031327697178771	0.000547851062019493	1.51448210728141	0.546121220174338	0.00370202970944318	untreated	doxo
1353	DENND2C	no	0.677893447642376	0.00147407752409539	0.000506610049875485	1.49140710097483	0.878210800361443	0.00494475678634309	0.820754716981132	0.00217247472818569	0.000392408463744256	1.02774519222915	0.326432397587994	0.00494475678634309	untreated	doxo
1354	DENND3	no	0.540722596448255	0.000870540603975501	0.00019792474970122	0.501015549098524	0.189864356319427	0.00222608398580024	0.723684210526316	0.000992272525559787	0.000157277751129679	0.562480034923089	0.143464390907398	0.00222608398580024	untreated	doxo
1355	DENND4A	no	2.856	0.0018557560447917	0.000176535394732593	3.21302442772945	0.640341468626136	0.00315471250224607	3.62264150943396	0.00249178270806219	0.000297148755627974	2.66698071562236	0.674893296242201	0.00315471250224607	untreated	doxo
1356	DENND4C	no	3.88813767670559	0.00400092613277956	0.00054079054783086	2.67958040779049	0.821613357059501	0.00411014066821304	4.62948960302457	0.00527857862836511	0.000709671328702212	2.15370136786722	0.64038385251961	0.00411014066821304	untreated	doxo
1357	DENND6A	no	2.50613496932515	0.00293842515015133	0.000562856180750567	1.9550532443789	0.829517642114401	0.00318165213360568	2.81732580037665	0.00234734061648359	0.000558898358097672	2.7650155434551	1.38282278585108	0.00318165213360568	untreated	doxo
1358	DENND6B	no	0.304347826086957	0.000945332674282457	0.000276463577924612	0.382511058429513	0.181572048288801	0.00215153011252792	0.437148217636023	0.0015630108129806	0.00059830865245181	0.351879316129998	0.219879800071705	0.00215153011252792	untreated	doxo
1359	DEPDC1	no	5.84113300492611	0.00161158941795645	8.14742192298035e-05	4.96851541353477	0.551739332382796	0.00250657351296007	5.86252354048964	0.00117940868425555	6.84285225020309e-05	6.59150116604349	0.736387740560762	0.00250657351296007	untreated	doxo
1360	DEPDC1B	no	4.4987684729064	0.00107087971126301	8.42531005690159e-05	2.26944298179123	0.410014629310763	0.00096683630008212	4.20943396226415	0.00073561408731356	5.70936223587908e-05	2.92560489152583	0.434492328207321	0.00096683630008212	untreated	doxo
1361	DEPTOR	no	0.184549356223176	0.000318593991519525	8.21095285932866e-05	0.363631469719162	0.14282734201674	0.0018170297261521	0.331450094161959	0.000305800362774777	0.000101513424726056	0.696117944005633	0.35172391569456	0.0018170297261521	untreated	doxo
1362	DERL1	no	5.28343558282208	0.000301295847464094	0.0001196393842734	22.2045826302068	14.6711799937057	0.00149215102528898	5.05451127819549	0.0021075313790763	0.000277609195266781	1.32477559100686	0.347196238148421	0.00149215102528898	untreated	doxo
1363	DESI1	no	6.22869405272839	0.00118194532968555	0.00017510983833995	10.1703045332968	3.2009877900655	0.00176808790022713	5.28301886792453	0.00154604835436004	0.000442318092419084	5.81250063294767	3.64150924200316	0.00176808790022713	untreated	doxo
1364	DESI2	no	6.75938461538462	0.00194040191907144	0.000287933217585253	8.53094163212089	2.7501621662151	0.00244381878416438	5.96037735849057	0.00266032433971962	0.000617299052084933	4.73832219643018	2.48688902128849	0.00244381878416438	untreated	doxo
1365	DET1	no	0.257334963325183	0.00129149042105756	0.000468333496301768	0.711334209634497	0.392550963420916	0.00634764008905261	0.341463414634146	0.00219336443851191	0.000912715338886351	0.582431184745876	0.382087501794196	0.00634764008905261	untreated	doxo
1366	DFFA	no	9.14066339066339	0.00182598103135718	0.000163245964173678	7.82325067793021	1.57285707200933	0.00194986324248324	7.88721804511278	0.00247942569122702	0.000382044279202584	4.28563580256504	1.54459364123825	0.00194986324248324	untreated	doxo
1367	DFNA5	no	0.28921568627451	0.00153089296214462	0.000568206949072056	0.122620221888528	0.073616089256992	0.00113857161066608	0.449248120300752	0.000925550167272883	0.000301377356697748	0.304189069270293	0.160137807621744	0.00113857161066608	untreated	doxo
1368	DFNB31	no	0.548564447159438	0.00158286519402492	0.000268956753336156	0.504550073537333	0.152466360551909	0.00267641616847428	0.627118644067797	0.0015255337702056	0.000454208336571671	0.630854250683112	0.320629870827598	0.00267641616847428	untreated	doxo
1369	DGCR2	no	2.94911097486205	0.00247877825707886	0.00038792626923103	1.70418589539484	0.614009299147909	0.00214469856140302	2.64030131826742	0.00196515972463406	0.000483715202859985	2.02960511543847	1.07588087526301	0.00214469856140302	untreated	doxo
1370	DGCR8	no	1.91176470588235	0.00255466768646717	0.000925067070914302	2.09441441349846	1.56034508539666	0.00306340771937952	1.92641509433962	0.00392999726390273	0.000714158557543624	0.881898826422972	0.31903630953406	0.00306340771937952	untreated	doxo
1371	DGKD	no	4.43865030674847	0.00454358628405621	0.00050266909101695	2.60853854588092	0.667194132613491	0.00407563278120021	4.30320150659134	0.00488151985978589	0.000824910921685587	2.42308891623288	0.934187118485761	0.00407563278120021	untreated	doxo
1372	DGKE	no	0.422371638141809	0.000706451181435774	9.69166174503629e-05	0.537558949511558	0.120160969266358	0.00260742785824534	0.403377110694184	0.000973364904189895	0.00035015520970038	0.393825039916342	0.221781063542633	0.00260742785824534	untreated	doxo
1373	DGKG	no	1.63574938574939	0.00232847000369729	0.000253614791407436	1.89982600237303	0.417666221186351	0.00467098816304985	1.69811320754717	0.00172238988652174	0.000529558217553929	3.22921633110753	1.82904341758078	0.00467098816304985	untreated	doxo
1374	DGKH	no	3.62415695892091	0.00225092929537802	0.000146676811303881	2.586730087819	0.364718624013509	0.00292436979146663	4.38301886792453	0.00265179105620052	0.000280573182477556	2.77515441477231	0.631448706590526	0.00292436979146663	untreated	doxo
1375	DGKQ	no	0.597434331093464	0.00160149819354202	0.00031080824918892	0.385778595364555	0.133387170630512	0.00188729009694037	0.654135338345865	0.00140715131556404	0.000402608430888748	0.499805438217422	0.245932607530101	0.00188729009694037	untreated	doxo
1376	DGUOK-AS1	no	1.28300733496333	0.00151865952457393	0.00040034262577867	1.36325548337188	0.721250043037985	0.00233085433343611	1.26930320150659	0.00259485658182335	0.000766652279590273	0.723399580063234	0.411021011154003	0.00233085433343611	untreated	doxo
1377	DHCR24	no	4.46441717791411	0.00119461475194554	0.000171305503239138	2.18748866427734	0.749831208686267	0.00087219307937788	5.85849056603774	0.00134035226040882	0.000178724893830753	2.20067763083075	0.650736897379361	0.00087219307937788	untreated	doxo
1378	DHDH	no	0.508567931456548	0.000780010992492958	0.000161107886157729	0.242416916253765	0.0828106247940134	0.000696273192405501	0.600375234521576	0.000829917186939929	0.000231080551108881	0.271132007235495	0.121039113333836	0.000696273192405501	untreated	doxo
1379	DHFR	no	6.60698957694666	0.000130360347431717	2.406855159823e-05	24.2713223090516	8.6450708701595	0.000333003308380292	7.21361058601134	0.000210731681123534	4.93136318009771e-05	13.797188675549	6.68902632175983	0.000333003308380292	untreated	doxo
1380	DHFRL1	no	0.183872938301772	0.00172589966456387	0.000614353084552238	0.241277432138186	0.135078398346028	0.00404714838066795	0.230769230769231	0.00157507301842973	0.000687288977792988	0.344292785567518	0.236736648414919	0.00404714838066795	untreated	doxo
1381	DHPS	no	4.54194733619106	0.000101057255736474	2.94940181210796e-05	27.6355781516609	14.5053279346262	0.000348863628243714	5.06003752345216	0.000841384654849468	0.000120375856647546	1.17053827059176	0.343333141220283	0.000348863628243714	untreated	doxo
1382	DHRS1	no	0.887867647058823	0.000480893698440551	9.5173632319433e-05	0.328967486793392	0.114151539019643	0.000331559568015981	0.977443609022556	0.0005292759628376	0.000126949860545951	0.325895244715638	0.126285709932019	0.000331559568015981	untreated	doxo
1383	DHRS2	no	0.300061614294516	3.47102715796093e-05	2.90300540350666e-06	4.29583744521025	0.696411990568997	0.000957009666235388	0.679924242424242	3.51928781921841e-05	3.43989541571529e-06	9.77525484577885	2.274421660662	0.000957009666235388	untreated	doxo
1384	DHRS3	no	3.12331288343558	0.00173182604801232	0.000114975403346313	4.56641575167187	0.607381123413851	0.00421502069608413	7.47727272727272	0.00318992544755721	0.000341845887994436	6.67742285514281	1.56092151829759	0.00421502069608413	untreated	doxo
1385	DHRS7	no	2.71821515892421	0.000768379886883098	0.000179669083777653	1.13300185861904	0.608369522837045	0.000486530792230458	2.98298676748582	0.00116957396952458	0.000277499455838492	0.734049860429466	0.345922697606852	0.000486530792230458	untreated	doxo
1386	DHRS7B	no	3.19534598897734	0.00145574381673273	0.000147685629216266	1.61336207798708	0.366460222721473	0.00131045898304295	3.54631379962193	0.000823021291656878	0.000180565327931586	4.48243843733201	2.06657271871174	0.00131045898304295	untreated	doxo
1387	DHTKD1	no	1.05589680589681	0.000427120261165577	6.62848284452352e-05	0.51026585608839	0.145269207907273	0.000385606857745295	1.24624060150376	0.000442570217774171	6.77459238710769e-05	0.568283888787094	0.142539956833328	0.000385606857745295	untreated	doxo
1388	DHX15	no	13.6977886977887	0.00101510677233587	8.39823613833093e-05	19.223986896712	3.34036934439164	0.00143203262162547	11.34404536862	0.00163061636902831	0.000343922109923584	9.26703516537429	4.39916041201186	0.00143203262162547	untreated	doxo
1389	DHX29	no	6.85486834047765	0.000716995271411222	0.000113358902608417	15.3264554773009	4.91453133654323	0.00137319491649765	5.95652173913044	0.00153741084751479	0.000443822094222898	5.8017918683934	3.80004176879604	0.00137319491649765	untreated	doxo
1390	DHX30	no	8.15261538461538	0.000694695552934604	0.000111505054798239	40.6366393635173	12.1157794874422	0.00216114998251074	6.79395085066162	0.00101684682070659	0.000338573242369612	22.8042619091329	14.6242800944003	0.00216114998251074	untreated	doxo
1391	DHX32	no	4.20833333333333	0.00266466802405093	0.000409806926570641	3.04478490141368	0.976908305787334	0.00419881506511023	4.99058380414313	0.00197539511599856	0.000546243320509433	5.66560585411233	3.05419733645667	0.00419881506511023	untreated	doxo
1392	DHX33	no	4.88213627992634	0.00290338313764408	0.0004564407785056	5.64986019360948	1.96895528939683	0.00339836885521824	4.49248120300752	0.00542628232816006	0.00125949134263635	1.94872770254242	1.01536893837158	0.00339836885521824	untreated	doxo
1393	DHX34	no	3.91349693251534	0.00300922161862546	0.000344938297302183	2.513193345286	0.658732675299005	0.00295683852335458	3.52075471698113	0.00362427727874127	0.000660527903278674	1.84142703900963	0.750729442913043	0.00295683852335458	untreated	doxo
1394	DHX35	no	1.88902513795218	0.00227588663902104	0.000383913483473156	0.809838388112148	0.297405233351882	0.0016397376448282	1.75234521575985	0.00155688682910219	0.000250761343510232	1.04040570669549	0.325158944235769	0.0016397376448282	untreated	doxo
1395	DHX36	no	6.90356265356265	0.0016745063002778	0.000261225804049099	18.3592616716504	5.69941114097009	0.00351462380731747	6.7	0.00434173098963379	0.00104915802351029	4.56051733716163	2.50717517917187	0.00351462380731747	untreated	doxo
1396	DHX38	no	3.25645756457565	0.000910908782590114	0.000185453115436353	4.66857291995795	2.0085993393821	0.00133649393150029	2.58867924528302	0.00181016348887402	0.000288831489509674	1.08982464934475	0.351223473655564	0.00133649393150029	untreated	doxo
1397	DHX40	no	5.59951010410288	0.00040866684751656	0.000158803427175363	12.0838547006818	8.41963067655659	0.00121897627338734	4.69811320754717	0.00068351793870786	0.000229046665551668	5.0362924285955	3.30619048489457	0.00121897627338734	untreated	doxo
1398	DHX57	no	2.15205395462906	0.00354094769191045	0.000566911082335075	1.01587891039977	0.364516521121676	0.00274408873117206	2.08082706766917	0.00260491884716023	0.000823658512064522	1.52654259804918	0.974888939878506	0.00274408873117206	untreated	doxo
1399	DHX8	no	3.55290519877676	0.00155329125640163	0.000263385886394906	4.66675728493013	1.68742988605274	0.00222634059015688	3.37218045112782	0.00245402502046643	0.000591444565417784	2.22780663723792	1.19623779058482	0.00222634059015688	untreated	doxo
1400	DHX9	no	17.6670769230769	0.000330764773134399	3.02766816431863e-05	33.7901390779464	6.04776559335162	0.00056623298417129	16.4037735849057	0.000356903631287456	5.7572729126138e-05	31.654569045232	10.1935612873101	0.00056623298417129	untreated	doxo
1401	DIAPH1	no	13.7361623616236	0.000813322533647975	6.80419651730815e-05	16.5977677109937	2.9325256594688	0.00105151752010609	12.1207547169811	0.00102467624168294	0.000150742683550496	10.2077006875432	3.33179969185075	0.00105151752010609	untreated	doxo
1402	DIAPH2	no	8.24307692307693	0.0014809430695234	7.99498127927254e-05	6.66607357583907	0.788912367902602	0.00194617570218123	10.7169811320755	0.00159998457536195	0.000181981100233866	8.92829692135966	2.24511198569874	0.00194617570218123	untreated	doxo
1403	DIAPH3	no	11.8584615384615	0.00151514804766784	7.75591417349691e-05	8.94418973815343	1.008551345064	0.00181294308846034	11.8768939393939	0.00118602401779403	0.000105392227117606	12.5622505181858	2.35024237634744	0.00181294308846034	untreated	doxo
1404	DICER1	no	5.42024539877301	0.00303782596541194	0.000403952960920439	6.25874616365635	1.82996232656124	0.00377913518522641	5.17105263157895	0.00250297172617776	0.000677330665410091	8.20879132246839	4.63477047499801	0.00377913518522641	untreated	doxo
1405	DIDO1	no	5.004914004914	0.00712419456425033	0.000853791731113105	4.37868545665256	1.18854626710709	0.00742163607079599	4.53295668549906	0.0116445814091253	0.0024053570083072	2.08601319527808	0.992822327962203	0.00742163607079599	untreated	doxo
1406	DIMT1	no	5.76913655848132	0.00154353436383884	0.000193750591218061	8.06103028015766	2.183743856802	0.00210844506927689	4.10357815442561	0.00336000661623857	0.000623764661771759	1.63250244605552	0.68140620380801	0.00210844506927689	untreated	doxo
1407	DIO2	no	0.15450643776824	0.000348049169509907	0.00012037741430744	1.92728541868277	0.951458779638662	0.00827574125072436	0.186440677966102	0.00033453093040019	0.000133639251979654	2.43777857683212	1.39301131471586	0.00827574125072436	untreated	doxo
1408	DIP2A	no	3.46295162278016	0.00151184225187599	0.000233622634415961	3.248832658911	1.10763431599113	0.00184571001955179	3.42911153119093	0.0024808116378555	0.000381625565238234	1.51947730481307	0.508021664467954	0.00184571001955179	untreated	doxo
1409	DIS3	no	4.60968137254902	0.00136166377206821	0.000214323400064119	5.68826443471492	1.949592986381	0.00176871514078422	4.39772727272727	0.00134317410238432	0.000415975934597681	6.04877100716318	3.9541497529984	0.00176871514078422	untreated	doxo
1410	DIS3L	no	2.2766217870257	0.00269736928901527	0.000602539143197821	1.23240694472505	0.622233799677778	0.00208938560669523	2.04896421845574	0.00205282945716281	0.000718268141893114	1.54834003349549	1.09620918838222	0.00208938560669523	untreated	doxo
1411	DIS3L2	no	7.35398773006135	0.00160103422741923	0.000115794711715941	4.97608540897951	0.817677097004996	0.00167934937693678	7.35349716446125	0.00208386415426477	0.000368834992766732	4.23888767180402	1.74676263480627	0.00167934937693678	untreated	doxo
1412	DISP1	no	1.76871165644172	0.00428082996543344	0.000422324604414607	2.28585994911916	0.450600444574765	0.00940684374728564	2.07169811320755	0.0047203417168416	0.000493337028434191	2.28344029128744	0.458138282170382	0.00940684374728564	untreated	doxo
1413	DKC1	no	17.3450400492914	0.00054252456642782	5.08376110620329e-05	60.3745034905475	10.0880480944587	0.00144174925932221	13.4858223062382	0.000534993422318125	9.75117638677095e-05	50.101623267883	16.3738050809649	0.00144174925932221	untreated	doxo
1414	DKK1	no	16.9728729963009	0.00404128102257342	0.000121839907106204	27.7229806080684	1.71871075327288	0.0121218312267843	12.907196969697	0.00309218276834024	0.000138866492486259	26.3887229828692	2.49143283419656	0.0121218312267843	untreated	doxo
1415	DLD	no	4.59558823529412	0.000182851439457282	3.98683152706293e-05	8.44809248712234	3.87961941381682	0.000268010622102968	4.48867924528302	0.000817188803935764	0.000150891418469109	0.833939390282868	0.309497621749544	0.000268010622102968	untreated	doxo
1416	DLEU1	no	12.5729230769231	0.00412257880558562	0.000219045384893824	8.22317964055865	0.984296441618026	0.00429226191418313	16.4034090909091	0.00496901309439708	0.000394559401998497	8.21589510835882	1.47482222521333	0.00429226191418313	untreated	doxo
1417	DLEU7-AS1	no	0.099203919167177	0.000368497235255359	0.000164790464244224	1.07390905890176	0.664542644246569	0.00757042658418615	0.208646616541353	0.000405832745350839	0.000196729904798674	2.10677762043675	1.44749962982427	0.00757042658418615	untreated	doxo
1418	DLG1	no	11.4944717444717	0.00213233739186136	0.000128243835363352	6.88871334750143	0.952385710290583	0.0020023932293887	11.6212121212121	0.00277251031984231	0.000328612674131244	5.43444783379719	1.52169648035605	0.0020023932293887	untreated	doxo
1419	DLG4	no	0.32983970406905	0.000933289882175436	0.000137042100750789	0.366721132842961	0.0871409645079241	0.00199831235537681	0.465909090909091	0.00138240375728401	0.000485859118591984	0.387183287345847	0.222527718655492	0.00199831235537681	untreated	doxo
1420	DLG5	no	3.05033763044813	0.00142945168385542	0.000181841501347425	2.94142656398655	0.81091992435287	0.00193082968974926	3.20488721804511	0.00182087798501204	0.000259540435977586	1.98707647226318	0.608831462264664	0.00193082968974926	untreated	doxo
1421	DLGAP1	no	0.783568362967505	0.00249377116977162	0.000417288822605475	0.580410576739672	0.181278961110818	0.00331420453356908	1.00564971751412	0.00262856540024242	0.000632362788544077	0.741687032023948	0.327801515383683	0.00331420453356908	untreated	doxo
1422	DLGAP1-AS1	no	0.995718654434251	0.00721813855273339	0.00196150885875907	0.806931077933627	0.434218634860404	0.00882930693277337	1.57358490566038	0.00520787388722684	0.00191325970545047	1.99410102060177	1.37068162796849	0.00882930693277337	untreated	doxo
1423	DLGAP5	no	8.8500307314075	0.00121348463931602	6.4777710477806e-05	7.01490448332499	0.820751333366012	0.0015406835313429	7.55849056603774	0.000788735976048472	5.7362030973303e-05	8.22871761010126	1.25456981711531	0.0015406835313429	untreated	doxo
1424	DLX4	no	0.186544342507645	0.00131096166920308	0.000532608473025188	0.115738286005848	0.0735656457797881	0.00217163217777666	0.266416510318949	0.00078516046257988	0.000277618807999356	0.262157462815291	0.14460333551615	0.00217163217777666	untreated	doxo
1425	DMGDH	no	1.3361963190184	0.000706266183193612	8.32203770627205e-05	2.88053699995942	0.630953328151417	0.00248069190860543	1.35028248587571	0.000631519790800142	8.16451718043623e-05	2.91912350944009	0.691624049905148	0.00248069190860543	untreated	doxo
1426	DMKN	no	18.9630996309963	0.000197464642468316	2.18082586658751e-05	58.0059431342712	11.6274707441191	0.000503653447513859	18.9810964083176	0.000247604785305328	4.55512686801486e-05	53.0889880014933	18.4322011611791	0.000503653447513859	untreated	doxo
1427	DMRT1	no	0.097128894318876	0.000238150194512918	6.38770422078462e-05	0.344278649374092	0.142110990171942	0.00164421033336975	0.099437148217636	0.000188396482974188	7.01348976916947e-05	0.445132066948889	0.260347361578575	0.00164421033336975	untreated	doxo
1428	DMTF1	no	2.03676470588235	0.00232945258949473	0.000589189220248199	2.77218901301303	1.41939164824366	0.00387983978614993	1.9774011299435	0.00486046482686132	0.00128322036539846	1.03409003275062	0.556395090079092	0.00387983978614993	untreated	doxo
1429	DMTN	no	0.832313341493268	0.000565167773453815	0.00012220359797892	0.242481402989294	0.0878724199674335	0.000307110662450864	1.02067669172932	0.000584699685842618	0.000145931435921777	0.287527501200379	0.115534074233155	0.000307110662450864	untreated	doxo
1430	DMXL1	no	1.97792765174739	0.00236055193775082	0.000422071345245645	1.46145249180619	0.567075614110381	0.00270184423047436	2.4812030075188	0.00236099048873953	0.000319239664285344	1.61914533013222	0.446159011497	0.00270184423047436	untreated	doxo
1431	DMXL2	no	1.58230958230958	0.00112309249335478	0.000217755999279399	1.45462106754434	0.596908691485266	0.0015999463886615	1.8219696969697	0.0015135354797763	0.000206691241824753	1.05072938059131	0.266882045564196	0.0015999463886615	untreated	doxo
1432	DNAAF3	no	3.54030769230769	0.000689533612693895	0.000113164832975341	5.18987441973766	1.79603355155359	0.00109910383722213	2.69679849340866	0.000877106311212446	0.00019944574354379	2.29525146629228	1.11639797990609	0.00109910383722213	untreated	doxo
1433	DNAH11	no	0.414723926380368	0.000901752539502173	0.000315009522712972	0.464714344603004	0.271042951341191	0.00172275616692688	0.502824858757062	0.00160683731261769	0.000703657688051729	0.331067842947424	0.240362538990137	0.00172275616692688	untreated	doxo
1434	DNAH14	no	11.5979064039409	0.00229420549973182	0.000120603275425881	6.89484310604159	0.823401183984974	0.00228161875581784	12.25	0.00230548994720418	0.000181563195735163	6.90867754170978	1.20468436348433	0.00228161875581784	untreated	doxo
1435	DNAH17	no	0.241126070991432	0.000995888074821318	0.000345177205868565	0.207145019914645	0.113210584318207	0.00233604833317568	0.350844277673546	0.000728395294796688	0.000262889125272568	0.40837490069871	0.229305709335948	0.00233604833317568	untreated	doxo
1436	DNAH6	no	0.371393492940454	9.66198937507383e-05	3.20693544341655e-05	1.93745576765431	1.01310991657458	0.000885881025811628	0.648393194706994	0.000107121898322378	3.2690104278024e-05	3.01912564362813	1.48657135572001	0.000885881025811628	untreated	doxo
1437	DNAI1	no	0.0685015290519878	0.00094361135549851	0.000452270179821655	0.202272114701006	0.14466107897686	0.00510192754960743	0.142857142857143	0.000531599856186299	0.00020585640815948	0.723592969860404	0.420763228050526	0.00510192754960743	untreated	doxo
1438	DNAJA1	no	37.2529230769231	0.0014671102020403	9.55640480994494e-05	72.4797160145255	8.8970908668657	0.00263525169444135	28.4083175803403	0.00233536985131137	0.000245585647538958	30.2698989348049	6.5668741554968	0.00263525169444135	untreated	doxo
1439	DNAJA2	no	12.1969230769231	0.00184814216205189	0.00021932340229566	28.4864466455182	6.69851209795217	0.00350175239348589	10.2570888468809	0.00280484471848204	0.000551357472875687	14.6632466673621	6.08747297624913	0.00350175239348589	untreated	doxo
1440	DNAJA3	no	5.97111247695144	0.000873573375345417	0.000164575553115904	19.4549066590094	7.20802475857139	0.00199284606754339	4.65225563909774	0.0030086650483866	0.000835863236169924	2.38313431443793	1.49609211108275	0.00199284606754339	untreated	doxo
1441	DNAJA4	no	2.32555282555283	0.00297009316907832	0.000429273003895673	1.2366319691754	0.402174178284952	0.00258787577562505	2.08851224105461	0.00342876786390141	0.000436872090306128	0.864037978066488	0.19992428331386	0.00258787577562505	untreated	doxo
1442	DNAJB1	no	8.7779827798278	0.00694330577991977	0.000360268789441259	6.31721509764137	0.721020889737583	0.00841138414228532	7.4905303030303	0.00786896094601345	0.000511937106184589	4.27292831192198	0.535004928285168	0.00841138414228532	untreated	doxo
1443	DNAJB11	no	8.58014796547472	0.000474926727531434	7.27428903758885e-05	22.1956898343321	6.85765036987118	0.000913030406211384	7.02452830188679	0.00167922363548156	0.000314415301864524	2.51225673074413	1.1182194591842	0.000913030406211384	untreated	doxo
1444	DNAJB14	no	5.46338461538461	0.00373497902489302	0.00039786933586098	5.03748836045482	1.19663452774614	0.00442691933372162	5.20566037735849	0.00505911463053801	0.00116513474125994	3.64971836819825	1.90019021211506	0.00442691933372162	untreated	doxo
1445	DNAJB2	no	0.384239462431277	0.00112498602930689	0.000319185318912	0.168742556621557	0.0780927218903404	0.000906001198983308	0.370300751879699	0.000873174143749256	0.000321104338302294	0.209765388105341	0.122533768218091	0.000906001198983308	untreated	doxo
1446	DNAJB4	no	1.81868469575907	0.00397171246470412	0.000388695462574448	1.41957187102494	0.289444181929724	0.00552002610069409	1.79511278195489	0.00329965174174879	0.000580195548597718	1.79799568886938	0.632174615219299	0.00552002610069409	untreated	doxo
1447	DNAJB6	no	13.1181538461538	0.000605669758303024	7.0444238257335e-05	26.5549699751726	6.1079796831887	0.00106148682544792	10.8922495274102	0.00119893879246943	0.000253383863311996	9.74464805655039	4.60685126982154	0.00106148682544792	untreated	doxo
1448	DNAJC10	no	4.27495407225964	0.00112492627615148	0.000164336360735317	2.15139190639537	0.744534634893381	0.000854150860429796	3.67796610169492	0.00147535237265306	0.000164087009013112	1.1493202873398	0.239642079616473	0.000854150860429796	untreated	doxo
1449	DNAJC11	no	5.28869778869779	0.00101111063852294	0.000139318092762896	5.99134673341878	1.81614862303394	0.00126014074507601	5.05838041431262	0.00153100425677971	0.000403969776661346	3.40092131323373	2.03796482526986	0.00126014074507601	untreated	doxo
1450	DNAJC16	no	2.44757817290006	0.00251944285466363	0.000625300422446976	5.2825255028907	2.56054514295111	0.00545146106652333	2.29001883239171	0.00627966117304834	0.00139719286543676	1.31071810521734	0.624730980768339	0.00545146106652333	untreated	doxo
1451	DNAJC18	no	0.428396572827417	0.00102929111081134	0.000242769173776484	0.427038566140644	0.173254030009539	0.00186059242600581	0.535714285714286	0.000785195826622552	0.000284863147406976	0.736715337281902	0.436614039531334	0.00186059242600581	untreated	doxo
1452	DNAJC19	no	8.43216697360344	0.0003304377115887	5.35413542832563e-05	35.8048383585353	10.9646625730704	0.000879636836303275	7.59357277882798	0.000876223485735367	0.000244736245630532	7.66983271423415	4.73610939507744	0.000879636836303275	untreated	doxo
1453	DNAJC2	no	11.9033846153846	0.00160698558640716	0.000173504334849492	18.3266339303706	4.10020536294115	0.00239344677482768	10.344696969697	0.00184307098122753	0.000411456486931569	17.2090759491222	8.11199513176306	0.00239344677482768	untreated	doxo
1454	DNAJC21	no	6.88336402701044	0.00127564780871922	0.000196886996162063	14.087109644238	4.51136916949033	0.00210383958864366	6.58270676691729	0.00268963283098473	0.000603838031628571	4.19816783107737	2.17946399692999	0.00210383958864366	untreated	doxo
1455	DNAJC22	no	1.42411260709914	0.00367165065163377	0.000584478068853956	0.571682075704693	0.188846136542961	0.00254875025822539	1.6120527306968	0.00228687716925047	0.000647185717036449	1.14818117195202	0.63735964563287	0.00254875025822539	untreated	doxo
1456	DNAJC25	no	1.05378973105134	0.00494309046994089	0.00166190492578104	0.539494883893307	0.358809741529039	0.00363686056345658	0.786116322701688	0.00284246736191563	0.00108699772247347	0.647715867933365	0.434957044497217	0.00363686056345658	untreated	doxo
1457	DNAJC27-AS1	no	0.390018484288355	0.0016215673433574	0.000136342464893678	0.726256842310129	0.0993061132281665	0.00596873477093669	0.498106060606061	0.001544210405737	0.000201570569434071	0.987921892740963	0.214075289820237	0.00596873477093669	untreated	doxo
1458	DNAJC3	no	4.52851011649295	0.00225872941723754	0.000380860482883265	3.3922414239479	1.32153543734273	0.00202692500690655	4.56603773584906	0.0027351771427114	0.000887009334934147	2.73599000713933	1.91659817991783	0.00202692500690655	untreated	doxo
1459	DNAJC5	no	3.61609336609337	0.00201620640149483	0.00037112649299048	6.61769723755747	2.5031857038981	0.00364916636271518	3.73345935727788	0.00563738231990678	0.00122367431568703	1.68856261999303	0.834673665435516	0.00364916636271518	untreated	doxo
1460	DNAJC5G	no	0.111858190709046	0.000171199820527627	3.62970045007842e-05	0.364559719570761	0.121018906236477	0.00109627479827743	0.165103189493433	0.000341545243859309	0.000116585936693955	0.273369424079294	0.146845771354467	0.00109627479827743	untreated	doxo
1461	DNAJC6	no	1.51565377532228	0.00184256689002712	0.000166847830996845	1.40211771088034	0.254870937978936	0.00311797708233752	1.59168241965974	0.00166165980936362	0.000241684049631989	1.66964982228613	0.465326915056623	0.00311797708233752	untreated	doxo
1462	DNAJC7	no	15.5166051660517	0.000334883812425986	3.28275453797876e-05	58.5981461654918	10.5379569496565	0.000844769049821373	12.9624060150376	0.000533661469424765	0.000130310204994648	27.6766949804562	13.4216254995838	0.000844769049821373	untreated	doxo
1463	DNAJC8	no	21.4624846248462	0.000315303166733263	2.59713221788823e-05	74.0961016200551	11.3150289888454	0.000702858732877889	18.0264150943396	0.000250678331293226	4.93506299612526e-05	107.047797604887	38.4972037830541	0.000702858732877889	untreated	doxo
1464	DNASE1L1	no	0.419670128283445	0.000512220530888862	9.27428921302985e-05	0.236280492291318	0.0683413387903514	0.000553738450051667	0.527204502814259	0.000508949815677987	0.00012361945995766	0.300848148306166	0.115450535521456	0.000553738450051667	untreated	doxo
1465	DNM1	no	0.354128440366972	0.0021602783027805	0.000811193255929695	0.139449610852189	0.0870247772556039	0.00143793712964688	0.457786116322702	0.00126471658411115	0.000493664268610672	0.301832487438594	0.19216984162363	0.00143793712964688	untreated	doxo
1466	DNM2	no	4.71305947271612	0.000636621683757289	7.3891340726248e-05	3.24075542123024	0.866188861867936	0.000597450956779052	4.87878787878788	0.00101302643458764	0.000159107401091685	1.67755831276925	0.581933437978495	0.000597450956779052	untreated	doxo
1467	DNM3	no	1.51968019680197	0.00116595371283153	8.24557010401489e-05	2.31017470973761	0.313236284182974	0.00331369787977948	2.35227272727273	0.00155594226091897	0.000125836074852884	2.6338429359142	0.389733276232904	0.00331369787977948	untreated	doxo
1468	DNMBP-AS1	no	0.763914373088685	0.00488445285827242	0.000878399422044358	0.613651988186311	0.193765398155155	0.0107255347680126	0.913533834586466	0.003343538720383	0.00127584554620609	1.21472009018611	0.753960778210321	0.0107255347680126	untreated	doxo
1469	DNMT1	no	18.7961822660099	0.000444717677377595	4.26614871152987e-05	80.2684392161188	13.9335405326103	0.00123383717901905	16.2930056710775	0.000670952235109101	0.000112023678174926	44.1157915954295	14.1274532024652	0.00123383717901905	untreated	doxo
1470	DNMT3A	no	1.09308022045315	0.00117287528363457	0.000201704771904354	0.961459922371421	0.32623820952458	0.00180976077818708	1.24905660377359	0.00128382962906983	0.000235758365752348	0.971708685817237	0.323447534341481	0.00180976077818708	untreated	doxo
1471	DNMT3B	no	1.68117719190681	0.00288711209251919	0.000438001682385759	1.42244396908615	0.457821877057641	0.00398137562488899	1.82641509433962	0.00352879524691933	0.000747498494526002	1.25447848772968	0.531955673275847	0.00398137562488899	untreated	doxo
1472	DNTTIP1	no	4.62338461538462	0.00339844741759117	0.000269490053677255	1.60764248923073	0.287720382284027	0.00213518774809276	5.04356060606061	0.00205499041818548	0.000299128529922969	3.40295053107047	1.11615103732504	0.00213518774809276	untreated	doxo
1473	DNTTIP2	no	9.71719038817005	0.00165188409585508	0.000189723984522328	25.6699680716971	5.77858332720927	0.00348902335743767	7.96804511278196	0.00406623720796275	0.000897806856918006	6.03765811856826	3.02443974189941	0.00348902335743767	untreated	doxo
1474	DOCK1	no	10.9815837937385	0.000484714915685964	5.02476587219536e-05	9.7669638868949	2.08541069612182	0.00087923466917126	12.1716981132075	0.000529978851740054	9.2150337139791e-05	10.1207996985532	3.59691118935628	0.00087923466917126	untreated	doxo
1475	DOCK11	no	0.0941320293398533	0.000412306113595097	0.000144899136655876	0.609227521426396	0.311107290298531	0.00511306946565947	0.146616541353383	0.000338737386252089	0.000112353293249358	1.15092098227727	0.581263260209331	0.00511306946565947	untreated	doxo
1476	DOCK3	no	6.64861538461538	0.00278076326144669	0.000139736777297398	5.42297035453904	0.58835805588822	0.00400277202111896	8.5743879472693	0.00343677568672754	0.00027431621240619	5.63556959038948	0.971713206624452	0.00400277202111896	untreated	doxo
1477	DOCK4	no	0.837837837837838	0.000452086877954043	4.97994887694847e-05	1.9325506990397	0.38669755167765	0.00193053173228264	1.07129455909944	0.000376794083347826	4.34068664326151e-05	2.92515432968768	0.598035188441286	0.00193053173228264	untreated	doxo
1478	DOCK5	no	12.3936039360394	0.00211899358797999	0.00010071354600759	8.72430448835289	0.920109216034199	0.00251533820615663	10.7660377358491	0.00263646819985251	0.000202600060601921	5.74968408305866	0.966359004301424	0.00251533820615663	untreated	doxo
1479	DOCK6	no	1.43459657701711	0.000386255349266058	0.000128462696544963	1.40024636846368	0.945405029001907	0.000528013695132297	1.53483992467043	0.000811912171896844	0.000177253386806696	0.552851636078413	0.215771051365969	0.000528013695132297	untreated	doxo
1480	DOCK7	no	4.57090239410681	0.00104076517926462	0.000149639554708194	2.41977780418584	0.825109193131266	0.000809188154579475	4.85094339622642	0.0011236683511502	0.000189103823651689	2.17898136523257	0.846863338639752	0.000809188154579475	untreated	doxo
1481	DOCK9	no	5.816	0.00214803989758188	0.000135434895986628	4.57104891468856	0.631943340604257	0.00273316579971231	5.47457627118644	0.00339716627221281	0.000282242303091956	2.39384012158374	0.392881255018147	0.00273316579971231	untreated	doxo
1482	DOPEY1	no	1.17697489283527	0.0042338987628245	0.000331600539119826	1.18926065433549	0.171973209055769	0.0080971956763269	1.34086629001883	0.00335934526849918	0.000851830701497185	1.99651024338768	0.939557977222231	0.0080971956763269	untreated	doxo
1483	DOPEY2	no	1.18566176470588	0.00179251313381014	0.000208162084264079	0.797478343392498	0.181405210250427	0.00221006504966176	1.59887005649718	0.00137004454255458	0.000304863543728072	1.61795441523173	0.72306080694623	0.00221006504966176	untreated	doxo
1484	DPH2	no	2.29480122324159	0.00149616829194222	0.000476471379182518	2.76970162447024	1.85308775900958	0.00190827168846967	1.66353383458647	0.00254292817011175	0.000763837757517072	0.818546771354973	0.488783266872388	0.00190827168846967	untreated	doxo
1485	DPH5	no	4.37032495401594	0.00352544293423655	0.000469382643030561	1.78484069509454	0.568895122303297	0.00225959450821824	3.43714821763602	0.0033448562197024	0.000726538459477527	1.52421718373988	0.734813009669108	0.00225959450821824	untreated	doxo
1486	DPH6	no	5.42980295566502	0.000932556632194883	5.0023753014729e-05	4.85392965346091	0.558509706611784	0.00147952996551647	5.28490566037736	0.00110767361128124	9.09208497708014e-05	3.85958493407181	0.651747382721837	0.00147952996551647	untreated	doxo
1487	DPH6-AS1	no	0.48468137254902	0.000548016324639267	6.91613018637742e-05	1.43055160204282	0.309217649012693	0.00306213981401143	0.611320754716981	0.000381060885924	7.12652436891246e-05	2.63671616387959	0.818481361610095	0.00306213981401143	untreated	doxo
1488	DPH7	no	4.56399265156154	0.00127150862538816	0.000315894324836358	9.40991528188119	4.82195083721359	0.00204108750442091	3.52354048964218	0.00483417873396758	0.00120801692726247	1.01490996580009	0.561505648691569	0.00204108750442091	untreated	doxo
1489	DPP4	no	0.0954712362301102	1.63261486383077e-05	2.77212980431367e-06	0.643213800502316	0.178668050153306	0.000217706083726503	0.146341463414634	6.36562473083753e-05	2.14492663032095e-05	0.251012794706083	0.135363195602186	0.000217706083726503	untreated	doxo
1490	DPP7	no	7.48924400737554	0.000252405941536834	3.63852922587959e-05	12.6143438822343	3.84610054646939	0.000370663910584321	8.22452830188679	0.000602778808878598	0.000170058038113647	4.28086748646686	2.87263829513282	0.000370663910584321	untreated	doxo
1491	DPP8	no	3.43462246777164	0.00154056923348718	0.000257265028787797	3.33622333538828	1.23743069892299	0.00177924702571947	3.34962406015038	0.00125499571896971	0.000319910562601023	4.02172342693255	2.17210798961971	0.00177924702571947	untreated	doxo
1492	DPP9	no	3.28090575275398	0.000617770718650409	0.000120554973940757	1.4698279427346	0.67912364379186	0.000421572866690786	2.80188679245283	0.000920621483217712	0.00014491980835475	0.697931784558741	0.20109530388618	0.000421572866690786	untreated	doxo
1493	DPY19L1	no	3.89107692307692	0.000483674458819222	6.21706588950338e-05	2.31736507312564	0.693246975847327	0.000429032857395923	4.57735849056604	0.000568325342287108	8.83125338138723e-05	2.00913458849675	0.691171429357055	0.000429032857395923	untreated	doxo
1494	DPY19L3	no	1.33905579399142	0.00113230498999425	0.000134470504438655	0.986593659882878	0.23886781172147	0.00151288930034873	1.20527306967985	0.00122546603219261	0.000197661178725846	0.803499937739165	0.229285010846145	0.00151288930034873	untreated	doxo
1495	DPY19L4	no	3.15837937384899	0.000841988382038884	0.00016997971652355	1.51437387579043	0.664039736555436	0.000933225656225148	3.10338345864662	0.000651377883117954	0.000228665264606277	2.0153155146389	1.36218795817415	0.000933225656225148	untreated	doxo
1496	DPYD	no	0.676073619631902	0.000161199085216129	1.11240901540571e-05	1.39506305181926	0.166301766639049	0.000651941207708183	1.06779661016949	0.000199884081253858	2.06220421360735e-05	1.81156729380769	0.328852182663402	0.000651941207708183	untreated	doxo
1497	DPYSL2	no	3.38174019607843	0.00252436053084289	0.000317712082034163	1.96463910090568	0.569152908846894	0.00228050406474436	3.80037664783428	0.00329977859443023	0.000607876472724056	1.68286636316499	0.696375345725212	0.00228050406474436	untreated	doxo
1498	DPYSL3	no	1.16891064871481	0.000175553336970385	2.41254572693181e-05	0.872161314090374	0.231023955865848	0.000245031807143967	1.17514124293785	0.000198178903671919	3.51269373009089e-05	0.764558704544208	0.230989536834432	0.000245031807143967	untreated	doxo
1499	DPYSL5	no	0.843233312921004	0.000601908649020242	0.000179188943190441	1.45544631151661	0.794983844868046	0.00160928262777149	0.838345864661654	0.000738446786772387	0.000130197703827743	0.984690032782616	0.303579938749743	0.00160928262777149	untreated	doxo
1500	DR1	no	5.22501532801962	0.00280293079311773	0.000502754227340071	7.35127850363776	2.86028185640767	0.00361245562650772	4.20454545454546	0.00560320213260166	0.00173001128933882	2.26563962463056	1.57097891374591	0.00361245562650772	untreated	doxo
1501	DROSHA	no	2.73726212400245	0.00117500130082229	0.000201033472180471	2.6778979009011	0.999306978423495	0.00150957096876025	2.74339622641509	0.000704441021150616	0.000270086598744947	5.55168348127835	4.10105367168709	0.00150957096876025	untreated	doxo
1502	DRP2	no	0.0317654245571167	0.000190072319980286	7.80385544378317e-05	0.282111558193319	0.176524041995397	0.00333603340167037	0.0469043151969981	7.69568015423043e-05	3.14266407809323e-05	1.0193919190995	0.66523234565826	0.00333603340167037	untreated	doxo
1503	DSC2	no	1.4409594095941	0.000935735645717868	7.27257467919851e-05	1.32084770449047	0.196211763604985	0.00162678704912651	2.27631578947368	0.00122540210769533	0.000105853129914674	1.58016543826937	0.23872476974064	0.00162678704912651	untreated	doxo
1504	DSC3	no	0.501529051987768	0.000480455166601653	0.000109126189704686	0.838361672536238	0.332696419084207	0.00144286846504397	0.569548872180451	0.000477070088098328	8.01001012504632e-05	0.900459118011881	0.251816273916615	0.00144286846504397	untreated	doxo
1505	DSCC1	no	5.96321275291232	0.000409174525783537	0.000123558881296849	18.6580890427146	9.85362976086878	0.00158878552911323	5.5625	0.000579106058001423	0.000160308883075889	9.35493885543514	4.83601836930124	0.00158878552911323	untreated	doxo
1506	DSE	no	2.6734068627451	0.00301340940388378	0.000572364337268624	1.9402742257248	0.828437511783774	0.00296565454006171	3.12264150943396	0.00194513195510554	0.000700357957005316	5.13034362756566	3.73682169745404	0.00296565454006171	untreated	doxo
1507	DSG2	no	7.72542997542997	0.000427062047767907	4.50613579895485e-05	13.1021254376952	2.87134698777291	0.000701819207537405	8.48867924528302	0.000680389540605518	0.000113277244076608	7.23309667087623	2.70325831107703	0.000701819207537405	untreated	doxo
1508	DSP	no	10.215033887862	0.00165044490140954	0.000121674447429341	6.73506452720004	1.13585310107838	0.00157718861316984	10.7159090909091	0.00195220362517943	0.000201599608507805	5.24828538665235	1.2716302974782	0.00157718861316984	untreated	doxo
1509	DST	no	29.594944512947	0.00312947402603231	0.000131193497110941	17.8079405230023	1.67647363779826	0.00318279156911093	35.0662878787879	0.00362186695106468	0.000227047819736302	16.9534416668817	2.34239728429542	0.00318279156911093	untreated	doxo
1510	DTL	no	5.42839582052858	0.00329033893246662	0.00018176468365063	4.8724187623158	0.5735223422131	0.00503192548059862	5.1390977443609	0.00205064190955259	0.00016572830269571	7.66064688081515	1.22237569907679	0.00503192548059862	untreated	doxo
1511	DTNA	no	0.751995089011664	0.000178514885224396	2.90644756801046e-05	2.16340502175039	0.618080124204202	0.000883335725677785	1.22514071294559	0.000306643610256691	4.51512807853699e-05	1.8924827931888	0.507062696310343	0.000883335725677785	untreated	doxo
1512	DTNB	no	5.9183548189073	0.000950442821542195	7.29687259098583e-05	5.57605499279477	0.932456447518503	0.00128714604043269	6.46880907372401	0.00101194939309817	0.000148240303150604	5.83312608113861	1.88333992895876	0.00128714604043269	untreated	doxo
1513	DTNBP1	no	3.15757204169221	0.00366178498086797	0.000658786098199677	3.14476000772282	1.23307749380841	0.00461097238034656	3.19056603773585	0.00502372667098862	0.00126157302976218	2.18188201456343	1.21209901281821	0.00461097238034656	untreated	doxo
1514	DTWD2	no	1.00429975429975	0.00127750944529896	0.000180988578008824	0.926633801030439	0.257345834546039	0.0021183038750728	1.23728813559322	0.00131604354852173	0.00022980504231467	1.12197553287484	0.368541524863497	0.0021183038750728	untreated	doxo
1515	DTYMK	no	15.0061538461539	0.000528523717336178	5.68187177588842e-05	54.5719251004524	10.6599577266362	0.00144470429075424	11.9039548022599	0.00106823369833556	0.000215314502980587	18.4025761226261	7.70652928436	0.00144470429075424	untreated	doxo
1516	DUS1L	no	6.52919483712354	0.000242030385224278	6.21458769425139e-05	18.1374602091847	8.27591869868334	0.000925981182924926	5.54528301886793	0.000659837792118054	0.000171115469269351	4.17985851745305	2.25067749037671	0.000925981182924926	untreated	doxo
1517	DUS2	no	1.9963167587477	0.00118860365508322	0.000408453748463948	4.72021387389732	3.02742289656641	0.00270401895649129	1.82176360225141	0.00371431264763228	0.000872486296931995	0.819881486261481	0.384121025970497	0.00270401895649129	untreated	doxo
1518	DUSP14	no	3.07843137254902	0.00337585962233871	0.000845287244458852	3.9960660145497	2.12824440957053	0.00447514983486904	2.3827392120075	0.00572161675973781	0.00103677894446982	1.11808861559078	0.414478215432487	0.00447514983486904	untreated	doxo
1519	DUSP22	no	0.826299694189602	0.00126572284427799	0.000419208538652287	0.37591383262893	0.225454696394327	0.00095015105803615	0.958724202626642	0.00125105020950793	0.000314253405673228	0.405398226708048	0.174362693645723	0.00095015105803615	untreated	doxo
1520	DUSP4	no	5.56519065190652	0.00506213539886519	0.000291706449840137	4.77651793697361	0.590806157388495	0.00724427982559626	5.29300567107751	0.00493546873997199	0.000377794613543234	4.27549533037146	0.661768891884913	0.00724427982559626	untreated	doxo
1521	DUSP9	no	0.891676866585067	0.000801931572669422	0.000181962417724017	0.377690493670761	0.155984458364131	0.000608998216573983	0.75046904315197	0.00221461568803621	0.000988087513544518	0.125082228528268	0.0883052828762728	0.000608998216573983	untreated	doxo
1522	DVL1	no	3.20391916717698	0.00109636806842287	0.000260812360116713	4.93197209490808	2.4747043518775	0.00155714187881626	2.49905838041431	0.00377561073510546	0.00109545771436098	0.690080843601009	0.416854145214625	0.00155714187881626	untreated	doxo
1523	DYM	no	5.96930632289749	0.00100058042691037	7.75446670818721e-05	4.04679634320675	0.711451518167175	0.00106195804488844	6.57358490566038	0.00147569980892395	0.000114343995780614	2.51967120508521	0.375159701620003	0.00106195804488844	untreated	doxo
1524	DYNC1H1	no	11.8503694581281	0.00132151796423923	9.38332107706862e-05	12.3051602303849	1.90154451649836	0.00162490097531201	13.0603773584906	0.00161611952346885	0.000217439286568517	11.7638517054161	3.4796631607898	0.00162490097531201	untreated	doxo
1525	DYNC1I2	no	6.6871921182266	0.000344792386279032	5.97185021879778e-05	17.4706774396434	6.12772541980539	0.000658825877598071	5.49622641509434	0.00119873577723074	0.000326469666528146	2.2941472840194	1.46310798601334	0.000658825877598071	untreated	doxo
1526	DYNC1LI1	no	9.01779141104294	0.00114552979345013	0.000172398151119918	26.7975408697968	7.78871493805005	0.00261413235772462	7.15283018867925	0.0039930116317041	0.000770467990148799	3.34314385190984	1.50877399940658	0.00261413235772462	untreated	doxo
1527	DYNC1LI2	no	6.22515337423313	0.000729733198098852	0.000102722143939045	11.1341233674976	3.30842027400887	0.00114784410221287	5.80037664783428	0.00204275741745852	0.00037614097756868	2.11279881761578	0.908486178538848	0.00114784410221287	untreated	doxo
1528	DYNC2LI1	no	1.22691131498471	0.00116007349753655	0.000322536450723385	0.659025622075817	0.369180637750026	0.000985330545608481	1.34586466165414	0.00138775154246415	0.000328900728172652	0.543599342439277	0.232663684872147	0.000985330545608481	untreated	doxo
1529	DYNLL2	no	7.6036923076923	0.000879644555396683	0.000126718185406702	7.7991635877914	2.27262144367734	0.00167390015722611	6.60566037735849	0.00166607824629748	0.000179758599800695	2.44951951017833	0.543445152619164	0.00167390015722611	untreated	doxo
1530	DYNLT1	no	23.72934648582	0.000409078276481751	3.2269246998057e-05	63.2851238414515	9.14308970761947	0.000919878464845017	23.1587901701323	0.000654701884451695	9.02308198920664e-05	32.8037797988363	9.01660647828462	0.000919878464845017	untreated	doxo
1531	DYNLT3	no	2.29718137254902	0.000682623774718819	9.35318944060837e-05	0.3960074709298	0.100400923974712	0.000219742445563272	2.66041275797373	0.00049699927460319	7.08853914276106e-05	0.621938225084695	0.150184294463444	0.000219742445563272	untreated	doxo
1532	DYRK1A	no	6.06695331695332	0.0118556265700751	0.000780933786242899	3.87462461473784	0.57154794795243	0.0125499495377101	6.18939393939394	0.0148772787502	0.00172463586274399	3.1882699340045	0.829766142320602	0.0125499495377101	untreated	doxo
1533	DYRK3	no	0.583129584352078	0.00260542824859122	0.000928763486568908	0.864543074864202	0.530699695806175	0.00611622746567693	0.484052532833021	0.00126530025871923	0.000622997502886018	1.45471616156539	1.08112183686922	0.00611622746567693	untreated	doxo
1534	DYX1C1	no	1.05749235474006	0.000867844513937835	0.000231613329463605	0.701762195534774	0.35712442941912	0.000961483808799059	1.16949152542373	0.00110751133949507	0.000225053642777955	0.559279430747728	0.201118829318468	0.000961483808799059	untreated	doxo
1535	DZANK1	no	0.537093807480074	0.000948780406986845	0.000370344556243366	0.947672562097779	0.61189084688412	0.00270738648177636	0.574387947269303	0.00179612852774058	0.000680810521748454	0.521480831940763	0.330220303450098	0.00270738648177636	untreated	doxo
1536	DZIP3	no	1.68139963167587	0.000894829970757601	7.28598371063168e-05	1.13535688286402	0.180684894860738	0.00114276894717921	2.01127819548872	0.000757643873485375	9.27155736998491e-05	1.64101929897073	0.383260844782491	0.00114276894717921	untreated	doxo
1537	E2F1	no	2.22351500306185	0.00114128237109319	0.000229093210043056	2.74063952969598	1.15316917927898	0.00176952025307851	1.97551789077213	0.00104459467695872	0.000292300715757885	2.32280130607526	1.30728387431694	0.00176952025307851	untreated	doxo
1538	E2F3	no	9.22925629993854	0.00716591092956083	0.000568079053016863	7.84959872531238	1.3868208369791	0.00792674469018965	8.90359168241966	0.0085087691740959	0.00104735246084415	5.48793258701209	1.53715081246761	0.00792674469018965	untreated	doxo
1539	E2F5	no	1.50920245398773	0.000954321195228332	0.000111211347186305	1.53213934499515	0.338279198473573	0.00260143858234498	1.64150943396226	0.00091230114470795	0.000153576736987497	1.70399560719081	0.512942235641941	0.00260143858234498	untreated	doxo
1540	EAPP	no	4.13059472716125	0.00129038809898901	0.000382153880507537	12.8980701553596	7.33552546451036	0.00294047485833453	4.83082706766917	0.000995337057354121	0.000307806330277127	19.057668848593	10.8326753365837	0.00294047485833453	untreated	doxo
1541	EARS2	no	1.47889908256881	0.00152507450562332	0.000312973258545016	0.668694640802337	0.289156941416903	0.00114793726201238	1.39024390243902	0.00132610458975039	0.00029644818005818	0.692271808137973	0.288536873313329	0.00114793726201238	untreated	doxo
1542	EBAG9	no	3.53742331288343	0.000644493481195322	0.000239399655463409	11.5698481879495	7.25908456737264	0.00287164881899688	3.63533834586466	0.0024173691847001	0.000654971877594304	1.93187076104818	1.0622798978966	0.00287164881899688	untreated	doxo
1543	EBF2	no	0.2937576499388	0.000324731769304952	6.05797502102432e-05	1.27671677415856	0.383100269013751	0.00268193555333564	0.356472795497186	0.000401984601880491	6.75824794868022e-05	1.2348019105895	0.346998722344541	0.00268193555333564	untreated	doxo
1544	EBF3	no	0.0262996941896024	0.000385066385734748	0.00017793109623619	0.349529698568405	0.242840947343222	0.00494268535710127	0.0581613508442777	0.000284034319041883	0.000118614751878107	1.04417565160206	0.676774075699053	0.00494268535710127	untreated	doxo
1545	EBF4	no	0.268665850673195	0.000192425026981396	2.62611201208812e-05	0.60136531247814	0.133570554918001	0.000840207259858606	0.417293233082707	0.000257952598162836	4.32135676450274e-05	0.698619311645115	0.190738324910489	0.000840207259858606	untreated	doxo
1546	EBP	no	5.76412776412776	0.000535592204732173	0.00012514684500694	16.6505461425531	7.75514174113782	0.00106669029231671	6.18336483931947	0.00096295820401806	0.00024700964097296	7.91040568398023	4.46789727680157	0.00106669029231671	untreated	doxo
1547	EBPL	no	10.3675476336816	8.40422691824671e-05	1.28729431616395e-05	72.8528125888364	19.3833353311274	0.000354886407202871	9.52067669172932	0.000255693560124765	6.83020473492282e-05	19.5189440523965	10.9086932915538	0.000354886407202871	untreated	doxo
1548	ECE1	no	3.38282208588957	0.00108435841916107	0.000215827224148003	2.28783688440718	1.04802068187517	0.000945494971974742	3.40943396226415	0.001417552484452	0.000285431732695033	1.40496155558125	0.620098503321658	0.000945494971974742	untreated	doxo
1549	ECHDC1	no	9.64738461538462	0.000255296281900811	3.97376228088747e-05	57.0742354412716	16.2357183993627	0.000868993658158315	8.69811320754717	0.000712768107364994	0.000173192767543252	13.6441870163909	7.12052892243908	0.000868993658158315	untreated	doxo
1550	ECHDC2	no	1.09124311083895	0.000225411888275724	3.88105483970206e-05	0.476468240913443	0.145357708145436	0.000185340224490836	1.43609022556391	0.000464161117232081	0.000116295007287216	0.306703000406654	0.1238172089724	0.000185340224490836	untreated	doxo
1551	ECI1	no	8.2670349907919	0.000185492217387048	2.93306514827546e-05	32.4046592345963	9.65041775263653	0.000491958473308719	9.05263157894737	0.000642467586021299	0.000185125612996762	6.69027658310322	4.49492702372969	0.000491958473308719	untreated	doxo
1552	ECSIT	no	2.57833537331701	0.00251227938295495	0.000436677334303112	1.29133751159457	0.519267750814338	0.00192208931657201	1.94528301886792	0.00303017285968212	0.000667167516064303	0.748689909810737	0.33357840538978	0.00192208931657201	untreated	doxo
1553	ECT2	no	8.75092478421702	0.0010051010695374	6.81533756662506e-05	6.32189667287067	0.966540167810412	0.0010652400000218	8.27169811320755	0.00104801184767957	7.54237378476135e-05	4.52100811670948	0.669863864665288	0.0010652400000218	untreated	doxo
1554	ECT2L	no	0.138141809290954	0.000444227856631984	0.00013433538798355	0.397733903904188	0.183630520646214	0.00242822835238911	0.215759849906191	0.000936221796325649	0.000404442402293475	0.311184031000141	0.209467701210715	0.00242822835238911	untreated	doxo
[truncated: 4,821 more rows]
